# Supplementary material for: Organising the cell cycle in the absence of transcriptional control: Dynamic phosphorylation co-ordinates the Trypanosoma brucei cell cycle post-transcriptionally
Source: PLoS Pathog. 2019 Dec 12;15(12):e1008129. doi: 10.1371/journal.ppat.1008129 (PMC6907760; doi:10.1371/journal.ppat.1008129)
Supplement: S2 Table — (XLSX) [file ppat.1008129.s015.xlsx]

## Sheet: S2 Table Phosphosite Quant
GeneDB Phosphosite	Product description	Log2 FCmax	EG1 (Log2 NEG1)	LG1 (Log2 NEG1)	ES (Log2 NEG1)	LS (Log2 NEG1)	EG2M (Log2 NEG1)	LG2M (Log2 NEG1)	RBP	Protein Kinase	Cyclin	Kinetocore	PLK-Binding partner	PLK-Substrate	Crozier CCR	mRNA CCR	Curated GO Component IDs	Curated GO Components	Curated GO Function IDs	Curated GO Functions	Curated GO Process IDs	Curated GO Processes	PEP	MQ Score	MQ Delta score	MQ Score for localization	MQ Localization prob	Intensity	GeneDB ID	Amino acid	Position	Sequence window	Peptide window coverage	UniProt ID
Tb927.6.5060 S4	hypothetical protein, conserved	10.0591	0	-0.83836	-1.33362	8.72546	1.6352	6.21941															0.00171293	104.22	45.852	104.22	0.999985	93701000	Tb927.6.5060	S	4	____________MAASQLIATRFTDLLAEGN	XXXXXXXXXXXXPPPPPPPPPPXXXXXXXXX	Q586H8
Tb927.11.1290 S91	hypothetical protein, conserved	8.4851	0	-2.62268	2.54928	-5.93582	-1.12483	-0.03626									GO:0005739	mitochondrion					0.000154197	110.26	67.622	79.393	0.999999	64735000	Tb927.11.1290	S	91	KLMEQLRMKDQESKQSVGCSESLGARRGPFT	XXXXXXXXXPPPPPPPPPPPPPPPPPPXXXX	Q387C3
Tb927.11.1290 S88	hypothetical protein, conserved	8.34149	0	-2.23309	2.79526	-5.54623	-0.735241	0.35333									GO:0005739	mitochondrion					0.000154197	110.26	67.622	79.393	0.999998	65319000	Tb927.11.1290	S	88	EDEKLMEQLRMKDQESKQSVGCSESLGARRG	XXXXXXXXXXXXPPPPPPPPPPPPPPPPPPX	Q387C3
Tb927.4.1960 S169	hypothetical protein, conserved	7.34004	0	5.68698	6.94587	7.34004	7.30906	6.64733															0.000502103	117.27	63.264	97.957	0.978469	11744000	Tb927.4.1960	S	169	GDATLSPKIPQEQNRSNTATSTVALKNACDS	XXXXXXXXPPPPPPPPPPPPPPPPPPXXXXX	Q583J7
Tb927.9.8670 S462	hypothetical protein, conserved	7.01537	0	-1.03005	-4.77746	-4.70304	-2.41245	-7.01537															3.86755e-18	180.7	137.02	134.88	0.998707	42119000	Tb927.9.8670	S	462	VKRVLMSTDEVLGSTSPQKSRKDRVIWDRV_	XXXPPPPPPPPPPPPPPPPXXXXXXXXXXXX	Q38EA8
Tb927.11.6680 T500	amino acid permease/transporter, putative	6.62875	0	-0.813	-4.37891	2.24984	-0.36454	-1.14811									GO:0005737;GO:0016021	cytoplasm;integral component of membrane	GO:0005275	amine transmembrane transporter activity	GO:0006865	amino acid transport	1.65905e-09	179.59	160.92	105.66	0.962767	30996000	Tb927.11.6680	T	500	QLVRKEDFYGRIVTGTLSEDEKQ________	XXXXXXXXXXXPPPPPPPPPPPPXXXXXXXX	Q385A1
Tb927.2.3020 S5	Component of motile flagella 76	6.23215	0	0.468581	0.537577	0.308406	6.21641	-0.015736									GO:0005737;GO:0005930	axoneme;cytoplasm			GO:0060285	cilium-dependent cell motility	6.61964e-05	147.26	97.218	71.976	1	50635000	Tb927.2.3020	S	5	___________MSDASVNDVARVESAGANRL	XXXXXXXXXXXXPPPPPPPPPPXXXXXXXXX	Q587G2
Tb927.7.6180 S269	hypothetical protein, conserved	5.99027	0	5.52918	4.9012	5.85204	5.99027	4.19227															6.32095e-17	198.48	155.4	175.29	0.999376	56033000	Tb927.7.6180	S	269	HTPVDPRRPNTLPSFSANRKGTQQE______	XXXXXXXPPPPPPPPPPPPXXXXXXXXXXXX	Q57VJ3
Tb927.10.6330 T1146	kinetoplastid kinetochore protein 1	5.3606	0	2.11479	3.7556	4.48931	4.9372	5.3606				+			+	+	GO:0000776;GO:0005737	cytoplasm;kinetochore			GO:0007059	chromosome segregation	0.000398047	135.1	88.143	135.1	0.999994	40777000	Tb927.10.6330	T	1146	GTGAADASGRKQGGITPLSKAQERLNESYRQ	XXXXXXXXXXPPPPPPPPPPXXXXXXXXXXX	Q38AX3
Tb927.11.1030 S16	kinetoplastid kinetochore protein 7	5.29156	0	0.944021	-1.23797	2.49335	3.62066	4.05359				+			+	+	GO:0000776;GO:0005634	kinetochore;nucleus			GO:0007059	chromosome segregation	0.000568298	86.411	60.799	57.281	1	300780000	Tb927.11.1030	S	16	MSGYGESMHSLREPVSPCPRRRSLASTPLER	XPPPPPPPPPPPPPPPPPPPXXXXXXXXXXX	Q387E7
Tb927.4.4730 S44	amino acid transporter, putative	5.21462	0	-5.21462	-3.28424	-2.42819	-2.09743	-0.79778											GO:0005275	amine transmembrane transporter activity	GO:0006865	amino acid transport	6.40952e-05	158.89	123.82	152.11	1	30253000	Tb927.4.4730	S	44	LADNLLARSNLSEGESPEKSGEAQKPEEQGN	XXXXXXXXPPPPPPPPPPPXXXXXXXXXXXX	Q583F8
Tb927.3.5370 S181	hypothetical protein, conserved	5.18354	0	0.58056	2.65024	3.61544	4.4384	5.18354								+	GO:0005634;GO:0005643;GO:0020023;GO:0031981	kinetoplast;nuclear lumen;nuclear pore;nucleus					5.61364e-40	219.85	195.8	216.71	1	674670000	Tb927.3.5370	S	181	PKTQPTTATEPAAKLSPKKRSAASKETTPRK	XXPPPPPPPPPPPPPPPPXXXXXXXXXXXXX	Q580T8
Tb927.10.15750 S10	Tripartite attachment complex protein 197	5.18112	0	1.59729	1.95047	3.59774	3.95276	-1.22836					+	+			GO:0036064	ciliary basal body	GO:0032403	protein complex binding			3.26059e-20	196.67	133.01	153	0.999532	16384000	Tb927.10.15750	S	10	______MSGLTSHNISATSIRVHGITRERDM	XXXXXXXPPPPPPPPPPPPPPXXXXXXXXXX	Q387T9
Tb927.3.3170 S502	hypothetical protein, conserved	5.09221	0	-1.45468	0.0580383	0.878787	3.63753	1.08212															1.99166e-27	209.22	209.22	139.77	0.999998	11860000	Tb927.3.3170	S	502	PAGRPATGTPVRKSHSIGGSGAAGGQPKQQP	XXXXXXXXXXXXPPPPPPPPPPPPPPPPXXX	Q57V69
Tb927.4.5110 T5	kinetoplastid kinetochore protein 8	5.0611	0	2.10644	4.45456	4.79446	5.0611	4.39656				+				+	GO:0000776;GO:0005634;GO:0005654	kinetochore;nucleoplasm;nucleus			GO:0007059	chromosome segregation	6.42996e-05	143.4	109.65	132.88	0.999997	526190000	Tb927.4.5110	T	5	___________MRASTPPLYQRQPEGLAPSY	XXXXXXXXXXXXXPPPPPPPPPXXXXXXXXX	Q584J5
Tb927.1.3560 S112	Centrosomal protein of 164 kDa, putative	5.03793	0	1.11746	5.03793	4.2526	4.22616	4.89814								+							0.000321604	126.5	80.093	63.292	1	6466900	Tb927.1.3560	S	112	KSIANGAKKPGPALVSPAKNLSERSSNQEER	XXXXXXXXPPPPPPPPPPPXXXXXXXXXXXX	Q4GYL7
Tb927.11.1030 S453	kinetoplastid kinetochore protein 7	5.0247	0	2.1262	5.0247	5.02138	4.95099	4.64179				+			+	+	GO:0000776;GO:0005634	kinetochore;nucleus			GO:0007059	chromosome segregation	2.38941e-08	111.38	85.14	107.7	1	57895000	Tb927.11.1030	S	453	ATPLVAPEVVPVAKRSLPRPAAPPLIDELNG	XXXXXXXXXXXXXXXPPPPPPPPPPPPPPPP	Q387E7
Tb927.1.3270 S818	hypothetical protein, conserved	5.02403	0	-1.3881	1.21287	2.25492	2.0421	3.63593									GO:0005634	nucleus					0.00369862	87.568	55.971	87.568	0.999991	5775300	Tb927.1.3270	S	818	TGLGEKAEVVEGVRWSWPSTVEKGIRTENTS	XXXXXXXXXXXXXXPPPPPPPPPXXXXXXXX	Q4GYP6
Tb927.3.870 T400	Histone RNA hairpin-binding protein RNA-binding domain containing protein, putative	4.98332	0	2.3791	4.92457	4.98332	4.74971	3.71856	+							+			GO:0003729	mRNA binding			2.46837e-06	174.77	126.21	116.98	1	197960000	Tb927.3.870	T	400	SPSHTDSLEKVFHPNTPLTRSCVRGEVPEIE	XXXXXXXXXXPPPPPPPPPPXXXXXXXXXXX	Q57WX0
Tb927.10.1830 S3	syntaxin, putative	4.964	0	-4.19332	-3.05522	-4.09208	-4.964	-3.38015									GO:0016020	membrane	GO:0005215	transporter activity	GO:0016192	vesicle-mediated transport	2.30042e-20	171.29	115.25	51.487	1	6291900	Tb927.10.1830	S	3	_____________MSSLQDPFDESVSDVREL	XXXXXXXXXXXXXPPPPPPPPPPPPPPPPPP	Q38C59
Tb927.10.1830 S2	syntaxin, putative	4.93822	0	-4.1113	-3.05522	-4.09208	-4.93822	-3.38015									GO:0016020	membrane	GO:0005215	transporter activity	GO:0016192	vesicle-mediated transport	2.30042e-20	171.29	115.25	51.487	1	5797600	Tb927.10.1830	S	2	______________MSSLQDPFDESVSDVRE	XXXXXXXXXXXXXXPPPPPPPPPPPPPPPPP	Q38C59
Tb927.7.4150 S1137	hypothetical protein, conserved	4.78556	0	2.63097	4.26303	4.78556	3.99804	2.07751									GO:0005634;GO:0005730;GO:0031981	nuclear lumen;nucleolus;nucleus					8.77056e-05	83.063	55.444	81.788	0.999969	23519000	Tb927.7.4150	S	1137	PPLYSAQTPNVCANRSPRHSFTSARKSNTPL	PPPPPPPPPPPPPPPPPPXXXXXXXXXXXXX	Q57UP5
Tb927.11.1340 S784	Flagella connector protein 1	4.7163	0	2.71231	4.29694	4.61195	4.7163	4.39329						+	+	+	GO:0005929	cilium	GO:0005515	protein binding	GO:0010608;GO:0044458	motile cilium assembly;posttranscriptional regulation of gene expression	4.96561e-51	241.42	241.42	173.19	0.997949	304750000	Tb927.11.1340	S	784	LQPQQRNGVTGHRSNSTEGIISVLHRSEDGM	XXXXXXXXXXXXXPPPPPPPPPPPPPXXXXX	Q387B8
Tb927.8.1150 S297	kinetoplastid kinetochore protein 9	4.71056	0	0.809653	3.63849	4.71056	1.56059	1.99083				+				+	GO:0000776;GO:0005634	kinetochore;nucleus			GO:0007059	chromosome segregation	1.6896e-11	168.1	95.489	89.911	0.978766	143580000	Tb927.8.1150	S	297	GVSQHFHSAPVSRATSQSLVSGDSENIVKIR	XXXXXXXXXXXXXPPPPPPPPPPPPPPPPXX	Q57VN9
Tb927.11.1340 S879	Flagella connector protein 1	4.70079	0	2.52393	4.39884	4.56388	4.70079	4.24033						+	+	+	GO:0005929	cilium	GO:0005515	protein binding	GO:0010608;GO:0044458	motile cilium assembly;posttranscriptional regulation of gene expression	6.0591e-20	189.8	119.96	96.059	0.998838	107210000	Tb927.11.1340	S	879	LSKSPSGSRFSGRPSSPSAADVNRTLSPKES	XXXXXXXXXPPPPPPPPPPPPPPPPPPPPXX	Q387B8
Tb927.9.4080 S986	Stumpy formation signalling pathway protein, putative	4.69892	0	-0.608608	-0.218906	-1.15987	-3.99658	0.702341	+								GO:0005737	cytoplasm	GO:0003729;GO:0005515	mRNA binding;protein binding	GO:0010608;GO:0044145;GO:0052106	modulation of development of symbiont involved in interaction with host;posttranscriptional regulation of gene expression;quorum sensing involved in interaction with host	0.000259206	116.98	78.743	116.98	1	438200000	Tb927.9.4080	S	986	TSTSSAGVGSPPRGLSIGQPPSYKMHGLLQQ	XXXXXXXXXXXXXPPPPPPPPPPPXXXXXXX	Q38FD1
Tb927.11.14750 S159	PSP1 C-terminal conserved region, putative	4.66097	0	2.882	4.44194	4.66097	4.60879	4.25598	+						+	+	GO:0005730;GO:0005737	cytoplasm;nucleolus	GO:0003729	mRNA binding	GO:0010608	posttranscriptional regulation of gene expression	1.62554e-17	195.71	151.91	187.08	1	438530000	Tb927.11.14750	S	159	KEEEHIKATDNKRALSNPQSSSATRGDDHNS	XXXXXXXXXXXXPPPPPPPPPPPPPXXXXXX	Q381W0
Tb927.11.16720 S71	mitotic cyclin 6	4.62101	0	0.985385	3.19751	4.05222	4.62101	3.51131			+				+		GO:0005634;GO:0005737;GO:0019908	cytoplasm;nuclear cyclin-dependent protein kinase holoenzyme complex;nucleus	GO:0005515	protein binding	GO:0000281;GO:0051726;GO:0090307	mitotic cytokinesis;mitotic spindle assembly;regulation of cell cycle	0.000527686	96.64	96.64	61.65	0.998403	158980000	Tb927.11.16720	S	71	SLYSPVGTAGKESSVSPHADRLRENNPVYCS	XXXXXXXXXXXPPPPPPPPPPXXXXXXXXXX	Q381B4
Tb927.3.5370 S250	hypothetical protein, conserved	4.60302	0	-0.621975	1.30679	0.968605	1.80297	3.98105								+	GO:0005634;GO:0005643;GO:0020023;GO:0031981	kinetoplast;nuclear lumen;nuclear pore;nucleus					1.14432e-08	174.24	134.61	130.47	0.999849	63097000	Tb927.3.5370	S	250	SPQKEKEEKSPVAQTSPKAKAKGAASKRSRS	XXXXPPPPPPPPPPPPPPXXXXXXXXXXXXX	Q580T8
Tb927.3.5370 T63	hypothetical protein, conserved	4.55909	0	-0.05418	1.63143	2.68547	3.50335	4.50491								+	GO:0005634;GO:0005643;GO:0020023;GO:0031981	kinetoplast;nuclear lumen;nuclear pore;nucleus					6.03043e-22	206.36	121.54	175.74	0.999991	110840000	Tb927.3.5370	T	63	AQGKPKTSPKKEITLTPKTRARILRSVGVSP	XXXXXXXXXXPPPPPPPPXXXXXXXXXXXXX	Q580T8
Tb927.3.5370 S77	hypothetical protein, conserved	4.52026	0	0.149723	2.04869	2.85577	3.71588	4.52026								+	GO:0005634;GO:0005643;GO:0020023;GO:0031981	kinetoplast;nuclear lumen;nuclear pore;nucleus					6.64231e-05	147.58	94.522	142.1	0.996852	660060000	Tb927.3.5370	S	77	LTPKTRARILRSVGVSPTGPRRVPEPSTPIT	XXXXXXXXXXXPPPPPPPPPPXXXXXXXXXX	Q580T8
Tb927.3.870 S221	Histone RNA hairpin-binding protein RNA-binding domain containing protein, putative	4.50499	0	0.761993	3.41103	4.50499	3.94998	2.4022	+							+			GO:0003729	mRNA binding			2.75265e-06	164.22	122.77	63.037	1	54199000	Tb927.3.870	S	221	DISPADAGIKIFVAPSPQNQCKQTPVRSGAV	XXXXXXXXXXPPPPPPPPPPPPPPPPPXXXX	Q57WX0
Tb927.8.1150 T196	kinetoplastid kinetochore protein 9	4.47928	0	1.16957	4.10512	4.32353	4.47928	3.06878				+				+	GO:0000776;GO:0005634	kinetochore;nucleus			GO:0007059	chromosome segregation	7.98784e-05	99.752	50.655	99.752	0.999997	77800000	Tb927.8.1150	T	196	DLQQESQGLLRSRRGTPQPPSQRPTVAAVHT	XXXXXXXXXXXXXPPPPPPPPPPPPPPPPPP	Q57VN9
Tb927.11.16720 S111	mitotic cyclin 6	4.47303	0	1.38926	3.59711	4.02191	4.47303	4.21236			+				+		GO:0005634;GO:0005737;GO:0019908	cytoplasm;nuclear cyclin-dependent protein kinase holoenzyme complex;nucleus	GO:0005515	protein binding	GO:0000281;GO:0051726;GO:0090307	mitotic cytokinesis;mitotic spindle assembly;regulation of cell cycle	7.84028e-07	172.58	172.58	172.58	1	155650000	Tb927.11.16720	S	111	YMESEKEAIYGQVLPSPRYLTYQPEINEKMR	XXXXXXPPPPPPPPPPPPXXXXXXXXXXXXX	Q381B4
Tb927.1.480 S45	leucine-rich repeat protein (LRRP), putative	4.45745	0	2.52791	2.76044	3.89438	2.54763	4.45745									GO:0005737	cytoplasm					1.04582e-05	118.15	77.459	118.15	0.99999	7076800	Tb927.1.480	S	45	NKLTTITITEETRDASNDETVVSLLNEHEKL	XXXXXXXXXXXXXPPPPPPPPPPPPPPPPPX	Q9N937
Tb927.1.3250 S1303	Domain of unknown function (DUF4456), putative	4.44373	0	-0.647127	-1.43648	-1.64753	2.7962	-0.307307															1.89995e-10	154.51	101.62	134.88	0.999167	5758400	Tb927.1.3250	S	1303	QSVSRAGMGTDEARASNATPSPNQTPPVSRP	XXXXXXXXXXXXXXPPPPPPPPPPPPPPPPP	Q4GYP8
Tb927.6.1920 S120	hypothetical protein, conserved	4.42501	0	1.2337	2.40047	2.97679	3.56736	4.42501									GO:0005634	nucleus					6.49733e-08	167.18	116.72	118.16	0.996888	65361000	Tb927.6.1920	S	120	MGSSSRRSSMSPKKPSSPDKMEGGVTSRGSA	XXXXXXXXXXXXXPPPPPPPPPPPPPPPXXX	Q585L9
Tb927.6.1920 S318	hypothetical protein, conserved	4.4132	0	4.4132	0.22437	0.462335	0.501286	1.66523									GO:0005634	nucleus					2.71032e-37	226.88	226.88	226.88	1	23457000	Tb927.6.1920	S	318	SPAPRAPSRGSSCSRSVDMTNSPELPQTRDV	XXXXXXXXXXXXXXXPPPPPPPPPPPPPPXX	Q585L9
Tb927.10.11600 S579	hypothetical protein, conserved	4.41261	0	-1.11481	1.42099	1.34101	1.71591	3.2978									GO:0005634	nucleus			GO:0010608	posttranscriptional regulation of gene expression	1.77156e-07	174.21	120.21	165.89	1	23423000	Tb927.10.11600	S	579	SLSRSRTRSSGKARRSENVGDDEISKKCALT	XXXXXXXXXXXXPPPPPPPPPPPPPPPXXXX	Q389I1
Tb927.8.3840 T469	hypothetical protein, conserved	4.33716	0	1.10489	2.55741	3.72418	4.33716	2.86198									GO:0020015;GO:0051286	cell tip;glycosome					4.14696e-31	153.82	106.65	73.404	0.976955	21827000	Tb927.8.3840	T	469	HPLPQNPVPTQTPQKTEEPEKAAHNSSTQQS	PPPPPPPPPPPPPPPPPPPPPXXXXXXXXXX	Q581A4
Tb927.5.1010 S693	hypothetical protein, conserved	4.31613	0	0.435279	3.91289	4.31613	1.26746	0.913767									GO:0005737	cytoplasm					0.00064055	109.39	74.634	103.43	1	29667000	Tb927.5.1010	S	693	AKASSGAASKARSVRSPGGGIHHITREGETE	XXXXXXXXXXXXXXXPPPPPPPPPPPXXXXX	Q57W46
Tb927.11.1340 S782	Flagella connector protein 1	4.31392	0	1.39834	3.6643	3.0241	3.88075	4.31392						+	+	+	GO:0005929	cilium	GO:0005515	protein binding	GO:0010608;GO:0044458	motile cilium assembly;posttranscriptional regulation of gene expression	1.70695e-34	214.48	174.86	154.13	0.998024	39107000	Tb927.11.1340	S	782	QPLQPQQRNGVTGHRSNSTEGIISVLHRSED	XXXXXXXXXXXXXXXPPPPPPPPPPPPPXXX	Q387B8
Tb927.3.5370 T128	hypothetical protein, conserved	4.31161	0	0.24215	1.68765	2.48053	3.31687	4.31161								+	GO:0005634;GO:0005643;GO:0020023;GO:0031981	kinetoplast;nuclear lumen;nuclear pore;nucleus					8.2231e-229	351.2	351.2	257.81	0.999996	960780000	Tb927.3.5370	T	128	SDTARALYTSNAETSTPDQKAKGGKGSLKTT	XXXXXPPPPPPPPPPPPPPPXXXXXXXXXXX	Q580T8
Tb927.3.5370 S109	hypothetical protein, conserved	4.30255	0	0.0746117	2.10063	2.66285	3.35393	4.30255								+	GO:0005634;GO:0005643;GO:0020023;GO:0031981	kinetoplast;nuclear lumen;nuclear pore;nucleus					2.27561e-11	182.7	150.94	144.15	1	290520000	Tb927.3.5370	S	109	ALTTPESVKKRAVRPSVENSDTARALYTSNA	XXXXXXXXXXXPPPPPPPPPPPPPXXXXXXX	Q580T8
Tb927.4.3590 T93	translation elongation factor 1-beta, putative	4.28477	0	0.889062	2.90873	3.66711	4.28477	4.2545															8.86602e-58	177.91	159.92	173.45	1	483580000	Tb927.4.3590	T	93	PVAAPAAAPAAAPAATPAKKAAEADDDDIDL	PPPPPPPPPPPPPPPPPPPPXXXXXXXXXXX	Q585J1
Tb927.11.14370 S672	hypothetical protein, conserved	4.2355	0	-1.95229	0.902605	1.41067	2.25789	2.28321								+	GO:0005654;GO:0005737;GO:0005819;GO:1990498	cytoplasm;mitotic spindle microtubule;nucleoplasm;spindle					4.04013e-16	148.44	108.58	71.073	1	38023000	Tb927.11.14370	S	672	QSPMSARRLVRPVAESPIGECAVWNGGKWSP	XXXXXXXXPPPPPPPPPPPPPPPPPPPPXXX	Q382A0
Tb927.9.10790 S172	hypothetical protein	4.21058	0	-4.00608	-2.87842	-3.64676	-4.21058	-3.17941															0.00264279	94.409	81.017	64.82	0.964305	7681100	Tb927.9.10790	S	172	GRSISPEKVLRGTSLSLTRVPDGTPRRNTSS	XXXXXXXXXXXPPPPPPPPXXXXXXXXXXXX	Q38DU1
Tb927.10.2240 T357	RNA binding protein	4.20959	0	1.39177	4.00641	3.88323	4.20959	2.06283	+					+			GO:0005737	cytoplasm	GO:0003729;GO:0005515	mRNA binding;protein binding	GO:0010608	posttranscriptional regulation of gene expression	4.35533e-91	266.29	199.61	266.29	1	65308000	Tb927.10.2240	T	357	RGHWGRNEEKVDNVDTADNTRVTEGDAARST	XXXXXXPPPPPPPPPPPPPPPXXXXXXXXXX	Q38C20
Tb927.11.16720 S47	mitotic cyclin 6	4.19889	0	1.01435	2.81233	3.09168	3.40242	4.19889			+				+		GO:0005634;GO:0005737;GO:0019908	cytoplasm;nuclear cyclin-dependent protein kinase holoenzyme complex;nucleus	GO:0005515	protein binding	GO:0000281;GO:0051726;GO:0090307	mitotic cytokinesis;mitotic spindle assembly;regulation of cell cycle	9.7493e-16	205.52	205.52	199.68	1	36517000	Tb927.11.16720	S	47	ESCRYPYSSSAVRHGSGSLLSLRSSLYSPVG	XXXXXXXXXXXXXPPPPPPPPPPXXXXXXXX	Q381B4
Tb927.3.1130 T71	DNA polymerase delta subunit 2, putative	4.1915	0	2.24892	3.91393	3.86569	4.1915	3.51759															8.09082e-08	173.06	173.06	85.734	1	176610000	Tb927.3.1130	T	71	LKAVSAKVAAGNVVGTFPQRSRVLELGIGER	XXXXXXXPPPPPPPPPPPPPXXXXXXXXXXX	Q57WZ4
Tb927.4.5330 S187	hypothetical protein	4.17868	0	-0.419498	3.15623	3.68852	3.75918	0.586148								+	GO:0005737	cytoplasm					1.85465e-22	175.21	152.07	175.21	1	20506000	Tb927.4.5330	S	187	NHITPRFTGDALILGSPRQTRAALLRREYTA	XXXXXXPPPPPPPPPPPPXXXXXXXXXXXXX	Q580Q2
Tb927.6.2900 T81	dendritic cell-derived IFNG-induced protein	4.17427	0	1.70416	2.99029	3.49643	4.17427	3.43412							+	+	GO:0005634;GO:0005654;GO:0005730;GO:0005737	cytoplasm;nucleolus;nucleoplasm;nucleus					5.45737e-05	137.73	88.425	127.03	0.992796	124000000	Tb927.6.2900	T	81	TEGGKTVLLHSPTSLTPTKKLSSVGDIAVSA	XXXXXPPPPPPPPPPPPPPPXXXXXXXXXXX	Q583P4
Tb927.9.14290 S233	Cytokinesis initiation factor 2	4.11048	0	0.343595	-3.13564	-0.03031	0.97484	-0.268321							+	+	GO:0005929;GO:0032154;GO:0051286	cell tip;cilium;cleavage furrow	GO:0005515	protein binding	GO:1902408	mitotic cytokinesis;site selection	5.37775e-05	171.49	133.52	171.49	0.992077	15052000	Tb927.9.14290	S	233	RARGAPPHATAPRSPSTSAVSEARQPLAEGR	XXXPPPPPPPPPPPPPPPPPPPPPXXXXXXX	Q38D28
Tb927.10.6330 S1183	kinetoplastid kinetochore protein 1	4.10727	0	-0.872365	1.1911	2.06775	2.14255	3.23491				+			+	+	GO:0000776;GO:0005737	cytoplasm;kinetochore			GO:0007059	chromosome segregation	2.98e-07	166.45	116	82.774	0.996994	16025000	Tb927.10.6330	S	1183	ILTGRAPTVSKGIQTSPQEGQVKRINPATSP	XXXXXXXXXXXPPPPPPPPPPPPXXXXXXXX	Q38AX3
Tb927.11.7140 S70	cell cycle sequence binding phosphoprotein (RBP45), putative	4.09442	0	2.46037	3.34453	4.04616	4.09442	3.81203	+								GO:0005737	cytoplasm	GO:0003729	mRNA binding	GO:0010608	posttranscriptional regulation of gene expression	6.04608e-23	185.2	101.25	94.281	0.989032	105790000	Tb927.11.7140	S	70	EDSNAKLLDSLMVTPSRPTVAIEDKSRATPS	XXXXXXPPPPPPPPPPPPPPPPPPPXXXXXX	Q384V7
Tb927.11.14370 S60	hypothetical protein, conserved	4.09136	0	0.357292	2.85855	3.42832	4.09136	3.76076								+	GO:0005654;GO:0005737;GO:0005819;GO:1990498	cytoplasm;mitotic spindle microtubule;nucleoplasm;spindle					4.54579e-20	190.37	145.85	158.31	1	33028000	Tb927.11.14370	S	60	IGGRGPSWSPPPRIQSPVVTTVNGVQKRPAE	XXXXXXXXXXXXXPPPPPPPPPPPPPPXXXX	Q382A0
Tb927.7.4090 S232	CMGC/DYRK protein kinase, putative	4.04441	0	0.381498	2.44454	1.59768	4.04441	1.03727		+									GO:0004674;GO:0005524	ATP binding;protein serine/threonine kinase activity	GO:0006468	protein phosphorylation	0.00357354	96.253	51.954	60.436	1	26360000	Tb927.7.4090	S	232	LRDASRSSIRLIDFGSACFMRQGATLYKYVQ	XXXXXXXXXXPPPPPPPPPPPXXXXXXXXXX	Q57UN9
Tb927.10.3540 T217	hypothetical protein, conserved	4.01939	0	0.647465	2.86931	3.53927	4.01939	4.00238									GO:0005634;GO:0005730	nucleolus;nucleus					1.18608e-20	207.08	207.08	207.08	0.999998	158410000	Tb927.10.3540	T	217	VKKEKKSKKITTPTLTPVRSIKKET______	XXXXXXXXPPPPPPPPPPPXXXXXXXXXXXX	Q38BP5
Tb927.11.1340 S878	Flagella connector protein 1	4.01321	0	1.70404	3.79943	4.01321	3.90543	3.74596						+	+	+	GO:0005929	cilium	GO:0005515	protein binding	GO:0010608;GO:0044458	motile cilium assembly;posttranscriptional regulation of gene expression	7.17226e-27	205.66	205.66	149.3	0.987936	49225000	Tb927.11.1340	S	878	TLSKSPSGSRFSGRPSSPSAADVNRTLSPKE	XXXXXXXXXXPPPPPPPPPPPPPPPPPPPPX	Q387B8
Tb927.6.1180 S52	hypothetical protein, conserved	4.00126	0	0.917483	-0.404356	1.42231	1.76889	-2.23237								+	GO:0036064	ciliary basal body					8.82422e-05	139.3	139.3	64.534	1	1419200	Tb927.6.1180	S	52	KFRTSSSATGDMRGNSNFPFEAAWRTDNDGE	XXXXXXXXXXXXXPPPPPPPPPPPPXXXXXX	Q585C9
Tb927.11.14840 S215	chromosomal passenger complex 2	3.99075	0	-0.906566	0.5235	-2.00365	0.429931	1.98711								+	GO:0005634;GO:0005737;GO:0005819;GO:0005876;GO:0032133	chromosome passenger complex;cytoplasm;nucleus;spindle;spindle microtubule	GO:0005515	protein binding	GO:0000281;GO:0007059;GO:0033047;GO:0051225	chromosome segregation;mitotic cytokinesis;regulation of mitotic sister chromatid segregation;spindle assembly	2.77009e-14	184.11	121.01	86.8	1	16750000	Tb927.11.14840	S	215	FSEDGSSALRSATRRSAGDVHFATPPVFKGF	XXXXXXXXXXXXXXXPPPPPPPPPPPPPPXX	Q381V1
Tb927.6.2520 S11	hypothetical protein, conserved	3.98962	0	-0.208783	-1.4249	0.607081	0.253287	-3.38254															5.46441e-05	143.58	114.62	134.21	1	3908100	Tb927.6.2520	S	11	_____MAEMLNETVVSPRKWYVHVAVQSFEG	XXXXXPPPPPPPPPPPPPXXXXXXXXXXXXX	Q584Q4
Tb927.11.14830 T187	hypothetical protein, conserved	3.93628	0	-0.796839	2.10827	2.42843	3.13944	-0.077128								+	GO:0005654;GO:0005737;GO:0031981;GO:0097014	ciliary plasm;cytoplasm;nuclear lumen;nucleoplasm					7.87165e-38	222.55	170.6	191.63	0.990694	30926000	Tb927.11.14830	T	187	QGDAIKSGISGVGNTTPTGKSPLRAQGGIPT	XXXXXXPPPPPPPPPPPPPPPPPPXXXXXXX	Q381V2
Tb927.10.2310 T418	hypothetical protein, conserved	3.93566	0	-3.54895	-0.977935	0.386711	-0.779648	0.325141									GO:0005634	nucleus					0.000252915	94.639	67.51	94.639	0.999512	21417000	Tb927.10.2310	T	418	AAYQSTTPMESKTVATPQRQPQQFEGTAEKY	XXXXXXXXXXXXPPPPPPPPPPPPPPPPPPX	Q38C13
Tb927.6.1920 S121	hypothetical protein, conserved	3.9119	0	0.230933	1.724	2.49111	3.20876	3.9119									GO:0005634	nucleus					9.76974e-05	119.62	93.749	119.62	0.99893	23717000	Tb927.6.1920	S	121	GSSSRRSSMSPKKPSSPDKMEGGVTSRGSAR	XXXXXXXXXXXXPPPPPPPPPPPPPPPXXXX	Q585L9
Tb927.11.14370 T202	hypothetical protein, conserved	3.90845	0	0.0294065	3.10117	3.7623	3.72766	3.90845								+	GO:0005654;GO:0005737;GO:0005819;GO:1990498	cytoplasm;mitotic spindle microtubule;nucleoplasm;spindle					0.000181028	142.1	129.3	117.48	1	60871000	Tb927.11.14370	T	202	PWNNFPNTSRSAQILTPPLGPKHGKRVSAPR	XXXXXXXXXXPPPPPPPPPPPPXXXXXXXXX	Q382A0
Tb927.7.6310 S338	polo-like protein kinase	3.90785	0	1.58739	3.90785	3.83031	2.73147	1.99013		+						+	GO:0005634	nucleus	GO:0004674;GO:0005515;GO:0005524;GO:1901916	ATP binding;protein binding;protein kinase activity involved in regulation of protein localization to cell division site involved in cytokinesis;protein serine/threonine kinase activity	GO:0000278;GO:0006468	mitotic cell cycle;protein phosphorylation	3.11907e-05	162.93	97.691	66.326	1	22763000	Tb927.7.6310	S	338	PRGHAQGPLPLRRQKSGDIQAALQKQTPQRR	XXXXXXXXXXXXXPPPPPPPPPPPPXXXXXX	Q57VI0
Tb927.7.6310 T469	polo-like protein kinase	3.88928	0	1.26374	3.63632	3.88928	3.77495	2.81096		+						+	GO:0005634	nucleus	GO:0004674;GO:0005515;GO:0005524;GO:1901916	ATP binding;protein binding;protein kinase activity involved in regulation of protein localization to cell division site involved in cytokinesis;protein serine/threonine kinase activity	GO:0000278;GO:0006468	mitotic cell cycle;protein phosphorylation	4.76751e-36	168.06	168.06	79.782	0.989988	127140000	Tb927.7.6310	T	469	AAPGGADESAETTATTPRVQLRPHPAIEEEE	PPPPPPPPPPPPPPPPPPXXXXXXXXXXXXX	Q57VI0
Tb927.7.6690 S296	Trypanosoma specific protein, unknown function	3.8837	0	-0.867034	1.73114	1.82318	1.7754	3.01667															0.000225318	98.654	76.325	89.466	0.99995	32801000	Tb927.7.6690	S	296	TRGNYQLTSRTAGRVSLASHRINKSRSGGGP	XXXXXXXXXXPPPPPPPPPPPXXXXXXXXXX	Q57Y60
Tb927.11.16720 S59	mitotic cyclin 6	3.87702	0	-0.622258	2.39054	2.80836	3.15947	3.25477			+				+		GO:0005634;GO:0005737;GO:0019908	cytoplasm;nuclear cyclin-dependent protein kinase holoenzyme complex;nucleus	GO:0005515	protein binding	GO:0000281;GO:0051726;GO:0090307	mitotic cytokinesis;mitotic spindle assembly;regulation of cell cycle	8.2989e-09	179.67	179.67	178.22	0.9999	162660000	Tb927.11.16720	S	59	RHGSGSLLSLRSSLYSPVGTAGKESSVSPHA	XXXXXXXXXXXPPPPPPPPPPPPXXXXXXXX	Q381B4
Tb927.8.3840 T465	hypothetical protein, conserved	3.87146	0	0.243064	2.53279	3.43559	3.79704	3.87147									GO:0020015;GO:0051286	cell tip;glycosome					1.03187e-31	162.07	124.96	121.33	0.966418	53351000	Tb927.8.3840	T	465	NQSAHPLPQNPVPTQTPQKTEEPEKAAHNSS	PPPPPPPPPPPPPPPPPPPPPPPPPXXXXXX	Q581A4
Tb927.8.6370 T434	Flagellar pocket collar protein 4	3.86874	0	-0.572622	3.29612	2.66854	2.92093	2.74555									GO:0005856	cytoskeleton	GO:0008017;GO:0032403	microtubule binding;protein complex binding			6.9995e-08	174.21	108.4	148.78	0.996526	13241000	Tb927.8.6370	T	434	VLCFQAKEPQRRRVLTSPVPDELLIK_____	XXXXXXXXXXXXXPPPPPPPPPPPPPXXXXX	Q57YN8
Tb927.7.2400 S253	tyrosyl-tRNA synthetase, putative	3.84076	0	0.801975	2.55856	3.17198	3.84076	3.74128									GO:0005737	cytoplasm					0.000467025	133.91	52.996	127.51	0.999267	239500000	Tb927.7.2400	S	253	AASAASATTAKDGISSPEKKKEVVPLNPNQL	XXXXXXXXXXXPPPPPPPPPXXXXXXXXXXX	Q57XN4
Tb927.10.1350 S421	hypothetical protein, conserved	3.83148	0	0.763218	3.83148	2.5162	1.43039	2.85546								+	GO:0005737	cytoplasm					6.22208e-34	215.06	168.9	215.06	0.999451	18182000	Tb927.10.1350	S	421	PVPLHDSVDPRVPRLSTPLTDKPDQGKTVHV	XXXXXXXXXXXXXXPPPPPPPPPPPPPXXXX	Q38CA5
Tb927.2.5010 T285	Meiotic cell cortex C-terminal pleckstrin homology, putative	3.83139	0	-1.74995	0.609643	0.640207	1.19321	2.08144															0.000794215	125.36	67.129	99.844	0.99945	13402000	Tb927.2.5010	T	285	LDTPRRGERVQHLQNTISRDTGKLEGDRLQS	XXXXXXXXXPPPPPPPPPPXXXXXXXXXXXX	Q586T9
Tb927.11.2570 T322	hypothetical protein, conserved	3.82958	0	0.737366	2.96644	0.442824	-0.863137	0.299731								+							3.04303e-06	99.836	79.397	61.222	0.992896	10646000	Tb927.11.2570	T	322	TSAGRRPTTNIDGGKTISGESAAAETKAVDE	XXXXXPPPPPPPPPPPPPPPPPPPPPPXXXX	Q386Q3
Tb927.10.1350 S465	hypothetical protein, conserved	3.80302	0	3.0016	3.80302	3.30947	2.68038	1.59337								+	GO:0005737	cytoplasm					4.38344e-05	126.32	58.593	118.73	0.999991	43660000	Tb927.10.1350	S	465	SAYSVVTDDKPRIRVSDPSVLHRQPLQRDYL	XXXXXXXXXXXXPPPPPPPPPPPXXXXXXXX	Q38CA5
Tb927.10.12670 S329	hypothetical protein, conserved	3.77304	0	-0.739171	1.26353	1.76531	2.67459	3.03387								+	GO:0005737;GO:0032154	cleavage furrow;cytoplasm					0.000231646	120.03	88.965	112.94	0.999992	29359000	Tb927.10.12670	S	329	GGAALRRLTREGRTHSPVGGIAAARQCAQKP	XXXXXXXXXXXXXPPPPPPPPPPPPXXXXXX	Q388X6
Tb927.11.12150 S569	flagellar pocket cytoskeletal protein bilbo1	3.76757	0	0.715971	1.50389	2.21478	1.61944	-1.55279								+			GO:0005515	protein binding	GO:0044782	cilium organization	1.04832e-17	193.11	150.78	184.34	0.996144	21783000	Tb927.11.12150	S	569	DSLEERETKLMSEASSFLGNLRTQLHGGRSY	XXXXXXXXXPPPPPPPPPPPPPXXXXXXXXX	Q382W6
Tb927.10.3970 T225	hypothetical protein, conserved	3.75909	0	-0.193923	3.36988	3.56516	2.12778	2.87771							+	+	GO:0005654;GO:0005737	cytoplasm;nucleoplasm					4.68665e-54	229.68	181.21	179.9	1	59705000	Tb927.10.3970	T	225	SALPLAERSGAGAQITPNSASVDRVGDVILQ	XXXXXXXXPPPPPPPPPPPPPPPPXXXXXXX	Q38BK3
Tb927.9.2420 S107	hypothetical protein, conserved	3.75548	0	1.45892	2.68517	3.75548	3.22814	2.78505															4.11736e-06	70.704	57.17	60.621	0.958882	33604000	Tb927.9.2420	S	107	SIAERTPSKENNEVASLRRLAGRDNGRGPSL	PPPPPPPPPPPPPPPPPPXXXXXXXXXXXXX	Q38FS5
Tb927.10.8820 S631	hook complex protein, conserved	3.73408	0	-0.665877	1.69332	0.856676	0.061356	-2.04076					+	+		+			GO:0032403	protein complex binding			1.50845e-78	228.49	144.32	213.69	0.9982	4714900	Tb927.10.8820	S	631	PRGDQRPRKLEDEYQSLTGGSKLLSMEDASQ	XXXXXXXXPPPPPPPPPPPPPPPPPPPPPPP	Q38A92
Tb927.11.7140 T68	cell cycle sequence binding phosphoprotein (RBP45), putative	3.72127	0	1.65144	2.89234	3.38139	3.72127	3.44344	+								GO:0005737	cytoplasm	GO:0003729	mRNA binding	GO:0010608	posttranscriptional regulation of gene expression	1.55921e-38	204.78	145.41	86.707	0.999549	581170000	Tb927.11.7140	T	68	HHEDSNAKLLDSLMVTPSRPTVAIEDKSRAT	XXXXXXXXPPPPPPPPPPPPPPPPPPPXXXX	Q384V7
Tb927.3.3590 S344	U3 small nucleolar ribonucleoprotein protein MPP10, putative	3.69981	0	-0.727196	-2.96201	0.615094	0.737804	-1.51859									GO:0005634;GO:0005730;GO:0005737	cytoplasm;nucleolus;nucleus					0.00112699	102.33	63.184	79.089	0.999652	2590400	Tb927.3.3590	S	344	DDDQLLEEDLKWDDPSAVFSGKDAALKGEGE	XXXXXXXXXXXPPPPPPPPPPPXXXXXXXXX	Q57W95
Tb927.9.4190 T85	fatty acyl CoA syntetase 1	3.6931	0	-0.99353	1.06903	-1.12447	2.56863	2.00295									GO:0005737;GO:0005741;GO:0016020;GO:0020015	cytoplasm;glycosome;membrane;mitochondrial outer membrane	GO:0004321	fatty-acyl-CoA synthase activity	GO:0006631	fatty acid metabolic process	0.00573662	61.038	41.715	61.038	0.999978	37515000	Tb927.9.4190	T	85	HFLKQLEQTCTSRRDTLAVAYRTINKVEKEW	XXXXXXXXXXXXXPPPPPPPPPPPPPXXXXX	Q38FC0
Tb927.4.5330 S767	hypothetical protein	3.6848	0	-0.614143	2.4321	3.07054	3.07066	2.07667								+	GO:0005737	cytoplasm					0.000335112	99.481	63.802	97.273	1	43105000	Tb927.4.5330	S	767	TTQIAPSIRYVNAANSPIACKPLNNRCINRM	XXXXXXXXXPPPPPPPPPPPPPPPPPXXXXX	Q580Q2
Tb927.5.2790 S250	mitochondrial DNA polymerase beta-PAK	3.68284	0	-0.42823	0.67041	1.90698	-0.361171	-1.77586								+	GO:0020023	kinetoplast					1.42335e-05	127.05	76.565	127.05	0.996071	4769800	Tb927.5.2790	S	250	PPSPKPAKKQAAAAASAPVSPRPVKQPAGTR	XXXXXXXXXPPPPPPPPPPPPPPPPXXXXXX	Q57ZV5
Tb927.8.2590 S111	Basal body protein	3.67217	0	0.803207	3.1753	3.67217	3.53312	3.36317									GO:0036064	ciliary basal body					2.85321e-09	122.3	92.203	122.3	0.999971	57077000	Tb927.8.2590	S	111	KGENQVGGSNQLLKDSPCVHVSRRAEEPKVQ	XPPPPPPPPPPPPPPPPPPPPPPXXXXXXXX	Q57XD0
Tb927.11.4180 T132	PSP1 C-terminal conserved region, putative	3.6706	0	-0.423874	1.99739	2.63497	3.24673	0.71258	+						+	+	GO:0005737	cytoplasm	GO:0003729	mRNA binding			2.0002e-153	300.56	241.41	252.1	1	115030000	Tb927.11.4180	T	132	QNRAAYYNNSSASMQTPEKVDKPQMLRQVSV	XXXPPPPPPPPPPPPPPPPPPPPPPPPXXXX	Q385Z8
Tb927.10.3010 S39	hook complex protein, conserved	3.63929	0	2.09615	3.63929	2.23201	2.1071	2.7412					+						GO:0032403	protein complex binding			5.45509e-05	91.616	60.102	91.616	0.999966	57722000	Tb927.10.3010	S	39	LDINGLQKILQQIDESFHASDDDVDRRLRLQ	XXXXXXXXPPPPPPPPPPPPPPPPPPPXXXX	Q38BU4
Tb927.7.4860 S214	kinetoplastid kinetochore protein 13	3.63191	0	0.433432	3.63191	3.36069	3.58928	2.84233				+				+	GO:0000776;GO:0005634	kinetochore;nucleus			GO:0007059	chromosome segregation	0.000579902	125.03	82.404	103.43	0.971092	28558000	Tb927.7.4860	S	214	LGALQDSPDPKVSTTSPLKLPLKRMRHEQET	XXXXXXXXXXXPPPPPPPPPPPPPXXXXXXX	Q57XA2
Tb927.11.1340 S838	Flagella connector protein 1	3.6291	0	2.04377	3.32763	3.53295	3.6291	3.43928						+	+	+	GO:0005929	cilium	GO:0005515	protein binding	GO:0010608;GO:0044458	motile cilium assembly;posttranscriptional regulation of gene expression	3.85067e-06	95.227	64.641	84.03	0.999969	116280000	Tb927.11.1340	S	838	PTEPTANPRPPPPNNSPGRRQRHEGEGKFGR	PPPPPPPPPPPPPPPPPPPPXXXXXXXXXXX	Q387B8
Tb927.8.3840 T463	hypothetical protein, conserved	3.6238	0	-2.49045	-0.43976	0.79908	1.11298	1.13335									GO:0020015;GO:0051286	cell tip;glycosome					4.46903e-58	189.12	151.23	153.27	0.984543	33398000	Tb927.8.3840	T	463	KENQSAHPLPQNPVPTQTPQKTEEPEKAAHN	PPPPPPPPPPPPPPPPPPPPPPPPPPPXXXX	Q581A4
Tb927.7.720 S1161	conserved protein	3.62232	0	0.006047	3.00826	3.40214	3.62232	3.33098								+							4.83187e-05	137.46	97.912	137.46	0.999992	19620000	Tb927.7.720	S	1161	LRTPGQQRASTPRFASPSAHVKAALVGDEET	XXXXXXXXXXXXXPPPPPPPPPXXXXXXXXX	Q57VR8
Tb927.11.15800 T650	Tip Of Extending FAZ protein 1	3.60682	0	1.19848	1.77054	1.91594	1.92735	3.60682					+	+	+	+	GO:0051286	cell tip	GO:0005515	protein binding	GO:0000281;GO:1902472	mitotic cytokinesis;regulation of mitotic cytokinesis;site selection	0.000392065	152	78.568	106.79	0.992028	3441300	Tb927.11.15800	T	650	SSTEPSVRVSPTRRSTVFGTQTNRGSCIASA	XXXXXXXXXXXXXPPPPPPPPPPPXXXXXXX	Q381K6
Tb927.11.12410 T41	kinetoplastid kinetochore protein 10	3.60535	0	0.98796	2.31366	2.86369	2.7024	3.60535		+		+			+		GO:0005634;GO:0005737;GO:0051286	cell tip;cytoplasm;nucleus	GO:0004674;GO:0005524	ATP binding;protein serine/threonine kinase activity	GO:0000278;GO:0006468;GO:0008283	cell proliferation;mitotic cell cycle;protein phosphorylation	5.66535e-10	153.32	74.091	128.35	0.999982	54339000	Tb927.11.12410	T	41	VNNNPKINNGACSNMTPRESTNSARRSGSKR	XXXXXXPPPPPPPPPPPPXXXXXXXXXXXXX	Q382U0
Tb927.3.3740 S327	Zinc-finger double-stranded RNA-binding, putative	3.59364	0	0.469692	0.432719	3.03509	-0.558548	1.66093									GO:0005634;GO:0005654	nucleoplasm;nucleus	GO:0008270	zinc ion binding			0.00166465	105.13	72.804	105.13	0.956602	9075500	Tb927.3.3740	S	327	YIVTSASRNAKKVVCSESEDVKANEGRADTS	XXXXXXXXXXXXPPPPPPPPPPXXXXXXXXX	Q57WB0
Tb927.11.14370 T581	hypothetical protein, conserved	3.58067	0	-3.23554	-1.08439	-0.154307	0.34513	0.31786								+	GO:0005654;GO:0005737;GO:0005819;GO:1990498	cytoplasm;mitotic spindle microtubule;nucleoplasm;spindle					0.000416916	149.49	91.902	82.494	1	24811000	Tb927.11.14370	T	581	LYSSPLCEMVSPRPQTPLLQVRMEHKLTMLN	XXXXXXXXXXXXXPPPPPPPPPXXXXXXXXX	Q382A0
Tb927.7.6690 S22	Trypanosoma specific protein, unknown function	3.57566	0	1.28862	1.95132	2.60006	3.57566	3.51159															0.000388307	124.81	124.81	91.076	1	139390000	Tb927.7.6690	S	22	PEATRPTAAVTSFRKSPIPYPGVSPLRERCP	XXXXXXXXXXXXXXPPPPPPPPPPPPPPPXX	Q57Y60
Tb927.10.1350 T422	hypothetical protein, conserved	3.57538	0	2.31435	3.57538	2.79318	2.42655	0.992882								+	GO:0005737	cytoplasm					1.17428e-16	190.57	145.36	116.74	0.999564	73516000	Tb927.10.1350	T	422	VPLHDSVDPRVPRLSTPLTDKPDQGKTVHVE	XXXXXXXXXXXXXPPPPPPPPPPPPPXXXXX	Q38CA5
Tb927.10.7600 T269	Centrosomal protein POC5, putative	3.57016	0	-2.18577	1.23069	1.38438	0.706986	-0.205996									GO:0036064	ciliary basal body					3.66627e-09	131.18	99.559	131.18	0.981097	1313600	Tb927.10.7600	T	269	STFHTGAGTTMTAGRTADAEDATPLTGQFLP	XXXXXXXXXXXXXXXPPPPPPPPPPPPPPPP	Q38AK4
Tb927.11.14800 S443	hypothetical protein, conserved	3.54176	0	0.648907	2.87047	3.18989	3.54176	1.22377								+	GO:0020023;GO:0036064	ciliary basal body;kinetoplast			GO:0010608	posttranscriptional regulation of gene expression	0.000177038	130.01	130.01	90.653	1	15256000	Tb927.11.14800	S	443	RAQCSRNPVEPRIRGSPMQQRAESGPTRRTG	XXXXXXXXXXXXPPPPPPPPPPPPPPPPXXX	Q381V5
Tb927.9.2420 T97	hypothetical protein, conserved	3.51319	0	1.73599	1.9144	1.51846	3.51319	2.78788															1.09947e-33	217.2	148.52	217.2	0.992568	197630000	Tb927.9.2420	T	97	LAVEPSTDAASIAERTPSKENNEVASLRRLA	PPPPPPPPPPPPPPPPPPPPPPPPPPPPXXX	Q38FS5
Tb927.10.10050 S1059	hypothetical protein, conserved	3.51018	0	1.10022	2.64274	3.09116	3.51018	2.80758									GO:0005737	cytoplasm			GO:0010608	posttranscriptional regulation of gene expression	2.40479e-05	161.87	120.87	153.74	1	52014000	Tb927.10.10050	S	1059	ENVTHLPRESGLEGGSPQKEGKRRQSVGGVW	XXXXXXXXPPPPPPPPPPPPPPXXXXXXXXX	Q389X2
Tb927.10.15770 S102	hypothetical protein, conserved	3.50729	0	2.23236	2.72807	2.05829	1.02829	3.50729									GO:0035869	ciliary transition zone					0.00215841	79.346	76.358	75.463	0.999996	21115000	Tb927.10.15770	S	102	KLKLLRMRRIKPGNGSFICTGNRTGESQPHA	XXXXXXXXXPPPPPPPPPPPPPPXXXXXXXX	Q387T7
Tb927.7.5610 S931	hypothetical protein, conserved	3.49972	0	1.0353	2.86663	3.01903	3.49972	3.43531															8.46949e-11	174.35	149.03	174.35	1	26774000	Tb927.7.5610	S	931	TFGTPARSYAPQALFSPIVLQKMPTSEAMEF	XXXXXXXPPPPPPPPPPPPPPPXXXXXXXXX	Q582H6
Tb927.6.5100 S125	polo-like protein kinase, putative	3.49607	0	2.50285	3.49607	3.35099	2.05478	2.12838		+					+				GO:0004674;GO:0005524	ATP binding;protein serine/threonine kinase activity			3.88343e-07	161.94	109.15	106.42	0.999016	28184000	Tb927.6.5100	S	125	HIHRPSGIAPVARKLSTPCANPVAEAKPVAR	XXXXXXXXXXXXXPPPPPPPPPPPPPPPPPP	Q586I2
Tb927.10.6550 S172	Poly(ADP-ribose) polymerase and DNA-Ligase Zn-finger region/Zinc-finger (CX5CX6HX5H) motif containing protein, putative	3.49031	0	1.1902	2.37024	2.87228	3.31505	3.49031									GO:0005737;GO:0031981;GO:0097014	ciliary plasm;cytoplasm;nuclear lumen					7.5347e-05	168	78.099	139.64	0.981809	14057000	Tb927.10.6550	S	172	KRGKSKKGGVVSLTPSRDKDTNEGEISDSTT	XXXXXXPPPPPPPPPPPXXXXXXXXXXXXXX	Q38AV1
Tb927.9.1340 S603	Myosin-like protein 2	3.48896	0	1.22834	2.00177	3.30213	3.27202	3.48896							+	+	GO:0000922;GO:0005634;GO:0005643;GO:0005816;GO:0044615	nuclear pore;nuclear pore nuclear basket;nucleus;spindle pole;spindle pole body					4.24562e-05	99.569	99.569	55.988	0.981773	38307000	Tb927.9.1340	S	603	RLDEEFRRSVRNASHSPVSLHFGGGNVCLRG	XXXXXXXXXXXPPPPPPPPPPPPPPPPPPPX	Q38G07
Tb927.5.2500 S171	hypothetical protein, conserved	3.48742	0	0.365911	2.67979	2.75632	1.66659	-0.7311					+				GO:0005929	cilium					2.79599e-07	174.23	132.19	107.97	0.982877	18859000	Tb927.5.2500	S	171	GYNTGLDVNNSRFNSSATNNIHRELAQEKQK	XXXXXXXXXXXXPPPPPPPPPPPXXXXXXXX	Q582B7
Tb927.10.8330 S81	S. cerevisiae PSP1 homologue, putative	3.48492	0	1.38247	3.48492	3.27962	3.37059	2.39891							+	+			GO:0005515	protein binding			1.39548e-26	138.23	115.58	89.723	0.999403	100360000	Tb927.10.8330	S	81	LNEPENLHDGDEAPASPATAPVCSALVQFKC	PPPPPPPPPPPPPPPPPPPPPPPPPPPPPPX	Q38AD1
Tb927.7.6690 S30	Trypanosoma specific protein, unknown function	3.4644	0	1.14849	2.44105	3.19079	3.4644	3.3795															0.000494139	124.81	124.81	79.886	1	132220000	Tb927.7.6690	S	30	AVTSFRKSPIPYPGVSPLRERCPTSLLARSV	XXXXXXPPPPPPPPPPPPPPPXXXXXXXXXX	Q57Y60
Tb927.7.6630 S708	Kinetochore interacting protein 5	3.46081	0	0.705719	2.52488	3.40216	3.46081	2.54683				+			+	+	GO:0000776	kinetochore					1.0028e-05	79.616	62.275	79.616	0.998433	14731000	Tb927.7.6630	S	708	ASPSPVTKLQHQKSQSPMSVASPGTLHTISS	XXXXXXXXPPPPPPPPPPPPPPPPPPPPPPP	Q57Y66
Tb927.7.4860 S205	kinetoplastid kinetochore protein 13	3.45093	0	-2.10561	1.05166	1.34532	1.0853	0.427635				+				+	GO:0000776;GO:0005634	kinetochore;nucleus			GO:0007059	chromosome segregation	9.00351e-05	138.02	119.06	51.927	1	196110000	Tb927.7.4860	S	205	VISQARQRALGALQDSPDPKVSTTSPLKLPL	XXXXXXXXPPPPPPPPPPPPXXXXXXXXXXX	Q57XA2
Tb927.1.2600 S617	pumilio/PUF RNA binding protein 9	3.44216	0	-2.11336	0.368889	0.88342	1.32879	0.753111	+						+	+	GO:0005737	cytoplasm	GO:0003729	mRNA binding	GO:0043488	regulation of mRNA stability	5.7614e-19	183.28	141.74	163.64	1	9407600	Tb927.1.2600	S	617	RQQPQQQQQQQQQFMSPRYQPPPCNKAAFPQ	XPPPPPPPPPPPPPPPPPXXXXXXXXXXXXX	Q4GYW2
Tb927.11.5640 S755	hypothetical protein, conserved	3.43992	0	2.56552	2.34777	3.43993	2.63865	1.91251					+	+		+							1.31281e-25	200.55	159.32	164.7	0.957311	3815300	Tb927.11.5640	S	755	AQTVQRPVCTPEPFISFSSPPKSKTDVNGIQ	XXXXXXPPPPPPPPPPPPPPPPXXXXXXXXX	Q385K4
Tb927.4.4570 S251	hypothetical protein, conserved	3.43404	0	0.010325	-1.42631	0.374525	2.00773	0.629265									GO:0005737	cytoplasm			GO:0010608	posttranscriptional regulation of gene expression	4.51883e-05	140.49	56.273	126.39	1	196600000	Tb927.4.4570	S	251	SGSGSALTGLPRGPHSLAGVRGATSCSSSLD	XXXXXXXXXXXXPPPPPPPPPXXXXXXXXXX	Q583E2
Tb927.3.5370 T97	hypothetical protein, conserved	3.42951	0	0.164048	1.57374	1.78961	2.78468	3.42951								+	GO:0005634;GO:0005643;GO:0020023;GO:0031981	kinetoplast;nuclear lumen;nuclear pore;nucleus					5.6108e-46	222.51	189.32	145.48	0.999382	333370000	Tb927.3.5370	T	97	RRVPEPSTPITEALTTPESVKKRAVRPSVEN	XPPPPPPPPPPPPPPPPPPPPPXXXXXXXXX	Q580T8
Tb927.10.3970 T255	hypothetical protein, conserved	3.42916	0	-0.947837	0.46944	-2.17722	1.25194	0.45881							+	+	GO:0005654;GO:0005737	cytoplasm;nucleoplasm					2.23963e-14	131.61	94.431	92.8	0.999983	3173700	Tb927.10.3970	T	255	QRVTKILDLNSLLNGTPSAEGPSQSLSIKHS	XXXXXPPPPPPPPPPPPPPPPPPPPPPPPXX	Q38BK3
Tb927.11.6610 S141	hypothetical protein, conserved	3.42863	0	-1.84031	1.53464	-1.89399	-1.03279	-1.3252															5.50089e-06	146.84	105.83	146.84	1	3632500	Tb927.11.6610	S	141	FKDYGTVQSAAALPRSPGDTQMNSSFVVRFA	XXXXXXXXXXXXXXXPPPPPPPPPPPPPPXX	Q385A8
Tb927.10.13800 S223	hypothetical protein, conserved	3.42482	0	1.26133	1.92601	0.707172	-1.49881	1.34265									GO:0005930	axoneme			GO:0010608	posttranscriptional regulation of gene expression	0.000324379	115.37	64.18	89.992	0.998912	6919400	Tb927.10.13800	S	223	FAEAIKLGKQVGSNASQVAPRLVVAKGVKDH	XXXXXXXXXPPPPPPPPPPPPXXXXXXXXXX	Q388L9
Tb927.8.3750 T468	nucleolar protein 56, putative	3.41833	0	0.48752	2.39867	3.03561	3.41833	3.33348									GO:0005634;GO:0005654;GO:0005730;GO:0031428;GO:0032040	box C/D snoRNP complex;nucleolus;nucleoplasm;nucleus;small-subunit processome	GO:0030515	snoRNA binding	GO:0000398;GO:0006364	mRNA splicing;rRNA processing;via spliceosome	9.2086e-118	282.97	258.96	254.71	1	749780000	Tb927.8.3750	T	468	AQSAEAEGEREEVSETPKQKRSRREVPQESA	PPPPPPPPPPPPPPPPPPPPXXXXXXXXXXX	Q580Z5
Tb927.9.8670 S43	hypothetical protein, conserved	3.40473	0	0.58962	2.33405	2.48425	2.57174	3.40473															4.69083e-46	212.47	212.47	212.47	1	63274000	Tb927.9.8670	S	43	AVGLVASEPITCFGVSPPVPGRTDSPSRVLL	PPPPPPPPPPPPPPPPPPPPPPXXXXXXXXX	Q38EA8
Tb927.6.2900 T83	dendritic cell-derived IFNG-induced protein	3.40092	0	-3.40092	-2.29217	-2.15462	-2.08905	-2.17328							+	+	GO:0005634;GO:0005654;GO:0005730;GO:0005737	cytoplasm;nucleolus;nucleoplasm;nucleus					0.000114146	124.51	95.529	124.51	0.996523	74392000	Tb927.6.2900	T	83	GGKTVLLHSPTSLTPTKKLSSVGDIAVSAAS	XXXPPPPPPPPPPPPPPPXXXXXXXXXXXXX	Q583P4
Tb927.10.15400 T1644	kinesin, putative	3.39875	0	0.823807	2.34721	2.79873	3.22209	3.39875							+	+	GO:0005871;GO:0005875;GO:0051286	cell tip;kinesin complex;microtubule associated complex	GO:0003774;GO:0005524	ATP binding;motor activity	GO:0010608	posttranscriptional regulation of gene expression	0.00270545	111.61	66.529	93.649	0.999998	80974000	Tb927.10.15400	T	1644	EDFGAMSDAAARFGYTPVKDGRNRRNSMQSI	XXXXXXXXXXXXPPPPPPPPPPXXXXXXXXX	Q387X3
Tb927.8.7070 T309	Flagellum attachment zone protein 15	3.39821	0	1.43975	3.21579	3.39821	3.32611	2.51323						+		+	GO:0005737;GO:0005929;GO:0043234	cilium;cytoplasm;protein complex					0.000429268	128.91	87.788	96.143	1	120710000	Tb927.8.7070	T	309	PQREEFPCLRLPALGTPRSQSVN________	XXXXXXXXXXPPPPPPPPXXXXXXXXXXXXX	Q57YR4
Tb927.9.8180 S629	hypothetical protein, conserved	3.39724	0	2.00807	3.39724	3.37005	2.54481	2.52919									GO:0005737;GO:0051286	cell tip;cytoplasm					7.63668e-06	160.63	100.33	160.63	1	41540000	Tb927.9.8180	S	629	TNKTKGVATVAAGGGSLKHLSREPPKRVK__	XXXXXPPPPPPPPPPPPPXXXXXXXXXXXXX	Q38EE5
Tb927.11.8950 T444	leucine rich repeat	3.39083	0	1.22661	2.05663	3.26827	2.66856	3.39083					+			+			GO:0005515	protein binding			1.29493e-05	137.27	106.18	75.463	0.978258	10520000	Tb927.11.8950	T	444	EPNSQRDQSYVVPPHTTSTDRSQEKHRDIQR	XXXXXXPPPPPPPPPPPPPPPPPPPXXXXXX	Q384D3
Tb927.11.14800 S226	hypothetical protein, conserved	3.38067	0	-0.3761	2.31929	3.00457	1.9558	1.6721								+	GO:0020023;GO:0036064	ciliary basal body;kinetoplast			GO:0010608	posttranscriptional regulation of gene expression	3.37409e-09	110.38	84.154	82.302	0.999484	29031000	Tb927.11.14800	S	226	LPVEQRNISNSAAENSPLHEPWTATAETPSN	XXXXXXPPPPPPPPPPPPPPPPPPPPPPPPP	Q381V5
Tb927.11.1340 S683	Flagella connector protein 1	3.37056	0	0.496333	3.058	3.37056	3.21811	2.83109						+	+	+	GO:0005929	cilium	GO:0005515	protein binding	GO:0010608;GO:0044458	motile cilium assembly;posttranscriptional regulation of gene expression	4.90954e-22	207.95	170.14	102.97	1	99515000	Tb927.11.1340	S	683	VNKSGRSALGQRSVNSLLNLPKVGDLQCTKG	XXXXXXXXXXXXPPPPPPPPPPXXXXXXXXX	Q387B8
Tb927.3.3190 T316	Serine/threonine-protein kinase NEK7, putative	3.37054	0	0.43486	2.0921	2.64464	3.31501	3.37054		+							GO:0005737;GO:0097014	ciliary plasm;cytoplasm	GO:0004672;GO:0005524	ATP binding;protein kinase activity	GO:0006468	protein phosphorylation	0.000285503	122.94	122.94	80.371	0.980783	66041000	Tb927.3.3190	T	316	EARNPKITKPVKPVSTPEKPKEYPKEPQLSQ	XXXXXXXXXPPPPPPPPPPPPXXXXXXXXXX	Q57V67
Tb927.3.4960 S1368	kinesin, putative	3.36653	0	-0.168191	2.47141	3.19834	2.88849	0.392906					+		+	+	GO:0005737;GO:0005875	cytoplasm;microtubule associated complex	GO:0003774;GO:0005524	ATP binding;motor activity			3.24357e-87	263.99	215.81	100.68	1	32593000	Tb927.3.4960	S	1368	RDHTQKCELAVQKMESELEQQADAEKVLEER	XXXXXXXXXXXXXPPPPPPPPPPPPPXXXXX	Q582P0
Tb927.11.12410 S74	kinetoplastid kinetochore protein 10	3.35712	0	0.699929	2.47262	2.85519	2.84648	3.35712		+		+			+		GO:0005634;GO:0005737;GO:0051286	cell tip;cytoplasm;nucleus	GO:0004674;GO:0005524	ATP binding;protein serine/threonine kinase activity	GO:0000278;GO:0006468;GO:0008283	cell proliferation;mitotic cell cycle;protein phosphorylation	2.94283e-43	220.34	220.34	208.85	1	78074000	Tb927.11.12410	S	74	ETADTADDGRNKNNQSITGTTATTTSTAKHS	XXXXXXXXXXPPPPPPPPPPPPPPPPPPPXX	Q382U0
Tb927.11.15800 S15	Tip Of Extending FAZ protein 1	3.34818	0	-0.23192	1.9655	3.11626	2.48261	0.675496					+	+	+	+	GO:0051286	cell tip	GO:0005515	protein binding	GO:0000281;GO:1902472	mitotic cytokinesis;regulation of mitotic cytokinesis;site selection	1.46887e-08	145.94	106.43	118.66	0.999424	37850000	Tb927.11.15800	S	15	_MSKPTRKSVSERNQSESSALRPSISPSTRW	XXXXXXXXXXXXXPPPPPPPPPPPPPPPPPX	Q381K6
Tb927.11.10300 S367	hypothetical protein, conserved	3.33298	0	2.52184	2.56418	3.22504	3.33298	1.76585								+							1.51869e-40	222.75	222.75	58.626	0.995118	199200000	Tb927.11.10300	S	367	LSLFPSQVNGRSSEASNSQPVQHVVARRKPK	XXXXXXXXXXXPPPPPPPPPPPPPPPPXXXX	Q383P9
Tb927.9.13970 S199	hypothetical protein, conserved	3.32425	0	0.15582	0.610753	0.994229	1.31192	3.32425									GO:0005634;GO:0005654	nucleoplasm;nucleus			GO:0010608	posttranscriptional regulation of gene expression	0.000131811	123.63	44.97	109.42	1	4914900	Tb927.9.13970	S	199	EEEVGGSDPSVARFGSAVVLRSVADLFFDVA	XXXXXXXXXXXXXPPPPPPPPXXXXXXXXXX	Q38D56
Tb927.9.4760 T93	Protein of unknown function (DUF3128), putative	3.31951	0	0.915527	2.60381	2.8129	3.31951	2.60297									GO:0036064	ciliary basal body					0.000177099	130.1	61.472	115.29	0.999689	62621000	Tb927.9.4760	T	93	QSPVGRGGVLKGTTATPDDVRHVRAKPPPVD	XXXXXXXXXXXPPPPPPPPPPXXXXXXXXXX	Q38F71
Tb927.11.7140 S64	cell cycle sequence binding phosphoprotein (RBP45), putative	3.30868	0	1.38984	3.1053	3.30868	2.8781	2.10323	+								GO:0005737	cytoplasm	GO:0003729	mRNA binding	GO:0010608	posttranscriptional regulation of gene expression	5.10291e-23	187.04	161.72	187.04	1	294040000	Tb927.11.7140	S	64	AVSPHHEDSNAKLLDSLMVTPSRPTVAIEDK	XXXXXXXXXXXXPPPPPPPPPPPPPPPPPPP	Q384V7
Tb927.11.15800 S593	Tip Of Extending FAZ protein 1	3.30212	0	0.735629	2.51159	3.30212	3.21403	2.94159					+	+	+	+	GO:0051286	cell tip	GO:0005515	protein binding	GO:0000281;GO:1902472	mitotic cytokinesis;regulation of mitotic cytokinesis;site selection	0.00371064	79.089	33.808	79.089	0.999996	35559000	Tb927.11.15800	S	593	GSEAPRVDPEDAFHASKFDTRTVSTNLSSVL	XXXXXXPPPPPPPPPPPPPPPXXXXXXXXXX	Q381K6
Tb927.11.8320 S425	hypothetical protein, conserved	3.29239	0	-0.223371	-1.54412	-2.17502	-1.63966	-3.29239															5.24089e-09	181.4	118.33	155	0.999816	26837000	Tb927.11.8320	S	425	LYIIRDYLEADQRSISTSPIVIRTL______	XXXXXXXXXXXXXPPPPPPPPPPXXXXXXXX	Q384I7
Tb927.11.13810 S47	ATP- dependent RNA helicase, putative	3.29111	0	-0.618379	0.281976	0.924182	1.27884	2.67273									GO:0005730	nucleolus	GO:0005524;GO:0008026	ATP binding;ATP-dependent helicase activity			9.88139e-07	119.96	88.208	82.406	0.999996	16612000	Tb927.11.13810	S	47	REQTGALNLVSLSRGSVELPTPSHTLEIFGV	XXXXXXXXXXXXXXPPPPPPPPPPPPPPPPP	Q382F6
Tb927.11.11000 T347	Calponin homology (CH) domain containing protein, putative	3.28858	0	0.936403	-0.795129	1.12027	-0.018564	2.49346									GO:0005737;GO:0005929;GO:0005938;GO:0031981;GO:0097014	cell cortex;ciliary plasm;cilium;cytoplasm;nuclear lumen					0.00431119	67.726	43.127	67.726	0.98835	6671300	Tb927.11.11000	T	347	RHAPVRVRIEGRASDTIKLPQHRTIRATKES	XXXXXXXXXXXXPPPPPPPPPPPXXXXXXXX	Q383H8
Tb927.8.7400 S1546	RNA polymerase IIA largest subunit	3.27676	0	-2.66441	0.27929	0.61235	-0.798519	0.58794									GO:0005634	nucleus	GO:0003677;GO:0003899	DNA binding;DNA-directed 5'-3' RNA polymerase activity	GO:0006351	DNA-templated;transcription	2.33536e-16	125.99	86.483	125.99	0.99438	10029000	Tb927.8.7400	S	1546	RQGFGGGSSSAPVTASAPYNPSTTYHGGRLE	XPPPPPPPPPPPPPPPPPPPPPPPPPPPPXX	Q57YU2
Tb927.1.3880 S247	Fusaric acid resistance protein-like, putative	3.27413	0	1.04152	1.7698	0.779639	0.460516	3.27413							+		GO:0020016	ciliary pocket					1.70185e-07	179.59	126.58	168.83	1	10789000	Tb927.1.3880	S	247	GSPDGTRKCGIKRTKSLGDLSQALLRGDRAA	XXXXXXXXXXXXXPPPPPPPPPPPPPXXXXX	Q4GYI9
Tb927.8.7070 T46	Flagellum attachment zone protein 15	3.27249	0	-1.37746	1.80202	1.89503	1.41314	1.10492						+		+	GO:0005737;GO:0005929;GO:0043234	cilium;cytoplasm;protein complex					8.05301e-06	169.82	121.93	50.149	0.953838	10338000	Tb927.8.7070	T	46	DSPTIWSKNSLRYHDTTQPYVRDGEEKQRQH	XXXXXXXXXXXXPPPPPPPPPPXXXXXXXXX	Q57YR4
Tb927.7.4860 S250	kinetoplastid kinetochore protein 13	3.26699	0	1.38485	3.26699	2.53404	3.06361	1.55976				+				+	GO:0000776;GO:0005634	kinetochore;nucleus			GO:0007059	chromosome segregation	8.2622e-05	132.24	77.373	130.01	0.999997	37810000	Tb927.7.4860	S	250	YDDGDVTPKRRIREVSYPSGEDRSGGELARR	XXXXXXXXXXXPPPPPPPPPPPPXXXXXXXX	Q57XA2
Tb927.11.11770 S162	Eukaryotic translation initiation factor 4E-3	3.26554	0	0.965244	2.01443	2.95793	3.26554	2.31716	+								GO:0005737;GO:0010494	cytoplasm;cytoplasmic stress granule	GO:0000339;GO:0000340;GO:0000342;GO:0003723;GO:0003743	RNA 7-methylguanosine cap binding;RNA binding;RNA cap 4 binding;RNA cap binding;translation initiation factor activity	GO:0006413;GO:0010608	posttranscriptional regulation of gene expression;translational initiation	5.47305e-38	204.05	152.57	169.43	1	148290000	Tb927.11.11770	S	162	AQRGPSTEFKDTTPASLQPQEKEVVEVGEKA	XXXPPPPPPPPPPPPPPPPPPPXXXXXXXXX	Q383A4
Tb927.8.6660 T478	paraflagellar rod component, putative	3.26396	0	-0.733569	0.730642	-2.53331	-2.34656	-0.610624								+							0.000160178	136.49	93.047	99.788	0.998603	587900000	Tb927.8.6660	T	478	FFNDRAAELPKRRQTTLAISPRTQRDLAMEK	XXXXXXXXXXXPPPPPPPPPPPXXXXXXXXX	Q57TU7
Tb927.10.5480 S92	60S ribosomal protein L24, putative	3.25117	0	1.51589	3.25117	3.22763	2.69027	1.97854									GO:0005622;GO:0005737;GO:0005840	cytoplasm;intracellular;ribosome	GO:0003735	structural constituent of ribosome	GO:0006412	translation	1.26665e-27	213.69	174.18	190.18	1	236510000	Tb927.10.5480	S	92	ARTVRAERAIVGAELSYIQEVRAKAKKVDRT	XXXXXXXXPPPPPPPPPPPPPPXXXXXXXXX	Q38B56
Tb927.3.690 S344	CMGC/RCK protein kinase, putative	3.24698	0	-0.865115	0.757072	0.829539	2.38186	1.71391		+						+	GO:0036064	ciliary basal body	GO:0004674;GO:0005524	ATP binding;protein serine/threonine kinase activity	GO:0000281;GO:0006468	mitotic cytokinesis;protein phosphorylation	9.28949e-06	109.13	78.553	102.73	0.971408	14949000	Tb927.3.690	S	344	TSGPQSAPSGAVVPNSDTKGDRPPVGATTAV	PPPPPPPPPPPPPPPPPPPXXXXXXXXXXXX	Q57WV2
Tb927.7.7100 S1035	hypothetical protein	3.24638	0	1.51651	2.28468	2.54596	2.25449	3.24638							+								1.8377e-05	154.23	154.23	149.57	0.999959	57383000	Tb927.7.7100	S	1035	SCPKESENNTAVRAASGTNVTCQIRQTASAT	XXXXXXXXXXXXXPPPPPPPPPPPPXXXXXX	Q57XT0
Tb927.10.1630 T349	atp-binding cassette sub-family e member 1	3.22974	0	1.09908	2.30834	0.863366	-0.376927	2.85281									GO:0005737;GO:0097014	ciliary plasm;cytoplasm	GO:0004540	ribonuclease activity	GO:0000291	exonucleolytic;nuclear-transcribed mRNA catabolic process	7.39048e-05	162.48	104.25	162.48	0.986205	59916000	Tb927.10.1630	T	349	RQESLSFRITDDLEETTKRSVQHSYPSMVKN	XXXXXXXXPPPPPPPPPPPXXXXXXXXXXXX	Q38C78
Tb927.10.8240 S64	hypothetical protein, conserved	3.22972	0	2.5013	2.83365	3.22972	2.60994	1.96807							+								2.60847e-07	187.31	146.03	66.267	1	24546000	Tb927.10.8240	S	64	NSIGESKEGLKKAEESLEEAIRSNTIAHTER	XXXXXXXXXXXPPPPPPPPPPPXXXXXXXXX	Q38AE0
Tb927.9.1340 S35	Myosin-like protein 2	3.22427	0	0.206002	0.755812	1.32007	3.22427	2.96877							+	+	GO:0000922;GO:0005634;GO:0005643;GO:0005816;GO:0044615	nuclear pore;nuclear pore nuclear basket;nucleus;spindle pole;spindle pole body					4.03772e-20	112.39	112.39	53.096	0.988707	34406000	Tb927.9.1340	S	35	PIPEATGGGVETDENSRPGELLMVGEGMAKE	PPPPPPPPPPPPPPPPPPPPPPPPPPPPPPX	Q38G07
Tb927.10.4990 Y34	cdc2-related kinase 3	3.21758	0	0.685001	3.00344	3.21758	2.89713	3.00749		+					+	+	GO:0005737;GO:0005739	cytoplasm;mitochondrion	GO:0004674;GO:0005515;GO:0005524;GO:0097472	ATP binding;cyclin-dependent protein kinase activity;protein binding;protein serine/threonine kinase activity	GO:0000278;GO:0006468;GO:0051726	mitotic cell cycle;protein phosphorylation;regulation of cell cycle	3.82748e-85	271.65	215.02	150.51	0.999992	44886000	Tb927.10.4990	Y	34	QFDRYNRMDILGEGTYGVVYRAVDRATGQIV	XXXXXXXPPPPPPPPPPPPPPXXXXXXXXXX	Q38BA2
Tb927.11.16610 S483	zinc-finger of a C2HC-type, putative	3.20474	0	-0.263308	2.45586	1.99485	1.7453	2.94144									GO:0005737;GO:0036064	ciliary basal body;cytoplasm			GO:0010608	posttranscriptional regulation of gene expression	0.000561128	123.1	71.281	123.1	0.999905	28855000	Tb927.11.16610	S	483	KHESVCLERHKAPPKSARPSATPNAAGKVVK	XXXXXXXXXXXXXXXPPPPPPPPPPPPPXXX	Q381C5
Tb927.10.5870 S62	hypothetical protein, conserved	3.20337	0	0.828288	1.09376	1.64747	3.20337	0.623202									GO:0097542	ciliary tip					0.00144295	84.821	44.093	84.821	0.998618	4128500	Tb927.10.5870	S	62	GDFSSTPDNDPKMSASLTPPSHRPKTTTAMP	XXXXXXXXXXXXPPPPPPPPPPPPPXXXXXX	Q38B17
Tb927.11.8080 S33	btb/poz domain containing protein, putative	3.18558	0	0.592267	1.11216	2.31069	2.77168	3.18558									GO:0005634;GO:0005737;GO:0097014	ciliary plasm;cytoplasm;nucleus					9.07515e-14	178.85	178.85	79.82	1	36662000	Tb927.11.8080	S	33	QIIRVEEPDAEEGEASPAKATPVPHFSDRRI	XXXXPPPPPPPPPPPPPPPPPPPPPPPPPXX	Q384L1
Tb927.11.1820 S331	translation initiation factor eIF2B delta subunit, putative	3.17071	0	0.110998	2.01141	0.279583	-1.15931	0.607781									GO:0005737;GO:0005851	cytoplasm;eukaryotic translation initiation factor 2B complex	GO:0003743;GO:0005525	GTP binding;translation initiation factor activity	GO:0006413;GO:0006417	regulation of translation;translational initiation	4.7992e-14	157.35	107.93	140.27	0.995355	21026000	Tb927.11.1820	S	331	ADDLFASLRSARLESSMCVQSTAVGRDRNET	XXXXXXXXXXXXPPPPPPPPPPPPPPXXXXX	Q4FKA6
Tb927.2.4230 S3610	NUP-1 protein, putative	3.1624	0	0.151731	2.04716	1.84	2.03014	3.1624					+				GO:0005634;GO:0005652	nuclear lamina;nucleus					0.000333906	99.283	99.283	99.283	0.999652	9876000	Tb927.2.4230	S	3610	PVLGAGRTTRERVSLSVESSHHSRITEQTQR	XXXXXXXXXXXXPPPPPPPPPPPPXXXXXXX	Q586V1
Tb927.11.15800 S601	Tip Of Extending FAZ protein 1	3.15349	0	1.08051	2.59793	3.04701	3.15349	2.69975					+	+	+	+	GO:0051286	cell tip	GO:0005515	protein binding	GO:0000281;GO:1902472	mitotic cytokinesis;regulation of mitotic cytokinesis;site selection	4.23591e-06	162.88	106.9	101.43	0.987756	14865000	Tb927.11.15800	S	601	PEDAFHASKFDTRTVSTNLSSVLPARAPAGS	XXXXXXXXXXXXXPPPPPPPPPPPPPXXXXX	Q381K6
Tb927.11.1030 S436	kinetoplastid kinetochore protein 7	3.14708	0	-0.888683	1.81564	1.97577	2.25839	1.88796				+			+	+	GO:0000776;GO:0005634	kinetochore;nucleus			GO:0007059	chromosome segregation	2.25293e-06	145.09	145.09	76.522	0.981139	11434000	Tb927.11.1030	S	436	RAAERSVPSVSCKKESSATPLVAPEVVPVAK	XXXXXXXXXXXXXPPPPPPPPPPPPPPPPPP	Q387E7
Tb927.11.14650 S950	hypothetical protein, conserved	3.14397	0	2.22276	3.14397	2.97159	2.80351	1.71917								+							1.65989e-10	130.73	129.98	100.39	1	181820000	Tb927.11.14650	S	950	GRRAAPLLPHEVFEDSDILGDDENIKRVRRL	XXXPPPPPPPPPPPPPPPPPPPPPPPPXXXX	Q381X0
Tb927.4.3420 S101	wee1-like protein kinase	3.13887	0	0.564451	1.23149	1.38348	1.90304	3.13887		+											GO:0001558;GO:0038083;GO:0045736;GO:0046777	negative regulation of cyclin-dependent protein serine/threonine kinase activity;peptidyl-tyrosine autophosphorylation;protein autophosphorylation;regulation of cell growth	6.45995e-05	131.79	103.73	121.03	0.955879	12996000	Tb927.4.3420	S	101	APDRRCNLASRKRPSSELSQFSALRLDDPSD	XXXXXXXXXXXPPPPPPPPPPPPPPXXXXXX	Q585K8
Tb927.10.9180 S251	PRA1 family protein, putative	3.13826	0	1.06208	0.96983	3.13827	0.528512	0.199455									GO:0005635;GO:0005737;GO:0005783	cytoplasm;endoplasmic reticulum;nuclear envelope					0.00133322	93.226	61.344	56.768	0.965995	19580000	Tb927.10.9180	S	251	SSPWMGTRTPEVLHHSFSSSSRPSQGEGIHN	XXXXXXXXPPPPPPPPPPPPPPXXXXXXXXX	Q38A56
Tb927.2.4420 T89	MIZ/SP-RING zinc finger, putative	3.13314	0	-0.310956	1.64867	1.71595	1.60676	2.82219									GO:0005654;GO:0005737	cytoplasm;nucleoplasm					0.00106874	100.55	43.534	94.767	0.959875	2405000	Tb927.2.4420	T	89	IIDRTIARLLREPLSTPAKANEWDSASSSAS	XXXXXXXXPPPPPPPPPPPXXXXXXXXXXXX	Q586P7
Tb927.3.4710 T308	hypothetical protein, conserved	3.13043	0	0.910071	1.19218	1.88342	3.13043	2.35881								+	GO:0005737	cytoplasm					7.46303e-06	138.91	138.91	138.91	1	12531000	Tb927.3.4710	T	308	LNSTLCEKKPESDAVTPPKIQTSADVPLTQS	XXXXXXXXPPPPPPPPPPPPPPPPPPPPPPP	Q582R4
Tb927.8.5890 S201	histone chaperone ASF1B	3.12578	0	-0.665861	1.287	2.08748	1.34153	2.45991									GO:0005634;GO:0005654;GO:0005730;GO:0005737	cytoplasm;nucleolus;nucleoplasm;nucleus	GO:0005515	protein binding			3.46844e-34	168.2	144.91	131.12	0.996037	118180000	Tb927.8.5890	S	201	GHAAYDDEAKVPEGVSPTKKKARCEGSLSQE	PPPPPPPPPPPPPPPPPPPXXXXXXXXXXXX	Q57YJ0
Tb927.11.2880 S765	kinesin, putative	3.11023	0	0.281685	2.07584	2.31487	2.65838	3.11023							+		GO:0005634;GO:0005819;GO:0005871;GO:0005875;GO:0032133;GO:0051233	chromosome passenger complex;kinesin complex;microtubule associated complex;nucleus;spindle;spindle midzone	GO:0003774;GO:0005515;GO:0005524	ATP binding;motor activity;protein binding	GO:0000281;GO:0007059;GO:0051225	chromosome segregation;mitotic cytokinesis;spindle assembly	0.000400893	147.62	108.08	86.189	0.999192	34096000	Tb927.11.2880	S	765	PSVSRGSARAALRTSSPLPQYVRSGSLSGRR	XXXXXXXXXXXXXPPPPPPPPPPXXXXXXXX	Q386M3
Tb927.8.6070 S970	Trypanosome basal body component protein	3.10647	0	2.09124	2.56716	3.10647	1.99501	0.879011								+	GO:0000331;GO:0005634;GO:0005929;GO:0036064	ciliary basal body;cilium;contractile vacuole;nucleus	GO:0008092	cytoskeletal protein binding	GO:0010608;GO:0060271	cilium assembly;posttranscriptional regulation of gene expression	2.89188e-06	120.15	85.979	118.52	1	18379000	Tb927.8.6070	S	970	RAHATIKSVEEEKNNSVCEASDVQRRTAVNS	XXXXXXXPPPPPPPPPPPPPPPPPPXXXXXX	Q57YK8
Tb927.11.10520 S5	kinetoplastid kinetochore protein 2	3.10282	0	0.718248	1.62494	2.21138	2.45973	3.10282		+		+			+	+	GO:0000776;GO:0005634	kinetochore;nucleus	GO:0004674;GO:0005524	ATP binding;protein serine/threonine kinase activity	GO:0006468;GO:0007059	chromosome segregation;protein phosphorylation	7.47579e-05	126.19	101.3	119.74	0.999999	4373800	Tb927.11.10520	S	5	___________MFNVSPASRDRVRSESQRTP	XXXXXXXXXXXPPPPPPPPPPPXXXXXXXXX	Q383M7
Tb927.3.4710 S304	hypothetical protein, conserved	3.09952	0	1.618	1.91608	2.97174	3.09952	2.62818								+	GO:0005737	cytoplasm					7.46303e-06	138.91	138.91	138.91	1	15250000	Tb927.3.4710	S	304	RRLSLNSTLCEKKPESDAVTPPKIQTSADVP	XXXXXXXXXXXXPPPPPPPPPPPPPPPPPPP	Q582R4
Tb927.9.7480 S293	hypothetical protein, conserved	3.08519	0	-0.824614	0.869659	1.24439	-1.47182	1.61337	+												GO:0010608	posttranscriptional regulation of gene expression	1.3141e-105	273.44	207.6	273.44	0.999997	20580000	Tb927.9.7480	S	293	GFRGGGALATSESCLSPDTPKVGSTSSIIPA	XXXPPPPPPPPPPPPPPPPPPXXXXXXXXXX	Q38EJ9
Tb927.11.4180 S344	PSP1 C-terminal conserved region, putative	3.07555	0	1.51473	3.00518	3.0384	3.07555	2.14552	+						+	+	GO:0005737	cytoplasm	GO:0003729	mRNA binding			1.36365e-06	112.47	97.901	112.47	0.999999	245480000	Tb927.11.4180	S	344	DKFVSNFSSIHADNESHGECGDRKFLVTLRC	XXPPPPPPPPPPPPPPPPPPPPPPXXXXXXX	Q385Z8
Tb927.8.3710 S52	exonuclease, putative	3.05554	0	1.87732	2.98888	2.8033	3.05554	2.99692									GO:0005622;GO:0005634;GO:0005654	intracellular;nucleoplasm;nucleus	GO:0004527	exonuclease activity			1.25102e-17	116.05	116.05	110.33	1	60820000	Tb927.8.3710	S	52	NAAGEPNTSEAQPLQSQEGEKDGEKGVAAAI	PPPPPPPPPPPPPPPPPPPPPPPPPXXXXXX	Q580Z1
Tb927.11.2740 S806	hypothetical protein, conserved	3.04842	0	0.941588	-1.53698	-1.64844	-1.36253	1.39998															0.00412851	77.597	34.57	62.694	1	2509400	Tb927.11.2740	S	806	LNIDGMGGNAADPRASGAFAGPLPAREVAVA	XXXXXXXXXXXXXXPPPPPPPPPPPPXXXXX	Q386N6
Tb927.3.3850 S219	COPII coat assembly protein sec16	3.04751	0	1.12475	2.52876	2.94161	3.04751	1.37681									GO:0070971	endoplasmic reticulum exit site			GO:0006888;GO:0007029;GO:0007030;GO:0051046;GO:0070973	endoplasmic reticulum organization;ER to Golgi vesicle-mediated transport;Golgi organization;protein localization to endoplasmic reticulum exit site;regulation of secretion	1.60055e-05	142.35	142.35	142.35	0.999912	52589000	Tb927.3.3850	S	219	FSNFLKRDPPDFLKPSPNTLLRRQGSSTAVT	XXXXXXPPPPPPPPPPPPPPPPXXXXXXXXX	Q57WC1
Tb927.7.4120 S498	hypothetical protein, conserved	3.04342	0	2.54866	3.04342	2.1502	0.94767	1.2388													GO:0010608	posttranscriptional regulation of gene expression	0.00128285	132.56	102.17	93.623	0.999949	9923700	Tb927.7.4120	S	498	TDRPSSGAYRPPAERSFGSTFRPPS______	XXXXXXXXXXXXXXXPPPPPPPPPPXXXXXX	Q57UP2
Tb927.7.6690 S6	Trypanosoma specific protein, unknown function	3.03615	0	-1.06026	1.27025	1.69827	1.78764	1.97589															1.26506e-28	204.81	165.29	204.81	0.999999	32191000	Tb927.7.6690	S	6	__________MSLSRSPEATRPTAAVTSFRK	XXXXXXXXXXXXXXXPPPPPPPPPPPPPPPX	Q57Y60
Tb927.11.1340 S680	Flagella connector protein 1	3.02843	0	1.07597	2.77645	2.93639	3.02843	2.3332						+	+	+	GO:0005929	cilium	GO:0005515	protein binding	GO:0010608;GO:0044458	motile cilium assembly;posttranscriptional regulation of gene expression	6.56065e-11	199.19	199.19	102.97	1	29401000	Tb927.11.1340	S	680	VDGVNKSGRSALGQRSVNSLLNLPKVGDLQC	XXXXXXXXXXXXXXXPPPPPPPPPPXXXXXX	Q387B8
Tb927.11.2700 T570	Basal body protein	3.02725	0	0.735975	2.47922	3.02725	2.61708	2.42078								+	GO:0005737;GO:0031981;GO:0036064;GO:0097014	ciliary basal body;ciliary plasm;cytoplasm;nuclear lumen					5.25925e-07	153.92	117.59	135.57	1	10000000	Tb927.11.2700	T	570	RCGRNDTSPAVQPHATPGKTITTTSAVLPSL	XXXXPPPPPPPPPPPPPPPXXXXXXXXXXXX	Q386P0
Tb927.11.14930 S495	hypothetical protein, conserved	3.02522	0	0.694301	3.02522	2.93847	1.72748	1.51212								+	GO:0005739	mitochondrion					0.00410748	80.387	38.847	80.387	1	1165000	Tb927.11.14930	S	495	PSSSTSSPSITPSGKSGVKPHEQVGTRSNGM	XXXXXXXXXXXXXXXPPPPPPPPPPPPXXXX	Q381U2
Tb927.11.15800 S101	Tip Of Extending FAZ protein 1	3.01886	0	1.06365	2.57124	2.60391	3.01886	2.91332					+	+	+	+	GO:0051286	cell tip	GO:0005515	protein binding	GO:0000281;GO:1902472	mitotic cytokinesis;regulation of mitotic cytokinesis;site selection	3.94813e-06	128.03	91.45	121.6	1	5598200	Tb927.11.15800	S	101	ERSDWLREDEWDRLFSLEEERCSCINGEQEP	XXXXXXXXXXXXXPPPPPPPPXXXXXXXXXX	Q381K6
Tb927.9.3650 S501	Kinesin-13 1	2.99362	0	-1.36598	0.157411	1.3048	0.622359	1.62764							+		GO:0000922;GO:0005634;GO:0005654;GO:0005819;GO:0005875	microtubule associated complex;nucleoplasm;nucleus;spindle;spindle pole	GO:0003774;GO:0005524	ATP binding;motor activity	GO:0007052;GO:0010608;GO:0051983	mitotic spindle organization;posttranscriptional regulation of gene expression;regulation of chromosome segregation	1.22283e-05	97.395	66.011	55.358	0.983114	84570000	Tb927.9.3650	S	501	KQTSPAARLSSHGRLSISPQGSLNLGCVSTH	XXXXXXXXXXXXXXPPPPPPPPPPPPPPPPP	Q38FG7
Tb927.7.3330 S511	Flagellar attachment zone protein 10	2.99165	0	0.436826	1.81296	2.61879	2.99165	2.73925	+				+			+	GO:0005886;GO:0005929;GO:0043234;GO:0051286	cell tip;cilium;plasma membrane;protein complex	GO:0003729;GO:0032403	mRNA binding;protein complex binding			1.3696e-05	102.78	79.379	96.045	0.999244	244880000	Tb927.7.3330	S	511	IRGYDATDQGVSEHESPLHASTRGGSREGYI	XXPPPPPPPPPPPPPPPPPPPPPXXXXXXXX	Q57WE8
Tb927.10.12720 S17	hypothetical protein, conserved	2.98689	0	0.577663	1.1672	1.56682	2.98689	1.93984													GO:0010608	posttranscriptional regulation of gene expression	0.000472286	121.56	121.56	75.89	0.994352	15489000	Tb927.10.12720	S	17	ETHLGWKDASLYADRSPSRKADERVNRSGSR	XXXXXXXPPPPPPPPPPPPXXXXXXXXXXXX	Q388X1
Tb927.10.3010 S825	hook complex protein, conserved	2.98122	0	1.11356	2.22317	2.67914	2.98122	2.5696					+						GO:0032403	protein complex binding			0.000195428	90.22	86.439	79.383	0.999008	68239000	Tb927.10.3010	S	825	RPPEDRKPPTTSSTPSPAHPVLRWVADQNIS	XXXXXXPPPPPPPPPPPPPPPPPXXXXXXXX	Q38BU4
Tb927.9.15230 S315	hypothetical protein, conserved	2.96858	0	1.60164	2.31387	2.96858	2.10942	1.77899							+	+							0.000948507	88.092	58.619	79.466	0.996805	42450000	Tb927.9.15230	S	315	QGRIEHQSEKSTRQRSRFDTPPVVRGRPTSR	XXXXXXXXXXXXXXXPPPPPPPPPPXXXXXX	Q38CY5
Tb927.6.1180 S906	hypothetical protein, conserved	2.96622	0	0.702321	2.83591	2.96622	2.43321	1.4627								+	GO:0036064	ciliary basal body					1.38441e-06	130.3	130.3	118.59	0.999999	48018000	Tb927.6.1180	S	906	TSMRRVESDPSQLADSPEPQKPPRLSQSSDS	XXXXPPPPPPPPPPPPPPPPPPPPXXXXXXX	Q585C9
Tb927.7.5730 S77	hypothetical protein, conserved	2.95799	0	-0.650172	2.30782	1.83403	1.53471	1.24628							+	+	GO:0005634	nucleus					0.00092715	77.391	50.188	56.017	0.998187	10534000	Tb927.7.5730	S	77	HLRGATNGGAANRLHSQHTLGDYSDHTVQRT	XXXXXXXXXXXXXPPPPPPPPPPPPPPPPPX	Q582I8
Tb927.8.5580 S4691	N-terminal region of Chorein, a TM vesicle-mediated sorter/Integral peroxisomal membrane peroxin, putative	2.95104	0	2.02658	2.95104	1.64449	1.38707	2.16379									GO:0005737;GO:0005739	cytoplasm;mitochondrion					6.955e-110	292.73	292.73	276.12	0.984128	18843000	Tb927.8.5580	S	4691	SAQLKHGSVSSATASSFRGSSGSPADDSFPG	XXXXXPPPPPPPPPPPPPXXXXXXXXXXXXX	Q57X24
Tb927.8.3340 S316	hypothetical protein, conserved	2.95076	0	-1.02939	-0.0593962	-0.389643	0.392276	1.92137															1.15052e-09	127.16	127.16	89.71	0.999993	27711000	Tb927.8.3340	S	316	VCIEELLNSDVSARVSGDVATAEVGNGLSHG	XXXXXXXXXXXXXXPPPPPPPPPPPPPPPPP	Q57YX9
Tb927.3.3740 S140	Zinc-finger double-stranded RNA-binding, putative	2.95004	0	2.31178	1.59676	2.95004	1.71042	1.85488									GO:0005634;GO:0005654	nucleoplasm;nucleus	GO:0008270	zinc ion binding			6.95723e-07	109.68	65.416	109.68	1	34067000	Tb927.3.3740	S	140	TVSAPLQPVPFQGHQSQEPRGKHLCVRMYLP	PPPPPPPPPPPPPPPPPPPPXXXXXXXXXXX	Q57WB0
Tb927.9.7670 S199	hypothetical protein, conserved	2.94629	0	0.5837	1.77805	2.94629	2.39913	0.957373									GO:0005634;GO:0005730	nucleolus;nucleus					8.19355e-05	131.12	83.2	87.258	0.999982	42859000	Tb927.9.7670	S	199	TTVKTKALLAGKTTISPLPKKSRKAPVKSVT	XXXXXXXXXXXXPPPPPPPPXXXXXXXXXXX	Q38EI6
Tb927.11.3970 S506	hypothetical protein, conserved	2.942	0	-0.623686	0.761853	1.8117	2.06061	2.31832									GO:0005634;GO:0005654;GO:0005730	nucleolus;nucleoplasm;nucleus	GO:0003723	RNA binding			1.31879e-17	191.01	131.75	191.01	1	28306000	Tb927.11.3970	S	506	ARISGKFLSGGVECESGDRGRGVSNSSPSRL	XXXXXXPPPPPPPPPPPPPPPXXXXXXXXXX	Q386B7
Tb927.9.2650 S181	Present in the outer mitochondrial membrane proteome 2	2.94023	0	2.61151	2.94023	2.45214	2.2443	2.1864									GO:0005737;GO:0005739;GO:0005741	cytoplasm;mitochondrial outer membrane;mitochondrion					2.79314e-06	87.357	66.623	71.882	0.999999	6650300	Tb927.9.2650	S	181	AYPDLPGCDVVRPLQSGKWLKAASAMKGKAQ	PPPPPPPPPPPPPPPPPPXXXXXXXXXXXXX	Q38FQ5
Tb927.11.14830 T189	hypothetical protein, conserved	2.93224	0	0.352932	2.3161	2.93224	2.91854	2.87183								+	GO:0005654;GO:0005737;GO:0031981;GO:0097014	ciliary plasm;cytoplasm;nuclear lumen;nucleoplasm					1.19802e-37	220.99	169.26	220.99	0.9967	42499000	Tb927.11.14830	T	189	DAIKSGISGVGNTTPTGKSPLRAQGGIPTPP	XXXXPPPPPPPPPPPPPPPPPPXXXXXXXXX	Q381V2
Tb11.01.2730 S720	hypothetical protein, conserved	2.92808	0	1.89203	2.02281	2.92808	2.75428	0.94621					+										4.56861e-23	201.24	201.24	184.87	0.994036	56480000	Tb11.01.2730	S	720	AIQQIGGKAALTWDTSVEEVVPDKQKQEVQT	XXXXXXXXPPPPPPPPPPPPPPPPPPXXXXX	Q383I3
Tb927.3.1200 T304	hypothetical protein, conserved	2.92644	0	0.27933	1.71182	1.7208	1.98682	2.92644															4.30447e-77	260.58	216.15	260.58	0.999975	12469000	Tb927.3.1200	T	304	EGPRHLASSNVATSQTCKKEPRRNYHCGLNP	XXXXPPPPPPPPPPPPPPPXXXXXXXXXXXX	Q57XV3
Tb927.10.6550 T170	Poly(ADP-ribose) polymerase and DNA-Ligase Zn-finger region/Zinc-finger (CX5CX6HX5H) motif containing protein, putative	2.92276	0	0.691182	1.90295	2.43332	2.81416	2.92276									GO:0005737;GO:0031981;GO:0097014	ciliary plasm;cytoplasm;nuclear lumen					0.000143787	155.39	91.162	142.97	0.999886	57292000	Tb927.10.6550	T	170	LSKRGKSKKGGVVSLTPSRDKDTNEGEISDS	XXXXXXXXPPPPPPPPPPPXXXXXXXXXXXX	Q38AV1
Tb927.11.12600 S678	ATP-dependent DNA helicase, putative	2.9201	0	1.65813	2.9201	2.87413	2.55351	1.9825									GO:0005634;GO:0031981	nuclear lumen;nucleus	GO:0004003	ATP-dependent DNA helicase activity	GO:0006268	DNA unwinding involved in DNA replication	3.64026e-05	142.39	142.39	123.68	0.99997	333400000	Tb927.11.12600	S	678	FSDNRSVVKAEPDERSVGTHPDVPAAQPRYD	XXXXXXXXXPPPPPPPPPPPPPPPPPPPPXX	Q382S1
Tb927.11.6990 S550	Calcium/calmodulin-dependent protein kinase kinase, putative	2.91575	0	-2.06084	-0.047965	0.552455	-0.1932	-2.36329		+									GO:0004674;GO:0005524	ATP binding;protein serine/threonine kinase activity	GO:0006468	protein phosphorylation	0.00286623	99.815	47.56	99.815	1	1704000	Tb927.11.6990	S	550	RPAPAAGPPSAWQCKSWGHPVTREHIVERAP	XXXXXXXXXXXXXXXPPPPPPPPXXXXXXXX	Q384X2
Tb927.11.13880 T28	kinetoplastid-specific protein tyrosine phosphatase, putative	2.9128	0	0.450471	2.10935	2.66597	2.5172	2.9128									GO:0005737	cytoplasm	GO:0004725;GO:0008138	protein tyrosine phosphatase activity;protein tyrosine/serine/threonine phosphatase activity	GO:0006470	protein dephosphorylation	0.000244394	130.41	130.41	128.35	1	7171400	Tb927.11.13880	T	28	SPVCADMSIDKFSILTPEKQTFKKKDQSKVD	XXXXXXXXXXXPPPPPPPPXXXXXXXXXXXX	Q382E9
Tb927.9.2550 S43	Domain of unknown function (DUF4457), putative	2.91242	0	2.19854	2.91242	2.74618	1.706	1.84742															2.81333e-05	158.31	158.31	84.734	1	26665000	Tb927.9.2550	S	43	SVDSNQRCSARLRDQSCGFAGPRLSTINLTR	XXXXXXXXXXXPPPPPPPPPPPPXXXXXXXX	Q38FR5
Tb927.3.2440 T376	AGC essential kinase 1	2.89215	0	1.82303	2.89215	1.98598	1.96793	2.40988		+							GO:0005737;GO:0031981;GO:0097014	ciliary plasm;cytoplasm;nuclear lumen	GO:0004674;GO:0005524	ATP binding;protein serine/threonine kinase activity	GO:0000281;GO:0006468	mitotic cytokinesis;protein phosphorylation	2.624e-136	295.16	295.16	295.16	1	850040000	Tb927.3.2440	T	376	QSGNNSSKNPAQVVNTPAHSSQLNARQQQLF	PPPPPPPPPPPPPPPPPPPPPPPPPPXXXXX	Q582V7
Tb927.11.16720 S13	mitotic cyclin 6	2.8838	0	-1.41205	1.01833	1.47175	0.934515	0.06969			+				+		GO:0005634;GO:0005737;GO:0019908	cytoplasm;nuclear cyclin-dependent protein kinase holoenzyme complex;nucleus	GO:0005515	protein binding	GO:0000281;GO:0051726;GO:0090307	mitotic cytokinesis;mitotic spindle assembly;regulation of cell cycle	2.00365e-24	202.32	161.21	167.92	0.986643	3941400	Tb927.11.16720	S	13	___MNPTALREVSNLSTGSGDVKQRLAQRRS	XXXXXXXXXXPPPPPPPPPPPPPXXXXXXXX	Q381B4
Tb927.11.16720 S16	mitotic cyclin 6	2.8838	0	-1.41205	1.01833	1.47175	0.934515	0.06969			+				+		GO:0005634;GO:0005737;GO:0019908	cytoplasm;nuclear cyclin-dependent protein kinase holoenzyme complex;nucleus	GO:0005515	protein binding	GO:0000281;GO:0051726;GO:0090307	mitotic cytokinesis;mitotic spindle assembly;regulation of cell cycle	2.00365e-24	202.32	161.21	202.32	0.978687	3941400	Tb927.11.16720	S	16	MNPTALREVSNLSTGSGDVKQRLAQRRSANL	XXXXXXXPPPPPPPPPPPPPXXXXXXXXXXX	Q381B4
Tb927.6.2850 T144	ESAG8-associated protein, putative	2.87227	0	0.136129	2.87227	2.86442	2.51066	2.24346							+	+	GO:0005634;GO:0005730	nucleolus;nucleus					0.000140098	158.56	158.56	92.792	1	20788000	Tb927.6.2850	T	144	LDESDVFDGRDNGFFTPNVKRQGGVTGNHGK	XXXXXXXXXXPPPPPPPPPPXXXXXXXXXXX	Q583P9
Tb927.4.4570 S857	hypothetical protein, conserved	2.86578	0	1.50409	2.55795	2.58371	2.86578	1.09542									GO:0005737	cytoplasm			GO:0010608	posttranscriptional regulation of gene expression	0.00364504	113.62	69.245	111.46	0.998875	42054000	Tb927.4.4570	S	857	FPPSAGLSAQPARRPSTFVKVGPEAEVNETR	XXXXXXXXXXXXXPPPPPPPXXXXXXXXXXX	Q583E2
Tb927.10.1690 S29	cytosolic Fe-S cluster assembly factor NBP35, putative	2.86266	0	0.084247	2.47485	0.624118	-0.387809	0.281591									GO:0005829	cytosol	GO:0000166	nucleotide binding			0.000162989	118.08	100.02	104.94	0.999945	12070000	Tb927.10.1690	S	29	PDAGLAPSCKGCPNASLCASAPKGPDPDIEL	XXXXXXXXXXPPPPPPPPPPPPPXXXXXXXX	Q38C73
Tb927.8.6370 S435	Flagellar pocket collar protein 4	2.85921	0	0.38263	2.85921	2.54902	2.70791	2.64788									GO:0005856	cytoskeleton	GO:0008017;GO:0032403	microtubule binding;protein complex binding			1.86931e-22	208.08	208.08	135.94	0.999063	116880000	Tb927.8.6370	S	435	LCFQAKEPQRRRVLTSPVPDELLIK______	XXXXXXXXXXXXPPPPPPPPPPPPPXXXXXX	Q57YN8
Tb927.11.1340 S856	Flagella connector protein 1	2.85587	0	0.510987	2.03265	2.46127	2.85587	0.864273						+	+	+	GO:0005929	cilium	GO:0005515	protein binding	GO:0010608;GO:0044458	motile cilium assembly;posttranscriptional regulation of gene expression	2.02528e-05	155.39	83.065	121.56	1	8184800	Tb927.11.1340	S	856	RRQRHEGEGKFGRLPSGMVTTPTLSKSPSGS	XXXXXXXXXXXXXPPPPPPPPPPPPPXXXXX	Q387B8
Tb927.7.6690 S180	Trypanosoma specific protein, unknown function	2.85579	0	0.863107	1.86924	2.4082	2.79249	2.85579															1.278e-18	161.48	145.92	145.14	1	41945000	Tb927.7.6690	S	180	SLVELQLESGAFSSRSQEGNVPPNSPLNLPV	XXXXXXXXXXXXXXXPPPPPPPPPPPPPPPP	Q57Y60
Tb927.11.16650 S259	hypothetical protein, conserved	2.83976	0	-2.27204	0.56772	-0.111355	-1.16744	0.13314									GO:0005737;GO:0031981;GO:0097014	ciliary plasm;cytoplasm;nuclear lumen					2.06181e-13	174.4	128.54	174.4	1	9716600	Tb927.11.16650	S	259	DYLEPLLFRDHLPKNSLKGTEGPAEGPTPRT	XXXXXXXXXPPPPPPPPPPPPPPPPPPPPPX	Q381C1
Tb927.10.4990 T33	cdc2-related kinase 3	2.82967	0	-0.900944	1.87817	1.92873	1.80714	1.74533		+					+	+	GO:0005737;GO:0005739	cytoplasm;mitochondrion	GO:0004674;GO:0005515;GO:0005524;GO:0097472	ATP binding;cyclin-dependent protein kinase activity;protein binding;protein serine/threonine kinase activity	GO:0000278;GO:0006468;GO:0051726	mitotic cell cycle;protein phosphorylation;regulation of cell cycle	3.9475e-62	244.16	180.98	176.95	0.967137	11739000	Tb927.10.4990	T	33	DQFDRYNRMDILGEGTYGVVYRAVDRATGQI	XXXXXXXXPPPPPPPPPPPPPPXXXXXXXXX	Q38BA2
Tb927.9.2420 S87	hypothetical protein, conserved	2.82941	0	1.00102	1.87539	1.58265	2.82941	2.30815															1.22145e-46	225.01	225.01	77.037	0.982704	30026000	Tb927.9.2420	S	87	GDSEQRLDTILAVEPSTDAASIAERTPSKEN	XXXXXXPPPPPPPPPPPPPPPPPPPPPPPPP	Q38FS5
Tb927.9.13990 S202	RNA-binding protein, putative	2.82589	0	0.656516	2.46144	2.82589	1.71935	0.897634	+								GO:0005737	cytoplasm	GO:0003723;GO:0003729	mRNA binding;RNA binding	GO:0006396;GO:0010608	posttranscriptional regulation of gene expression;RNA processing	1.66271e-06	103.73	73.651	103.73	1	86658000	Tb927.9.13990	S	202	GYVNRGGYALPDDGNSGVFNDVNEVVPKPRS	XXXXXPPPPPPPPPPPPPPPPPPPPPPPPPX	Q38D54
Tb927.11.12260 T348	hypothetical protein, conserved	2.8142	0	-0.286681	1.33587	1.82151	2.15284	2.52752									GO:0005737	cytoplasm					1.39188e-06	115.58	80.254	94.569	0.999791	60788000	Tb927.11.12260	T	348	VSGEAVGGDTSLDADTPLRRTENQTSSPQTQ	PPPPPPPPPPPPPPPPPPPPXXXXXXXXXXX	Q382V5
Tb927.9.2900 T633	hypothetical protein, conserved	2.81328	0	-0.79354	1.27807	1.87241	1.96465	2.01974									GO:0005634;GO:0005730	nucleolus;nucleus					6.58393e-08	163.46	127.17	127.52	0.999758	47491000	Tb927.9.2900	T	633	KLIRVILSSGAGAGETPSRSFSDETQGSGNP	XXXXPPPPPPPPPPPPPPPXXXXXXXXXXXX	Q38FN3
Tb927.11.12600 T681	ATP-dependent DNA helicase, putative	2.81305	0	1.69069	2.81305	2.79651	2.53631	1.98705									GO:0005634;GO:0031981	nuclear lumen;nucleus	GO:0004003	ATP-dependent DNA helicase activity	GO:0006268	DNA unwinding involved in DNA replication	0.000109798	120.29	120.29	74.047	0.995034	97295000	Tb927.11.12600	T	681	NRSVVKAEPDERSVGTHPDVPAAQPRYDPYT	XXXXXXPPPPPPPPPPPPPPPPPPPPXXXXX	Q382S1
Tb927.11.11770 T159	Eukaryotic translation initiation factor 4E-3	2.80817	0	0.995268	1.92885	2.61293	2.80817	2.39302	+								GO:0005737;GO:0010494	cytoplasm;cytoplasmic stress granule	GO:0000339;GO:0000340;GO:0000342;GO:0003723;GO:0003743	RNA 7-methylguanosine cap binding;RNA binding;RNA cap 4 binding;RNA cap binding;translation initiation factor activity	GO:0006413;GO:0010608	posttranscriptional regulation of gene expression;translational initiation	7.15173e-89	250.47	179.15	169.58	0.999024	1600500000	Tb927.11.11770	T	159	TPEAQRGPSTEFKDTTPASLQPQEKEVVEVG	XXXXXXPPPPPPPPPPPPPPPPPPPXXXXXX	Q383A4
Tb927.9.7180 T1545	adenosine monophosphate deaminase, putative	2.80428	0	-1.3133	1.49098	-0.455437	-0.842464	0.0749655								+	GO:0005737	cytoplasm	GO:0003876	AMP deaminase activity			1.6463e-22	193.32	193.32	119.8	0.964324	29955000	Tb927.9.7180	T	1545	AKVGLTALSPTALEDTSPRSAGFISSGNVAD	XXPPPPPPPPPPPPPPPPPXXXXXXXXXXXX	Q38EM6
Tb927.10.8820 T461	hook complex protein, conserved	2.80134	0	0.646028	1.50791	1.96072	2.31262	2.80134					+	+		+			GO:0032403	protein complex binding			1.31633e-05	100.07	100.07	99.413	0.999108	102150000	Tb927.10.8820	T	461	IGTTSGHSTTNLSSHTPEKAVEKGQRPEKLC	PPPPPPPPPPPPPPPPPPPXXXXXXXXXXXX	Q38A92
Tb927.8.3840 S203	hypothetical protein, conserved	2.80081	0	0.250885	1.30769	2.09044	2.387	2.80081									GO:0020015;GO:0051286	cell tip;glycosome					4.31422e-14	187.08	127.01	50.563	1	42867000	Tb927.8.3840	S	203	AERRRANIAQGIDKDSPLKARIAELEEKRRA	XXXXXPPPPPPPPPPPPPPXXXXXXXXXXXX	Q581A4
Tb927.10.12510 S36	P-type H+-ATPase, putative	2.80053	0	0.542161	1.79416	2.80053	1.7088	1.52699									GO:0005886	plasma membrane	GO:0005524;GO:0015662	ATP binding;ATPase activity;coupled to transmembrane movement of ions;phosphorylative mechanism	GO:0015992	proton transport	7.81804e-16	144.5	94.946	110.91	1	407880000	Tb927.10.12510	S	36	PQKPQRRQSVLSKAISEHREGDDGSVPLLPP	XXXXXXXXXXXXXPPPPPPPPPPPPPPPPPP	Q388Z2
Tb927.10.15300 S963	Calcium/calmodulin-dependent protein kinase kinase, putative	2.79731	0	1.5022	2.79731	2.62573	1.93922	2.31515		+					+		GO:0005737	cytoplasm	GO:0004674;GO:0005524	ATP binding;protein serine/threonine kinase activity	GO:0006468	protein phosphorylation	2.34487e-26	170.22	114.34	170.22	0.992205	9905300	Tb927.10.15300	S	963	RSSSNTATVPTTSFGSLSEAGKAPVSRENKP	XPPPPPPPPPPPPPPPPPPPPPXXXXXXXXX	Q387Y1
Tb927.9.15230 S395	hypothetical protein, conserved	2.79608	0	0.455708	2.79608	2.6953	1.98406	1.58568							+	+							1.73874e-05	161.87	158.11	161.87	0.998914	29794000	Tb927.9.15230	S	395	PSRSSSCGSCERLYRSPTASSSQRERCTAKY	XXXXXXXXXXXXPPPPPPPPPPPPXXXXXXX	Q38CY5
Tb927.10.3790 S3073	hypothetical protein, conserved	2.79326	0	-0.562561	2.23069	0.0558089	0.607961	0.801369	+								GO:0005634	nucleus	GO:0003729	mRNA binding			1.98174e-07	156.2	115.43	132.51	0.999998	13442000	Tb927.10.3790	S	3073	SKKLCVRTEKRKRRGSADLTASFTRHYQQLL	XXXXXXXXXXXXXPPPPPPPPPPPPXXXXXX	Q38BM0
Tb927.11.1030 S54	kinetoplastid kinetochore protein 7	2.79203	0	0.0954011	2.00649	2.79203	1.85314	2.54022				+			+	+	GO:0000776;GO:0005634	kinetochore;nucleus			GO:0007059	chromosome segregation	2.11728e-21	151.21	112.64	151.21	0.998904	18733000	Tb927.11.1030	S	54	GMVGSPVPDDMSFTLSPLPYFPKRTRSVTFE	PPPPPPPPPPPPPPPPPPPPPPPXXXXXXXX	Q387E7
Tb927.10.3540 T215	hypothetical protein, conserved	2.78326	0	-1.5693	1.17337	1.21396	1.11842	0.674445									GO:0005634;GO:0005730	nucleolus;nucleus					6.33678e-05	116.77	115.24	115.24	0.970986	84542000	Tb927.10.3540	T	215	RPVKKEKKSKKITTPTLTPVRSIKKET____	XXXXXXXXXXPPPPPPPPPPPXXXXXXXXXX	Q38BP5
Tb927.10.840 S1719	Flagellum attachment zone protein 6	2.78292	0	0.756151	0.59444	1.42009	1.93719	2.78293					+				GO:0005856;GO:0005929;GO:0043234	cilium;cytoskeleton;protein complex	GO:0005515	protein binding			0.00164796	74.428	74.428	73.927	0.999989	14180000	Tb927.10.840	S	1719	SQRSSHNLITDPHERS_______________	XXXPPPPPPPPPPPPPXXXXXXXXXXXXXXX	Q38CF6
Tb927.4.4570 S473	hypothetical protein, conserved	2.7797	0	0.927767	1.9628	-0.8169	-0.595153	-0.178907									GO:0005737	cytoplasm			GO:0010608	posttranscriptional regulation of gene expression	2.75864e-63	246.66	199.05	209.53	0.998334	71062000	Tb927.4.4570	S	473	GLLSRQNSAPHSRTDSLNFSSASTSGLKAGA	XXXXXXXXXXXXXPPPPPPPPPPPPPPPXXX	Q583E2
Tb927.11.4730 S46	hypothetical protein, conserved	2.77813	0	-0.176941	1.49523	1.3645	1.74653	2.60119									GO:0005737	cytoplasm					6.30791e-05	147.35	113.81	125.28	1	6268100	Tb927.11.4730	S	46	RSLLHKVVAACAQGGSAAKLDRHGGRVSSSD	XXXXXXPPPPPPPPPPPPPXXXXXXXXXXXX	Q385U4
Tb927.11.15140 S450	bilobe region protein, putative	2.77728	0	1.29428	2.77728	1.88559	1.09428	0.756397											GO:0032403	protein complex binding			1.54805e-06	166.62	166.62	125.47	0.998649	6304300	Tb927.11.15140	S	450	GVRRQMSTRSTSALLSSLGGKSSGAMSNTAM	XXXXXXXXXPPPPPPPPPPPPXXXXXXXXXX	Q381S1
Tb927.11.14370 T308	hypothetical protein, conserved	2.77652	0	0.247584	-0.0393882	1.13159	2.73714	2.08953								+	GO:0005654;GO:0005737;GO:0005819;GO:1990498	cytoplasm;mitotic spindle microtubule;nucleoplasm;spindle					0.000236744	128.86	73.488	128.86	1	7454100	Tb927.11.14370	T	308	ENMETVTAFRVSEFPTPRTPKLRESLAVSLS	XXXXXXXXXXPPPPPPPPXXXXXXXXXXXXX	Q382A0
Tb927.8.3700 S1444	hypothetical protein, conserved	2.77615	0	-1.325	0.917533	1.0622	1.45115	0.95022															8.70184e-12	186.76	117.98	186.76	0.989065	5022300	Tb927.8.3700	S	1444	TTGCPTLRTNKNLNSSPLVIVGKNPPSLPTG	XXXXXXXXXXXPPPPPPPPPPPPXXXXXXXX	Q580Z0
Tb927.7.1060 S184	ISWI complex protein	2.77336	0	1.35357	2.77336	1.89476	1.93339	2.54305									GO:0005634;GO:0005730;GO:0031010	ISWI-type complex;nucleolus;nucleus	GO:0044212	transcription regulatory region DNA binding			1.87456e-85	254.89	254.89	224.36	0.984582	11932000	Tb927.7.1060	S	184	KSLGDPIGSPIPSSSSQPRKPKQQLVTSSQP	XPPPPPPPPPPPPPPPPPPXXXXXXXXXXXX	Q57VV2
Tb927.5.3190 S58	hypothetical protein, conserved	2.77282	0	0.290581	1.15155	2.39047	2.77282	2.67776									GO:0005634;GO:0005635;GO:0031981	nuclear envelope;nuclear lumen;nucleus					7.77628e-08	185.66	115.26	143.94	1	85357000	Tb927.5.3190	S	58	EGAERQRSSRGDAQISPQISRKRTRSATAER	XXXXXXXXXXPPPPPPPPPPPXXXXXXXXXX	Q57Z74
Tb927.7.1240 S379	Sphingosine kinase	2.76373	0	-1.51867	1.24506	0.235183	0.264093	-0.00492															0.000119062	125.33	89.013	125.33	0.999999	1485900	Tb927.7.1240	S	379	CTRGFAYLKANNIDFSLPVVTKLQCPQTLPL	XXXXXXXXXPPPPPPPPPPPPPXXXXXXXXX	Q57WS6
Tb927.4.4880 S504	RING-variant domain containing protein, putative	2.75975	0	0.281663	2.35185	2.75975	2.72633	2.57775							+		GO:0016021	integral component of membrane	GO:0008270	zinc ion binding			0.00322147	120.63	120.63	80.916	1	183110000	Tb927.4.4880	S	504	NEDNTRSNLKRPLIASPKKAPKPFGDARDEY	XXXXXXXXXXPPPPPPPPXXXXXXXXXXXXX	Q584L7
Tb927.7.3710 S396	hypothetical protein, conserved	2.74789	0	1.41971	2.74789	2.00985	1.10777	2.45421															0.000223779	115.38	87.101	84.842	1	13236000	Tb927.7.3710	S	396	RALRAFGDVQRVAGGSFFLQDLAGKVTGSRS	XXXXXXXXXXXPPPPPPPPPPPPPPXXXXXX	Q57WI6
Tb927.11.10620 T6	hypothetical protein, conserved	2.74692	0	1.32342	2.59803	2.67813	2.74692	2.06531							+		GO:0005930	axoneme					4.52876e-46	244.71	244.71	244.71	1	85126000	Tb927.11.10620	T	6	__________MEDEPTQILLTREQLERSVER	XXXXXXXXXXPPPPPPPPPPPPXXXXXXXXX	Q383L7
Tb927.7.7100 T375	hypothetical protein	2.7387	0	1.04601	1.91302	2.20366	1.94385	2.7387							+								0.000118476	94.882	66.301	79.172	1	29071000	Tb927.7.7100	T	375	GKLKLWMEEKPKRGHTPMPEGVPSLQPLCSK	XXXXXXXXXXXXPPPPPPPPPPPPPPPPPPP	Q57XT0
Tb927.7.7100 T448	hypothetical protein	2.73818	0	1.04359	2.25609	2.60578	2.73818	2.50289							+								1.45371e-13	133.27	104.28	109.65	0.999179	17294000	Tb927.7.7100	T	448	TMASAMSRVVTETEGTPIAQVEPQTTVASRF	XXXXXXXXPPPPPPPPPPPPPPPPPPPPPPX	Q57XT0
Tb927.10.800 S132	hypothetical protein, conserved	2.73783	0	1.98744	2.45671	1.53994	1.3179	2.73783									GO:0005737;GO:0005929	cilium;cytoplasm					0.001224	107.55	46.795	72.096	1	17386000	Tb927.10.800	S	132	RPPVGVRGKTRNNLGSFVRTPTNGEDPVACV	XXXXXXXXXXXPPPPPPPPPPPPPPPPPPPP	Q38CG0
Tb927.10.10960 S48	heat shock protein, putative	2.734	0	-2.20943	-0.720965	-1.9268	-1.92476	-2.734									GO:0005737	cytoplasm					1.17789e-05	137.89	137.89	130.02	0.999589	22425000	Tb927.10.10960	S	48	LISNSSDACDKIRYQSLTNQSVLGDEPHLRI	XXXXXXXXXXXXXPPPPPPPPPPPPPPPPPX
Tb927.1.4400 S40	hypothetical protein, conserved	2.73359	0	0.620975	1.25891	1.1116	1.88723	-0.846365						+									1.31915e-06	165.51	112.72	143.58	0.995999	10637000	Tb927.1.4400	S	40	GPLLGTSTGQSRLDGSSASLNAIARFRSLDR	XXXXXXXXXXXXPPPPPPPPPPPPPXXXXXX	Q4GYD8
Tb927.10.13330 S840	paraflagellar rod component, putative	2.7223	0	0.549	0.288002	1.63314	2.1875	-0.53479															6.38378e-92	264.31	217.09	235.93	0.999816	15006000	Tb927.10.13330	S	840	LHIPRYGPLTETLSMSPSLRSQTPPSRRVKQ	XXXXXPPPPPPPPPPPPPPPXXXXXXXXXXX	Q388R4
Tb927.11.3500 T103	Dpy-30 motif containing protein, putative	2.72011	0	-0.662644	1.60963	-0.871179	-1.11049	-0.049114															6.82255e-15	112.86	112.86	40.454	0.99471	31441000	Tb927.11.3500	T	103	VIDLGTQAEKANLGSTIDGGATQGPDNADGT	XXXXXXXXXXPPPPPPPPPPPPPPPPPPPPP	Q386G1
Tb927.11.16470 S217	hypothetical protein, conserved	2.71052	0	0.992556	2.47788	2.39216	1.74843	2.71052									GO:0005737;GO:0030863;GO:0036064	ciliary basal body;cortical cytoskeleton;cytoplasm			GO:0010608	posttranscriptional regulation of gene expression	7.81857e-13	141.64	90.401	99.011	0.985973	23355000	Tb927.11.16470	S	217	ATSLTVPDPLMEAINSSRRQRCKGSANKLTS	PPPPPPPPPPPPPPPPPPPXXXXXXXXXXXX	Q381D9
Tb11.v5.0195 T894	STAG domain containing protein, putative	2.70863	0	0.900717	2.46203	2.70863	2.7066	1.55782															1.05771e-71	262.83	262.83	210.02	1	263600000	Tb11.v5.0195	T	894	MAFVSSLRRAAKLDGTPNILPASVTKRPRDV	XXXXXXXXXXXXPPPPPPPPPPPPPPXXXXX
Tb927.3.5260 S287	hypothetical protein, conserved	2.70292	0	0.300802	2.34017	2.30839	2.70292	2.17562								+							3.77181e-07	175.74	175.74	117.27	0.998354	31785000	Tb927.3.5260	S	287	KRRSYARRYVSRLLSSPIDAAHSRYRGKFEN	XXXXXXXXXXXXPPPPPPPPPPPPXXXXXXX	Q580U9
Tb927.8.1800 S447	Eukaryotic membrane protein family, putative	2.7013	0	-1.3161	0.579651	0.482676	-2.12165	0.28519															0.000690251	69.111	38.129	66.12	0.965489	10752000	Tb927.8.1800	S	447	CAGECQYSKWQNTVGSQLHGVSPLATPPRVR	XXXXXXXXXPPPPPPPPPPPPPPPPPPPPXX	Q582A2
Tb927.10.7630 S2	transportin2- like protein	2.69964	0	0.301606	2.69963	0.891144	0.134816	0.670292									GO:0005643;GO:0005737	cytoplasm;nuclear pore					3.07738e-07	155.57	130.72	155.57	1	9752000	Tb927.10.7630	S	2	______________MSFAGGYSITSGDVVKV	XXXXXXXXXXXXXXPPPPPPPPPPPPPPPPX	Q38AK1
Tb927.11.13340 S550	hypothetical protein, conserved	2.69787	0	0.655202	-2.04267	-1.59027	-0.600441	-0.206614															0.00028124	89.631	57.16	72.676	0.993694	10833000	Tb927.11.13340	S	550	IAGEWEAAGKTESRRSGASSNLEISQTIPFH	XXXXXXXXXXXXXXXPPPPPPPPPPPPPPPP	Q382K2
Tb927.2.2240 S858	exportin-T, putative	2.69674	0	1.05331	1.51301	2.23984	1.957	2.69674									GO:0005634;GO:0005654;GO:0005737	cytoplasm;nucleoplasm;nucleus	GO:0000049	tRNA binding			1.00703e-94	241.08	175.16	155.16	0.99928	9075100	Tb927.2.2240	S	858	GSSGSGAAVNNATYTSPNKNSSGSGSNACSE	PPPPPPPPPPPPPPPPPPPXXXXXXXXXXXX	Q586K4
Tb927.9.7090 S194	hypothetical protein, conserved	2.69496	0	0.616921	1.54103	1.8605	2.69496	2.0406															0.000121931	145.28	112.96	145.28	1	3453100	Tb927.9.7090	S	194	ARVDNTTPVRTLFGVSPMRRDFARGGTESCS	XXXXXXXXXXPPPPPPPPPXXXXXXXXXXXX	Q38EN3
Tb927.9.15230 T397	hypothetical protein, conserved	2.69474	0	0.423837	2.44151	2.55469	2.69474	1.92365							+	+							1.98396e-06	168.76	122.63	168.76	0.96578	9173200	Tb927.9.15230	T	397	RSSSCGSCERLYRSPTASSSQRERCTAKYFA	XXXXXXXXXXPPPPPPPPPPPPXXXXXXXXX	Q38CY5
Tb927.5.2360 S225	hypothetical protein, conserved	2.69071	0	2.31033	2.35066	2.37694	1.7552	2.69071															5.67632e-06	144.41	103.42	125.33	0.994657	2222200	Tb927.5.2360	S	225	ASNSGGSFYGTRRRTSGAGVSSVPNPARCVY	XXXXXXXXXXXXXPPPPPPPPPPPPPPPXXX	Q582C9
Tb927.4.2070 T1179	antigenic protein, putative	2.68473	0	0.604539	1.65016	2.05821	2.41331	2.68473					+										1.75621e-25	211.46	155.03	160.18	1	74063000	Tb927.4.2070	T	1179	NKDTRVAIEQQPLQATPKQLKEDRTTNDKIQ	XXXXXPPPPPPPPPPPPPXXXXXXXXXXXXX	Q583I6
Tb927.9.10550 S4	Spindle assembly abnormal protein 6 homolog	2.6824	0	1.3951	2.26971	2.6824	2.60535	1.30016									GO:0036064	ciliary basal body			GO:0007099	centriole replication	2.42243e-06	172.61	88.614	144.55	1	5386900	Tb927.9.10550	S	4	____________MSRSVDTSALRDVTSWRDP	XXXXXXXXXXXXXXXPPPPPPPPXXXXXXXX	Q38DW1
Tb927.9.10550 S8	Spindle assembly abnormal protein 6 homolog	2.6824	0	1.3951	2.26971	2.6824	2.60535	1.30016									GO:0036064	ciliary basal body			GO:0007099	centriole replication	2.42243e-06	172.61	88.614	172.56	0.995699	5386900	Tb927.9.10550	S	8	________MSRSVDTSALRDVTSWRDPNRSL	XXXXXXXXXXXPPPPPPPPXXXXXXXXXXXX	Q38DW1
Tb927.11.6430 T303	hypothetical protein, conserved	2.67517	0	1.16788	2.67517	2.06094	0.805046	2.13856	+								GO:0005737	cytoplasm	GO:0003729	mRNA binding	GO:0010608	posttranscriptional regulation of gene expression	3.14258e-05	169.21	131.49	92.247	0.992286	39849000	Tb927.11.6430	T	303	LLLTERDLKVCCQSFTARDQSADDGDEDGDV	XXXXXXXXXPPPPPPPPPXXXXXXXXXXXXX	Q385C6
Tb927.5.1680 S447	hypothetical protein, conserved	2.67059	0	1.38142	2.44724	2.28879	2.67059	2.61212									GO:0005930	axoneme					0.00406435	44.541	21.511	44.541	0.999484	22231000	Tb927.5.1680	S	447	DTTSGDCMAHRVILASQLIRGHQMHSGQGGS	PPPPPPPPPPPPPPPPPPPPXXXXXXXXXXX	Q57V95
Tb927.10.12920 T254	Flagellum attachment zone protein 18	2.66244	0	-0.174219	1.97127	2.29905	1.86503	2.48822							+	+	GO:0005929;GO:0032154;GO:0043234	cilium;cleavage furrow;protein complex					1.37119e-05	114.58	114.58	114.58	0.973598	8608600	Tb927.10.12920	T	254	RNAKRRRRGHHTSAITPVQASSPSGCRYMWE	XXXXXXXXPPPPPPPPPPPPPPPPPPPXXXX	Q388V4
Tb927.11.1340 S1093	Flagella connector protein 1	2.66087	0	0.764633	2.66087	2.6385	2.28698	2.3736						+	+	+	GO:0005929	cilium	GO:0005515	protein binding	GO:0010608;GO:0044458	motile cilium assembly;posttranscriptional regulation of gene expression	5.26338e-08	127.74	86.031	119.18	0.991327	38648000	Tb927.11.1340	S	1093	RHSESLQHLGNFETLSPLSKKLTLSGARFGA	XPPPPPPPPPPPPPPPPPPPXXXXXXXXXXX	Q387B8
Tb927.8.2330 S167	hypothetical protein, conserved	2.65384	0	2.37507	2.65383	2.56981	2.40994	2.35092															6.35939e-19	191.15	162.92	185.86	0.999104	67491000	Tb927.8.2330	S	167	RRVAKGFVRVEEGSGSGPNSVDRRGRRKSGG	XXXXXXXXXPPPPPPPPPPPPPPPXXXXXXX	Q57XF6
Tb927.1.4220 S57	Ydr279p protein family (RNase H2 complex component), putative	2.65022	0	1.79234	2.36049	2.33561	2.43883	2.65022									GO:0005634;GO:0005654;GO:0005739	mitochondrion;nucleoplasm;nucleus					1.24808e-10	110.06	66.069	110.06	0.998417	53811000	Tb927.1.4220	S	57	RRKLELDDEGSQSLLSNPSQPVASGGAVRYD	XXPPPPPPPPPPPPPPPPPPPPPPPPPPPXX	Q4GYF6
Tb927.11.16470 S712	hypothetical protein, conserved	2.6473	0	1.06474	1.97442	2.11465	1.92002	2.6473									GO:0005737;GO:0030863;GO:0036064	ciliary basal body;cortical cytoskeleton;cytoplasm			GO:0010608	posttranscriptional regulation of gene expression	0.000132051	107.69	107.69	95.854	0.958261	13872000	Tb927.11.16470	S	712	RSTVGNLKIRRKSFTSLSPTASTERESMRPL	XXXXXXXXXXPPPPPPPPPPPPPPPXXXXXX	Q381D9
Tb927.4.3120 T864	hook complex protein, conserved	2.64518	0	0.532972	2.46639	2.4242	1.91667	2.64518								+							2.7209e-10	158.86	121.2	142.74	1	35237000	Tb927.4.3120	T	864	PVKTSADPPVDGLIYTPAKTASARSASWMFE	XXXPPPPPPPPPPPPPPPPXXXXXXXXXXXX	Q583Y9
Tb927.11.2890 S288	hypothetical protein, conserved	2.64512	0	-0.063302	0.611453	0.73052	-1.88446	0.760663															0.000954141	91.812	59.527	91.812	1	13130000	Tb927.11.2890	S	288	IERAYGAAGHPSARDSRAASAASASSRGVPV	XXXPPPPPPPPPPPPPPXXXXXXXXXXXXXX	Q386M2
Tb927.11.6160 S165	eukaryotic release factor 3, putative	2.63873	0	1.43303	2.63873	2.01813	1.61444	2.28133	+								GO:0005737	cytoplasm	GO:0003729;GO:0003746;GO:0005525	GTP binding;mRNA binding;translation elongation factor activity	GO:0006412;GO:0006414;GO:0010608	posttranscriptional regulation of gene expression;translation;translational elongation	1.75135e-05	130.47	101.25	128.85	1	18257000	Tb927.11.6160	S	165	PEEQPKTSSAQTSKLSLGGGASEFVPPAKKA	XXXXXXXXXXXXXXPPPPPPPPPPPPPPPPX	Q385F3
Tb927.11.860 S47	leucine-rich repeat protein (LRRP), putative	2.6372	0	-0.386786	1.95067	2.25041	2.15456	0.896069									GO:0036064	ciliary basal body			GO:0010608	posttranscriptional regulation of gene expression	0.000181234	149.96	87.3	149.96	1	9496100	Tb927.11.860	S	47	PIPQRLQQRPSFGVASPKRNMLFQRVKAQDE	XXXXXPPPPPPPPPPPPPPXXXXXXXXXXXX	Q387G4
Tb927.6.2900 T78	dendritic cell-derived IFNG-induced protein	2.6353	0	1.05233	2.36049	2.31724	2.6353	2.50418							+	+	GO:0005634;GO:0005654;GO:0005730;GO:0005737	cytoplasm;nucleolus;nucleoplasm;nucleus					4.30758e-13	183.28	183.28	116.79	0.975733	104570000	Tb927.6.2900	T	78	SQKTEGGKTVLLHSPTSLTPTKKLSSVGDIA	XXXXXXXXPPPPPPPPPPPPPPPXXXXXXXX	Q583P4
Tb927.11.15730 T696	cyclic nucleotide-binding domain containing protein, putative	2.63259	0	-0.916979	0.0997058	0.623323	1.71561	0.795543									GO:0005737;GO:0005739;GO:0005929;GO:0005930	axoneme;cilium;cytoplasm;mitochondrion	GO:0030551	cyclic nucleotide binding			2.28517e-07	168	113.14	158.11	1	4127700	Tb927.11.15730	T	696	PRFPIWKEDETMLEATPQWRRSSVV______	XXXXXXXPPPPPPPPPPPPPXXXXXXXXXXX	Q381L3
Tb927.7.3550 S595	cytoskeleton associated protein, putative	2.63055	0	0.408271	0.0298692	0.623415	1.52938	-1.10117									GO:0005856;GO:0030863	cortical cytoskeleton;cytoskeleton	GO:0032403	protein complex binding	GO:0000902;GO:0000910;GO:0010608	cell morphogenesis;cytokinesis;posttranscriptional regulation of gene expression	1.84567e-71	257.72	219.53	75.55	1	301850000	Tb927.7.3550	S	595	GESKRELSNEKEEEGSSPRRGASGRSGRGGS	XXXXPPPPPPPPPPPPPPPPXXXXXXXXXXX	Q57WH0
Tb927.9.10640 S54	synaptojanin (N-terminal domain), putative	2.63046	0	1.2989	1.12812	0.457321	2.63046	0.83781									GO:0005635;GO:0005737;GO:0005783;GO:0031981;GO:0097014	ciliary plasm;cytoplasm;endoplasmic reticulum;nuclear envelope;nuclear lumen	GO:0004438	phosphatidylinositol-3-phosphatase activity	GO:0006897	endocytosis	0.000193505	70.145	41.254	52.03	0.977931	24946000	Tb927.9.10640	S	54	VLPSNVAADDAVSHVSKDSEKAVCDVVDDGV	PPPPPPPPPPPPPPPPPPPPPXXXXXXXXXX	Q38DV2
Tb927.8.7220 S26	tousled-like kinase II	2.62834	0	1.55765	2.62834	2.46998	2.42307	1.67528		+							GO:0005634	nucleus	GO:0005524	ATP binding	GO:0006468;GO:0043987	histone H3-S10 phosphorylation;protein phosphorylation	1.53876e-17	147.31	130.34	131.36	1	179160000	Tb927.8.7220	S	26	KRSREDPTNAEAAEFSEDQGVGGQQTEVKGT	XXPPPPPPPPPPPPPPPPPPPPPPPPPPPXX	Q57YS8
Tb927.11.3280 S75	Kinesin-13 5, putative	2.62392	0	1.14737	1.42353	2.07508	2.3122	-0.311718									GO:0005623;GO:0005875;GO:0036064;GO:0051286	cell;cell tip;ciliary basal body;microtubule associated complex	GO:0003774;GO:0005524	ATP binding;motor activity			4.00854e-18	180.39	135.56	176.42	0.996794	30095000	Tb927.11.3280	S	75	YMKREQANPPSVLNTSDAPRVPEHTPQAVTG	XXXXPPPPPPPPPPPPPPPPXXXXXXXXXXX	Q386I3
Tb927.11.9950 S209	hypothetical protein, conserved	2.6218	0	-0.99849	-2.6218	-1.95828	-1.72445	-1.08691									GO:0005634;GO:0005654	nucleoplasm;nucleus					0.000106614	152	107.36	90.498	1	12944000	Tb927.11.9950	S	209	HGSDDNQSRVAATDISNPDKHRRSAATGTRN	XXXXXXXXXPPPPPPPPPPPPPXXXXXXXXX	Q383T4
Tb927.10.310 T118	pumillio/PUF RNA binding protein 3	2.61817	0	-1.24475	1.37341	1.2723	0.95894	1.08076	+										GO:0003723;GO:0003729	mRNA binding;RNA binding	GO:0010608;GO:0016071	mRNA metabolic process;posttranscriptional regulation of gene expression	9.2728e-15	123.54	123.54	123.54	0.995636	9802300	Tb927.10.310	T	118	EPSSNNLAAAITFVETPTGGKRGGLPFTGPS	PPPPPPPPPPPPPPPPPPPPPPXXXXXXXXX	Q38CK7
Tb927.11.1820 S315	translation initiation factor eIF2B delta subunit, putative	2.60876	0	-0.016457	-0.851289	-2.60876	-2.27562	-1.94301									GO:0005737;GO:0005851	cytoplasm;eukaryotic translation initiation factor 2B complex	GO:0003743;GO:0005525	GTP binding;translation initiation factor activity	GO:0006413;GO:0006417	regulation of translation;translational initiation	2.87679e-11	180.56	180.56	180.56	1	6627800	Tb927.11.1820	S	315	RRVVALLSQREKARFSADDLFASLRSARLES	XXXXXXXXXXXXPPPPPPPPPPPPPXXXXXX	Q4FKA6
Tb927.10.2310 S439	hypothetical protein, conserved	2.59557	0	0.116609	1.19595	1.98477	2.59557	2.41068									GO:0005634	nucleus					4.01936e-30	217.2	137.18	200.63	0.999982	81115000	Tb927.10.2310	S	439	QQFEGTAEKYCESSVSPAVSQKQKPQAEPTA	XXXXXXXXXPPPPPPPPPPPPPXXXXXXXXX	Q38C13
Tb927.11.13360 T485	AAA ATPase, putative	2.59447	0	1.09187	2.15275	2.35112	2.59447	2.40372									GO:0005634	nucleus	GO:0016887	ATPase activity			1.9161e-25	168.93	121.19	135.81	0.99998	14352000	Tb927.11.13360	T	485	SCCSGSRSPRLEAPGTQSAVAPSGSEAPARD	XXXXXXXXXXPPPPPPPPPPPPPPPPPPPPX	Q382K0
Tb927.4.2400 S1166	hypothetical protein, conserved	2.59393	0	0.368013	2.08083	1.97312	1.93212	-0.513106							+	+	GO:0005737;GO:0035869	ciliary transition zone;cytoplasm					3.47959e-05	151.22	151.22	108.23	1	17609000	Tb927.4.2400	S	1166	SPLSPKLVPIEDLFASPRTAPAVEAPNRIPI	XXXXXXPPPPPPPPPPPPXXXXXXXXXXXXX	Q584E7
Tb927.10.4050 S43	serine palmitoyltransferase, putative	2.59387	0	-0.178369	2.23399	1.95162	1.06402	2.4155							+		GO:0005783	endoplasmic reticulum	GO:0004758	serine C-palmitoyltransferase activity	GO:0009058	biosynthetic process	4.19e-64	249.36	203.75	241.3	1	49053000	Tb927.10.4050	S	43	ESCDEAYNKQGSVRASFAANGATDTICQKES	XXXXXXXXXXXXXXPPPPPPPPPPPPPPPXX	Q38BJ5
Tb927.10.840 S1444	Flagellum attachment zone protein 6	2.59064	0	1.00247	2.29907	2.15665	1.41159	2.59064					+				GO:0005856;GO:0005929;GO:0043234	cilium;cytoskeleton;protein complex	GO:0005515	protein binding			3.0569e-05	152.54	126.98	133.42	1	27275000	Tb927.10.840	S	1444	EARETSRELVKCEDVSPNPRIAQLEQAVTER	XXXXXXXXXXXPPPPPPPPPXXXXXXXXXXX	Q38CF6
Tb927.11.5410 T161	hypothetical protein, conserved	2.58712	0	1.47838	2.4714	2.58712	2.49125	1.9148							+	+	GO:0051286	cell tip					1.60627e-07	183.06	154	53.377	1	91828000	Tb927.11.5410	T	161	LDNYFFLKNLNALPLTPERKKERDAGPFCRR	XXXXXXXXPPPPPPPPPPPPXXXXXXXXXXX	Q385M7
Tb927.10.12500 S36	P-type H+-ATPase, putative	2.58227	0	0.588465	1.38635	2.58227	1.56073	1.36238									GO:0005886	plasma membrane	GO:0005524;GO:0015662	ATP binding;ATPase activity;coupled to transmembrane movement of ions;phosphorylative mechanism	GO:0015992	proton transport	1.11021e-15	141.08	97.919	141.08	1	617090000	Tb927.10.12500	S	36	PQKPQRRQSVLSKAISEHREGDDGSVPLVPP	XXXXXXXXXXXXXPPPPPPPPPPPPPPPPPP	Q388Z3
Tb927.8.3480 S273	hypothetical protein, conserved	2.57846	0	1.31505	2.57847	2.51018	2.33355	1.51962															2.09945e-10	125.45	125.45	80.98	0.976086	89371000	Tb927.8.3480	S	273	QVSQFVVEFPEAEEASHSEVVPRDLLRGFNG	PPPPPPPPPPPPPPPPPPPPPPPXXXXXXXX	Q57YW5
Tb927.4.4280 T100	hypothetical protein, conserved	2.56848	0	-0.750845	-1.97479	-1.4405	-2.56848	-1.78012									GO:0005737	cytoplasm					0.00269009	108.96	69.427	108.96	1	10840000	Tb927.4.4280	T	100	GRERSQTRVLCSEPPTPPCEQKSDVSCSKGH	XXXXXXXXPPPPPPPPPPPPPPXXXXXXXXX	Q57Y32
Tb927.8.1070 S76	hypothetical protein, conserved	2.56383	0	-0.15534	2.11562	1.883	2.15018	2.40849															1.05686e-06	111.09	84.032	81.696	0.993072	85366000	Tb927.8.1070	S	76	KDIGDTIRGTHNLAGSPEQQIQQQPAVEGKC	XXXXXXXXPPPPPPPPPPPPPPPPPPPPPPX	Q57VP7
Tb927.8.790 T600	hypothetical protein, conserved	2.56287	0	0.752339	0.586021	0.759843	2.56287	0.34642															0.00112668	92.439	50.371	92.439	1	17791000	Tb927.8.790	T	600	KLRRLSLAAAEEKQETPARNSQNRERVPSLS	XXXXPPPPPPPPPPPPPPPXXXXXXXXXXXX	Q57YF2
Tb11.v5.0807 S85	ribonuclease, putative	2.5575	0	-0.457443	-1.53933	-1.22633	-0.997007	1.01817															3.10168e-09	171.11	116.76	130.47	0.999965	16751000	Tb11.v5.0807	S	85	IFRGTELLSPQSGRDSRGATGDPSASSAYKE	XXXPPPPPPPPPPPPPPXXXXXXXXXXXXXX
Tb927.3.4270 S841	hypothetical protein, conserved	2.55159	0	-0.41477	1.39058	0.490001	0.585332	2.13682							+								7.98821e-05	150.09	91.502	126.66	0.998978	22885000	Tb927.3.4270	S	841	RVASSNGQRFPALSGSVVRNSGTPDHREHEI	XXXXXXXXXPPPPPPPPPPXXXXXXXXXXXX	Q580L5
Tb927.8.1640 S71	MSP-B, putative	2.54543	0	-0.421101	-1.6922	0.311148	0.412445	0.85323									GO:0016020	membrane	GO:0004222	metalloendopeptidase activity	GO:0006508;GO:0007155	cell adhesion;proteolysis	4.24229e-06	164.48	125.47	88.075	0.998235	9045100	Tb927.8.1640	S	71	RTKAGMENVKYDRTGSVDPEWQHIRIVVFAE	XXXXXXXXXXXXXPPPPPPPPPPPPXXXXXX	Q580F9
Tb927.8.3820 S20	conserved protein, unknown function	2.54515	0	0.467702	2.54515	1.71498	1.42095	0.237996									GO:0010494	cytoplasmic stress granule					3.73268e-16	143.17	115.2	124.31	0.997508	11606000	Tb927.8.3820	S	20	SDAEWNPASFNSPDLSPETEISAARLVEDDV	PPPPPPPPPPPPPPPPPPPPPPPPPXXXXXX	Q581A2
Tb927.10.6020 S49	hypothetical protein, conserved	2.54186	0	1.70811	2.54186	1.86966	1.84369	1.31072									GO:0005634	nucleus					3.46185e-14	98.183	98.183	98.183	1	13753000	Tb927.10.6020	S	49	FEEFDVSQVLQKEQESQQVAVQVDGQPDVAA	XXXXXXXXXXXXPPPPPPPPPPPPPPPPPPP	Q38B03
Tb927.3.4640 S3	VIT family, putative	2.54143	0	2.07742	2.08935	1.31349	0.215595	2.54143									GO:0005739;GO:0005741	mitochondrial outer membrane;mitochondrion					3.89794e-05	171.49	169.89	169.89	1	42235000	Tb927.3.4640	S	3	_____________MDSFRLTEKDEARCSFGD	XXXXXXXXXXXXXPPPPPPPPPPPPPXXXXX	Q582S1
Tb11.v5.0635 S18	tRNA modification enzyme, putative	2.54063	0	2.07113	1.81086	1.05764	-0.469504	1.25724															4.0032e-177	317.7	261.17	317.7	0.994384	9828200	Tb11.v5.0635	S	18	RNSAREGDIEDFFCNSSLSAPRGNCAQNVNS	XXXXXPPPPPPPPPPPPPPPPPXXXXXXXXX
Tb927.11.4180 S161	PSP1 C-terminal conserved region, putative	2.53887	0	-1.51124	0.563312	1.02763	0.495074	-0.170784	+						+	+	GO:0005737	cytoplasm	GO:0003729	mRNA binding			1.61729e-41	184.95	131.64	125.75	0.994851	33244000	Tb927.11.4180	S	161	SVGAPTPSSGMGMTASPATVCRYITHATPGS	PPPPPPPPPPPPPPPPPPPPPPXXXXXXXXX	Q385Z8
Tb927.10.3970 S23	hypothetical protein, conserved	2.53861	0	0.982959	2.53861	2.16599	1.85697	2.49311							+	+	GO:0005654;GO:0005737	cytoplasm;nucleoplasm					6.84038e-12	137.89	84.383	137.89	0.999718	28721000	Tb927.10.3970	S	23	RPREHETAVEPILAGSFSGGNVSKKSFNGTV	XXXPPPPPPPPPPPPPPPPPPPPPXXXXXXX	Q38BK3
Tb927.11.5020 S13	hypothetical protein, conserved	2.53804	0	1.23934	2.53804	2.13557	1.35974	2.25076									GO:0005737	cytoplasm					6.10037e-05	134.38	85.78	134.38	1	18635000	Tb927.11.5020	S	13	___MPPRPAKGRAALSFVASRGIPDSLESFL	XXXXXXXXXXXXPPPPPPPPPXXXXXXXXXX	Q385R6
Tb927.1.4050 S248	ser/thr protein phosphatase, putative	2.53769	0	0.57725	0.53988	2.53769	1.29129	1.17438									GO:0005654;GO:0005737;GO:0008287	cytoplasm;nucleoplasm;protein serine/threonine phosphatase complex	GO:0004722	protein serine/threonine phosphatase activity	GO:0006470	protein dephosphorylation	2.15566e-26	174.72	139.79	60.207	0.999982	16644000	Tb927.1.4050	S	248	DKVNESHVLAPKRSRSILQSPVVAPAVSSHY	XXXXXXXXXXXXXXXPPPPPPPPPPPPPPPP	Q4GYH2
Tb927.7.6760 S649	hypothetical protein, conserved	2.51163	0	0.15534	2.212	2.49018	2.51163	1.09432									GO:0036064	ciliary basal body					0.000385346	71.148	36.233	68.309	1	22956000	Tb927.7.6760	S	649	QRPQGQAEDLAHPVGSPHGLKGHSPVTVSHP	PPPPPPPPPPPPPPPPPPPPPXXXXXXXXXX	Q57Y53
Tb927.9.15230 T319	hypothetical protein, conserved	2.5089	0	0.735307	2.40201	2.36054	2.5089	1.77635							+	+							0.00177644	117.03	69.727	117.03	0.999999	37590000	Tb927.9.15230	T	319	EHQSEKSTRQRSRFDTPPVVRGRPTSRGGAR	XXXXXXXXXXXPPPPPPPPPPXXXXXXXXXX	Q38CY5
Tb927.7.720 T1095	conserved protein	2.50723	0	-0.355613	0.604428	1.15785	2.15162	0.801476								+							4.3524e-06	99.11	65.696	84.561	0.995708	1977200	Tb927.7.720	T	1095	EGETVIGGPLVYSAVTPPATPVRETDVTLLP	PPPPPPPPPPPPPPPPPPPPPPPXXXXXXXX	Q57VR8
Tb927.7.7100 S262	hypothetical protein	2.50434	0	0.301994	2.06054	2.19424	1.26746	2.50434							+								3.03733e-39	233.52	209.02	222.56	0.99979	15206000	Tb927.7.7100	S	262	KSIFKRSLTQGIRRVSSSGTNPGACRMEAPT	XXXXXXXXXXXXXPPPPPPPPPPPPPXXXXX	Q57XT0
Tb927.5.2620 S268	hypothetical protein, conserved	2.50199	0	0.729452	1.47955	-1.02244	-0.395879	1.00509									GO:0005730;GO:0005737	cytoplasm;nucleolus			GO:0010608	posttranscriptional regulation of gene expression	1.61006e-75	242.94	213.45	242.94	0.998016	11019000	Tb927.5.2620	S	268	SAHSKMTTGDGSSTVSGGSGSSIREDLPLCS	XXXXXPPPPPPPPPPPPPPPPPPPPPPPPPP	Q57ZT8
Tb927.7.2140 S207	zinc finger protein family member, putative	2.50097	0	0.751885	-0.747716	0.838062	1.75325	0.921345	+								GO:0005654;GO:0005737;GO:0031981;GO:0097014	ciliary plasm;cytoplasm;nuclear lumen;nucleoplasm	GO:0003723	RNA binding	GO:0010608	posttranscriptional regulation of gene expression	1.50443e-10	153.49	83.095	127.79	0.999777	49295000	Tb927.7.2140	S	207	STGSGLHHSRTSASASPLGSGRKRQVPNSSF	XXXXXXXXXXPPPPPPPPPPPPXXXXXXXXX	D6XKD1
Tb927.10.14700 S81	hypothetical protein, conserved	2.50024	0	0.982896	2.50024	1.13603	0.783833	2.43178	+								GO:0005654;GO:0005730;GO:0005737;GO:0031981	cytoplasm;nuclear lumen;nucleolus;nucleoplasm	GO:0003729	mRNA binding			0.000142352	135.94	83.989	110.15	0.99996	124650000	Tb927.10.14700	S	81	RVPPSNAWARGGSSPSFLEIARGKNEVVVAL	XXXXXXXXXXPPPPPPPPPPPPXXXXXXXXX	Q388D4
Tb927.8.6370 T62	Flagellar pocket collar protein 4	2.49881	0	-0.21178	2.28703	1.91626	1.42006	1.70508									GO:0005856	cytoskeleton	GO:0008017;GO:0032403	microtubule binding;protein complex binding			9.37741e-13	197.36	197.36	176.87	0.999263	27835000	Tb927.8.6370	T	62	PKDRFRGPPAVAATTTPRSRESGSACHCVPL	XXXXPPPPPPPPPPPPPPXXXXXXXXXXXXX	Q57YN8
Tb927.10.14480 S228	hypothetical protein, conserved	2.49876	0	-0.847932	-2.04457	-2.48675	-1.43657	0.012009															0.00274684	85.563	85.563	85.563	0.996353	8754200	Tb927.10.14480	S	228	ETPLAVREALQGLGASEGSQTGREFDRLLEI	XXXXXXXPPPPPPPPPPPPPPPPPPPPXXXX	Q388F4
Tb927.11.5740 S358	formin-like protein	2.4984	0	-0.949592	-0.35455	-1.12999	-2.4984	-1.08233									GO:0005737;GO:0005739;GO:0051286	cell tip;cytoplasm;mitochondrion	GO:0003779	actin binding			3.34118e-05	85.974	85.974	77.031	0.999971	17838000	Tb927.11.5740	S	358	IDQSPRQKAFLLNPESFGAQNGYATSSSHRH	XXXXXXXXPPPPPPPPPPPPPPPPPPPPPPX	Q385J4
Tb927.11.10660 T5389	Basal body protein	2.49536	0	0.986769	1.23044	2.18442	2.49536	2.24426					+			+	GO:0005737;GO:0035869;GO:0036064	ciliary basal body;ciliary transition zone;cytoplasm					3.37891e-05	133.25	83.1	112.03	0.988275	6851000	Tb927.11.10660	T	5389	GSIRRVVIPTQEQLGTPSPKYDFVYPRE___	XXXXPPPPPPPPPPPPPPPPXXXXXXXXXXX	Q383L3
Tb927.8.6370 S34	Flagellar pocket collar protein 4	2.49192	0	0.235199	2.28407	2.49192	1.29018	1.75799									GO:0005856	cytoskeleton	GO:0008017;GO:0032403	microtubule binding;protein complex binding			0.000441588	126.1	51.86	68.277	0.958681	10648000	Tb927.8.6370	S	34	GRLTATSRGPVPPPPSRTPTRCSSICRVPKD	XXXXXXXXPPPPPPPPPPPPPXXXXXXXXXX	Q57YN8
Tb927.10.2880 S2549	Voltage-dependent calcium channel subunit, putative	2.48928	0	0.116965	1.84904	2.3104	2.48928	1.714									GO:0000331;GO:0005737;GO:0005929;GO:0031981;GO:0097014	ciliary plasm;cilium;contractile vacuole;cytoplasm;nuclear lumen	GO:0005216	ion channel activity	GO:0006811;GO:0044782	cilium organization;ion transport	3.43705e-36	216	150.09	216	0.999996	88642000	Tb927.10.2880	S	2549	KGTRKGASEAENAASSPLWRAGQAESPSSPR	XXXXXPPPPPPPPPPPPPPPXXXXXXXXXXX	Q38BV7
Tb927.3.3850 S118	COPII coat assembly protein sec16	2.48518	0	-0.973249	0.906635	0.729814	0.740147	1.51194									GO:0070971	endoplasmic reticulum exit site			GO:0006888;GO:0007029;GO:0007030;GO:0051046;GO:0070973	endoplasmic reticulum organization;ER to Golgi vesicle-mediated transport;Golgi organization;protein localization to endoplasmic reticulum exit site;regulation of secretion	0.000206882	136.96	62.117	103.31	0.999905	5581400	Tb927.3.3850	S	118	TQQGDHSYYQQQRQPSLSQPQQRTNLSLDLA	XXXXXXXXXXXXXPPPPPPPPPPXXXXXXXX	Q57WC1
Tb927.4.1670 S56	cytochrome b5-like Heme/Steroid binding domain containing protein, putative	2.4836	0	-0.93947	-1.30119	-0.888263	-2.4836	-1.18446									GO:0005741	mitochondrial outer membrane					3.24805e-20	193.47	121.59	169.98	0.995763	2826100	Tb927.4.1670	S	56	HRGQGIRPVKPIVQRSFTADELQEYDGVRKS	XXXXXXXXXXXXXXXPPPPPPPPPPPPPPXX	Q581R4
Tb927.4.2400 S1404	hypothetical protein, conserved	2.47458	0	2.27358	2.05736	0.671344	-0.201006	1.89984							+	+	GO:0005737;GO:0035869	ciliary transition zone;cytoplasm					0.000222092	113.37	59.17	88.311	0.998357	28238000	Tb927.4.2400	S	1404	AKSRTRDTKSSPHCLSFSATPLRDSKRRSVS	XXXXXXXXXPPPPPPPPPPPPPPXXXXXXXX	Q584E7
Tb927.9.2470 T680	nucleolar protein	2.47368	0	0.477504	2.47368	0.592015	0.178388	1.13888									GO:0005730;GO:0005737	cytoplasm;nucleolus			GO:0000086	G2/M transition of mitotic cell cycle	0.00147363	111.79	53.519	109.71	1	11716000	Tb927.9.2470	T	680	SRQASAVRRDQVLAGTMKQLGGGDSPKSDGS	XXXXXXXXXPPPPPPPPPXXXXXXXXXXXXX	Q38FS0
Tb927.9.14290 S253	Cytokinesis initiation factor 2	2.46987	0	0.369137	1.82458	2.25738	2.46987	2.28917							+	+	GO:0005929;GO:0032154;GO:0051286	cell tip;cilium;cleavage furrow	GO:0005515	protein binding	GO:1902408	mitotic cytokinesis;site selection	1.6624e-22	183.67	156.5	58.858	1	350440000	Tb927.9.14290	S	253	SEARQPLAEGRKREPSPLPGVLEGLVSSQER	XXXXXXXXXXXPPPPPPPPPPPPPPPPPPPP	Q38D28
Tb11.v5.1052 S240	nucleobase/nucleoside transporter 8.1, putative	2.46831	0	0.243527	2.46831	1.23796	1.95303	0.859851															1.6905e-101	252.18	252.18	60.459	1	1328700000	Tb11.v5.1052	S	240	EYRMLKLQEQGVDAESQNDENEPVAEGKGEG	XXXXXXPPPPPPPPPPPPPPPPPPPPPPPPP
Tb927.7.6340 S104	hypothetical protein, conserved	2.46823	0	-1.96125	0.506981	0.313067	-0.549126	-0.182579															4.53327e-53	222.93	179.16	222.93	0.998618	25736000	Tb927.7.6340	S	104	AAAASLCLSSTTAHSSPGSRHTSVVLVEEQK	PPPPPPPPPPPPPPPPPPPPXXXXXXXXXXX	Q582M5
Tb927.6.3100 T156	Intraflagellar transport complex B protein 46 C terminal, putative	2.46092	0	0.44861	1.95276	2.18033	2.46092	2.31353									GO:0030990;GO:0030992	intraciliary transport particle;intraciliary transport particle B					2.03087e-09	123.64	86.486	107.7	0.997602	714530000	Tb927.6.3100	T	156	HDEAIPVSGHAITMDTPKRTIDVHPGTITNT	PPPPPPPPPPPPPPPPPPPXXXXXXXXXXXX	Q583M4
Tb927.10.5260 S788	C2 domain containing protein, putative	2.45979	0	-0.960633	1.00213	1.31351	1.49719	-0.962593								+	GO:0035869	ciliary transition zone					3.19816e-07	134.88	96.437	119.65	1	10788000	Tb927.10.5260	S	788	EGERSRTQSGGSVCRSAPYPGAVCGFTESSK	XXXXXXXXXXXXXXXPPPPPPPPPPPPPPPP	Q38B77
Tb927.3.4970 S951	hypothetical protein, conserved	2.45766	0	0.228359	1.78817	2.14775	1.91064	2.45766									GO:0005930	axoneme					6.7098e-213	327.25	327.25	281.16	0.999155	108930000	Tb927.3.4970	S	951	SPVNKAATQSGEAGLSPSGTGSCPIRMSGPA	XXXXXPPPPPPPPPPPPPPPPPPPPPXXXXX	Q582N9
Tb927.11.15860 S23	L-Lysine transport protein, putative	2.45324	0	0.0071245	-1.91869	-0.131746	0.534551	-0.973125							+		GO:0005634;GO:0005737;GO:0005886;GO:0016021;GO:0020016;GO:0020023	ciliary pocket;cytoplasm;integral component of membrane;kinetoplast;nucleus;plasma membrane	GO:0005275;GO:0015189	amine transmembrane transporter activity;L-lysine transmembrane transporter activity	GO:0006865;GO:0015819	amino acid transport;lysine transport	4.51723e-09	94.96	62.564	77.469	0.973936	9094100	Tb927.11.15860	S	23	PIINEDEHPTLIPSLSQGNVLELPPDSDKST	PPPPPPPPPPPPPPPPPPPPPPPPPPPPPXX	Q381K0
Tb927.3.1010 S317	hypothetical protein, conserved	2.45199	0	-0.12551	0.979958	0.406263	-0.28242	2.16957															0.00170344	95.815	29.464	63.212	1	100530000	Tb927.3.1010	S	317	SRSAIAHSVSATRALSLGDRISAGRGPRTPR	XXXXXXXXXXXXXPPPPPPPPPPPPXXXXXX	Q57WY4
Tb927.11.1340 T1091	Flagella connector protein 1	2.45062	0	0.469249	2.37041	2.40186	2.45062	1.99871						+	+	+	GO:0005929	cilium	GO:0005515	protein binding	GO:0010608;GO:0044458	motile cilium assembly;posttranscriptional regulation of gene expression	1.65683e-05	112.64	112.64	107.56	0.981638	28768000	Tb927.11.1340	T	1091	VLRHSESLQHLGNFETLSPLSKKLTLSGARF	XXXPPPPPPPPPPPPPPPPPPPXXXXXXXXX	Q387B8
Tb927.10.970 T706	Tetratricopeptide repeat, putative	2.44773	0	-0.75042	0.561063	-0.122423	-0.516932	1.69731															0.0013796	151.98	101.87	151.98	0.957496	8014200	Tb927.10.970	T	706	LDTMSLFGRRRFASITSLAPKDSSETASTSR	XXXXXXXXXXPPPPPPPPPPPXXXXXXXXXX	Q38CE3
Tb927.11.5410 T66	hypothetical protein, conserved	2.44601	0	1.37824	2.41546	2.44601	2.41474	1.915							+	+	GO:0051286	cell tip					6.93942e-06	123.35	32.268	110.76	1	79297000	Tb927.11.5410	T	66	AKETVHFPRTPVRVVTPLQRRSPLGHLTPPA	XXXXXXXXXXXXXPPPPPPPXXXXXXXXXXX	Q385M7
Tb927.2.2880 S276	TPR repeat/Tetratricopeptide repeat, putative	2.44289	0	-0.116901	1.47685	1.97341	2.20314	2.32599							+								1.49659e-16	148.85	100.88	142.23	1	50212000	Tb927.2.2880	S	276	KVQEDIRLSKQPGGGSPAAAPPPPPLYDTTK	XXXXXXXXXXPPPPPPPPPPPPPPPPPPPPP	Q587H1
Tb927.7.1240 S149	Sphingosine kinase	2.43806	0	-0.869247	0.162035	-0.503214	-0.365957	-2.27603															0.00229711	107.63	71.043	66.777	0.99966	4433100	Tb927.7.1240	S	149	VSRADSFYSSTALPHSRTASGARGGATTYLV	XXXPPPPPPPPPPPPPPXXXXXXXXXXXXXX	Q57WS6
Tb927.3.3300 T346	Flagellum attachment zone protein 19	2.43545	0	0.722275	0.541841	1.77391	2.43545	1.71868									GO:0005929;GO:0043234	cilium;protein complex					1.99525e-18	156.32	156.32	149.41	0.985832	65892000	Tb927.3.3300	T	346	GIYTKRKRKLVNEYRTEADDKENSPQISPLT	XXXXXXXXXXXXXXXPPPPPPPPPPPPPPPP	Q57V56
Tb927.11.5300 S341	Kinesin-13 3, putative	2.43416	0	0.307382	-0.54455	-0.256879	0.37544	1.88961									GO:0005634;GO:0005737;GO:0005875;GO:0005929;GO:0036064;GO:0051286;GO:0097542	cell tip;ciliary basal body;ciliary tip;cilium;cytoplasm;microtubule associated complex;nucleus	GO:0003774;GO:0005524	ATP binding;motor activity			0.00213018	85.554	85.554	60.628	1	14241000	Tb927.11.5300	S	341	KAAPNEKAERRPVRRSKLFEAPPPLKARPEW	XXXXXXXXXXXXXXXPPPPPPPPPPPXXXXX	Q385N8
Tb927.11.10770 S368	VHS domain containing protein, putative	2.4321	0	0.653083	2.4321	0.588309	0.416151	0.885462									GO:0005737	cytoplasm					9.90906e-05	127.02	42.711	116.84	0.995695	40792000	Tb927.11.10770	S	368	PPETPKEQPVKLLGASQTVKRPVKPTGGESA	XXXXXXXXXXXPPPPPPPPPXXXXXXXXXXX	Q383K2
Tb927.1.3880 S540	Fusaric acid resistance protein-like, putative	2.43106	0	1.38194	-0.505114	-1.04912	-0.869685	-0.25846							+		GO:0020016	ciliary pocket					3.49378e-07	91.883	69.167	91.883	0.981742	29587000	Tb927.1.3880	S	540	CSTDVSPVRDLSSPGSFQSPSVCHGASGGGV	XXXXXXXXXPPPPPPPPPPPPPPPPPPPPPP	Q4GYI9
Tb927.8.1670 T327	Serine/threonine-protein kinase NEK14, putative	2.42749	0	0.27425	1.90077	2.37314	2.42749	2.01499		+									GO:0004674;GO:0005524	ATP binding;protein serine/threonine kinase activity	GO:0006468	protein phosphorylation	0.000480734	95.236	63.145	64.565	1	17036000	Tb927.8.1670	T	327	LHPQRQPELEAQQEGTPQKLPQKQRKQQPRQ	XXXXXPPPPPPPPPPPPPPPPPPXXXXXXXX	Q580F7
Tb927.7.3410 S99	centrin-4	2.42572	0	1.23378	1.1239	0.85118	0.263353	2.42572								+	GO:0036064	ciliary basal body	GO:0005509	calcium ion binding	GO:0051783;GO:1902412	regulation of mitotic cytokinesis;regulation of nuclear division	0.00221188	103.43	63.77	70.728	1	7366700	Tb927.7.3410	S	99	LKAFQLFDLDKKGKISFANLKEVAKLLGENP	XXXXXXXXXXXXPPPPPPPPPXXXXXXXXXX	Q57WF6
Tb927.7.6640 S1144	hypothetical protein, conserved	2.4257	0	-0.958016	1.46769	0.440296	-0.10297	0.828005									GO:0005929;GO:0005930	axoneme;cilium			GO:0010608	posttranscriptional regulation of gene expression	1.73816e-57	241.41	199.59	241.41	1	30630000	Tb927.7.6640	S	1144	DRAPPARFTGLQQNFSFIQQRGTPWYDPGTP	XXXXXXXPPPPPPPPPPPPPPXXXXXXXXXX	Q57Y65
Tb927.4.2880 T1437	Nucleoporin NUP225	2.42546	0	0.609993	1.90644	2.42546	2.19354	1.39272									GO:0005634;GO:0005643;GO:0044611	nuclear pore;nuclear pore inner ring;nucleus					5.96269e-13	165.49	114.96	165.49	1	8279900	Tb927.4.2880	T	1437	SKRDPRGAVVSRMDATGVISTLVEAPSRAAI	XXXXXXXXXXXXPPPPPPPPPPPPPPPPXXX	Q583W5
Tb927.11.350 T382	RNA-binding protein, putative	2.42315	0	0.954117	2.0699	2.42315	1.43081	1.37482								+	GO:0005730;GO:0005737;GO:0005739;GO:0016281	cytoplasm;eukaryotic translation initiation factor 4F complex;mitochondrion;nucleolus					0.00043898	130.1	75.014	127.52	1	103060000	Tb927.11.350	T	382	KRDARHGRQRPAVGLTPRQTGGRQMVRPPLL	XXXXXXXXPPPPPPPPPPXXXXXXXXXXXXX	Q387L6
Tb927.9.2730 S657	hypothetical protein, conserved	2.41906	0	0.831838	2.10874	2.41906	2.26356	1.84592															8.9426e-15	161.08	161.08	103.4	0.957899	14714000	Tb927.9.2730	S	657	WKSPTSQHRRQPLEGSPTQMSGLTCGDGGGR	XXXXXXXXXPPPPPPPPPPPPPPPPPPPPPP	Q38FP7
Tb927.7.6630 S620	Kinetochore interacting protein 5	2.41869	0	-1.68885	-0.100443	0.181926	0.72984	0.483231				+			+	+	GO:0000776	kinetochore					1.04119e-13	185.86	148.91	158.93	1	12295000	Tb927.7.6630	S	620	AQGRSTLSHSGSRGDSINSILSDTSSLRRQL	XXXXXXXXXXXXXPPPPPPPPPPPPPPPXXX	Q57Y66
Tb927.11.16470 S160	hypothetical protein, conserved	2.41752	0	1.33892	1.68564	1.88721	1.93812	2.41752									GO:0005737;GO:0030863;GO:0036064	ciliary basal body;cortical cytoskeleton;cytoplasm			GO:0010608	posttranscriptional regulation of gene expression	3.83915e-05	116.13	98.433	95.822	0.97373	26244000	Tb927.11.16470	S	160	KERMMRIGSTMASTHSAHTTGRRASYDDQGP	XXXXXXPPPPPPPPPPPPPPPPXXXXXXXXX	Q381D9
Tb927.11.3890 S420	N(2), N(2)-dimethylguanosine tRNA methyltransferase, putative	2.41328	0	0.702262	2.19052	2.26327	2.41328	2.1965									GO:0005634	nucleus	GO:0003723;GO:0004809	RNA binding;tRNA (guanine-N2-)-methyltransferase activity	GO:0008033	tRNA processing	1.46063e-89	257.06	204.46	100.85	0.999999	92600000	Tb927.11.3890	S	420	RSRKLGNAGEDVTAGSQGNVAKSEEHRLSDS	XXXPPPPPPPPPPPPPPPPPPPXXXXXXXXX	Q386C5
Tb927.1.3250 S1308	Domain of unknown function (DUF4456), putative	2.41309	0	0.404772	-2.00832	-0.459155	-0.145545	-0.656404															3.15663e-12	166.77	79.971	125.96	0.996946	2553700	Tb927.1.3250	S	1308	AGMGTDEARASNATPSPNQTPPVSRPQRRSR	XXXXXXXXXPPPPPPPPPPPPPPPPPPPXXX	Q4GYP8
Tb927.10.11440 S835	G1 cyclin CycE4, putative	2.41127	0	-1.75364	-0.36262	-0.705058	-0.873213	0.65763			+						GO:0005737	cytoplasm			GO:0051726	regulation of cell cycle	0.000249433	108.23	86.222	81.789	0.989203	12714000	Tb927.10.11440	S	835	RCNAMTAVGEKTNKTSPAGSAVQYRVSAGVA	XXXXXXXXXXXPPPPPPPPPPPPPPXXXXXX	Q389J6
Tb927.3.3300 S354	Flagellum attachment zone protein 19	2.4103	0	0.528405	1.62567	2.14449	2.4103	2.08857									GO:0005929;GO:0043234	cilium;protein complex					2.20622e-46	197.41	160.78	156.29	1	1954600000	Tb927.3.3300	S	354	KLVNEYRTEADDKENSPQISPLTLQNVGRHI	XXXXXXXPPPPPPPPPPPPPPPPPPPPPPXX	Q57V56
Tb927.9.9450 T942	zinc finger protein family member, putative	2.40949	0	1.01578	2.40949	1.29346	1.69789	1.43643	+								GO:0005737	cytoplasm	GO:0003723	RNA binding	GO:0010608	posttranscriptional regulation of gene expression	5.69377e-08	148.85	127.16	104.97	0.999625	202410000	Tb927.9.9450	T	942	RAKPNEAASPYPQQQTRPTSARQQGPAGSQV	XPPPPPPPPPPPPPPPPPPPPPXXXXXXXXX	Q38E49
Tb927.3.5370 S100	hypothetical protein, conserved	2.40817	0	-0.808584	0.086469	-0.105058	0.850444	1.59959								+	GO:0005634;GO:0005643;GO:0020023;GO:0031981	kinetoplast;nuclear lumen;nuclear pore;nucleus					1.74585e-37	195.15	152.17	195.15	1	117920000	Tb927.3.5370	S	100	PEPSTPITEALTTPESVKKRAVRPSVENSDT	PPPPPPPPPPPPPPPPPPPPXXXXXXXXXXX	Q580T8
Tb927.9.350 S129	variant surface glycoprotein (VSG, pseudogene), putative	2.40661	0	1.2394	-0.748973	-0.342329	1.14286	1.65764															0.00470393	82.709	9.9079	82.709	0.992226	4227800	Tb927.9.350	S	129	KINTVRVATYLKEHISEYPNLLEGAMGTKNA	XXXXXXXXXXXXPPPPPPPPPPPPPPPPPXX
Tb927.3.3800 S439	hypothetical protein, conserved	2.39459	0	1.37536	0.412543	0.645237	1.11383	-1.01923									GO:0005737	cytoplasm					6.15905e-06	115.74	76.157	85.182	0.975113	13098000	Tb927.3.3800	S	439	SAVETPMGSPKEHPPSFQSPTPTVEGPLVSP	XXXXXXXXXXXPPPPPPPPPPPPPPPPPPPP	Q57WB6
Tb927.3.2190 S176	Capping enzyme RNA triphosphatase 1	2.39291	0	0.555603	0.979564	2.34148	2.39291	2.00958									GO:0005654;GO:0005730;GO:0031533	mRNA cap methyltransferase complex;nucleolus;nucleoplasm	GO:0003924;GO:0016887;GO:0017111	ATPase activity;GTPase activity;nucleoside-triphosphatase activity	GO:0036260;GO:0098507	polynucleotide 5' dephosphorylation;RNA capping	3.8459e-11	136.68	92.92	105.22	0.999974	7997300	Tb927.3.2190	S	176	DIRFSACTEITGELPSPNFAPTRGYTRHKDR	XXXPPPPPPPPPPPPPPPPPPPPXXXXXXXX	Q582T2
Tb927.11.14330 T506	HECT-domain (ubiquitin-transferase), putative	2.39057	0	-1.44181	0.948759	0.507587	-0.54788	0.561596									GO:0005737	cytoplasm					3.084e-15	191.17	150.01	166.24	0.999999	32369000	Tb927.11.14330	T	506	FCDMLVFFPKVSDSVTPEEGKESNNSDLTAE	XXXXXXXXXXPPPPPPPPPPPPPPPPPPPPP	Q382A4
Tb927.11.17000 S583	AIR9-like protein	2.39022	0	0.10289	0.333236	-2.05698	-1.20278	-0.930582									GO:0005856	cytoskeleton			GO:0000910	cytokinesis	3.29712e-70	240.82	217.93	240.82	1	66461000	Tb927.11.17000	S	583	TEGESYYQWLRKDDNSEEYFPIEGENSTRYV	XXXXXXXXXXXPPPPPPPPPPPPPPPPPPXX	Q380Y7
Tb927.9.9450 S935	zinc finger protein family member, putative	2.38389	0	0.547899	1.61621	2.15438	2.38389	2.09779	+								GO:0005737	cytoplasm	GO:0003723	RNA binding	GO:0010608	posttranscriptional regulation of gene expression	1.63999e-17	179.84	133.16	151.03	1	340630000	Tb927.9.9450	S	935	EDGTNKLRAKPNEAASPYPQQQTRPTSARQQ	XXXXXXXXPPPPPPPPPPPPPPPPPPPPPXX	Q38E49
Tb927.11.1360 T297	zinc-finger of a C2HC-type, putative	2.38196	0	2.1969	1.17025	1.97278	2.38196	1.48507									GO:0035869	ciliary transition zone	GO:0008270	zinc ion binding			0.00059096	68.411	68.411	68.207	0.982782	23016000	Tb927.11.1360	T	297	DTKHNIRARTQSQELTPPTPTSTWHQPSTSL	XXXXXXXXXPPPPPPPPPPPPPPPPPPPPPP	Q387B6
Tb927.3.3300 T361	Flagellum attachment zone protein 19	2.38028	0	0.985819	1.27272	1.34601	1.99699	2.38028									GO:0005929;GO:0043234	cilium;protein complex					6.0809e-39	188.32	138.09	108.14	0.980765	47990000	Tb927.3.3300	T	361	TEADDKENSPQISPLTLQNVGRHIRESGGVH	PPPPPPPPPPPPPPPPPPPPPPXXXXXXXXX	Q57V56
Tb927.1.3310 T249	hypothetical protein, conserved	2.37304	0	-2.37304	-0.388133	-0.731227	-1.11892	-0.012295								+	GO:0005886;GO:0030863	cortical cytoskeleton;plasma membrane					0.00434246	103.3	84.339	67.726	1	51268000	Tb927.1.3310	T	249	MRDDRFSEERHEEENTPMA____________	XXPPPPPPPPPPPPPPPPPXXXXXXXXXXXX	Q4GYP2
Tb927.11.5840 S8	Protein translation factor SUI1 homolog, putative	2.37088	0	0.561628	1.92515	2.21677	1.98722	-0.154115	+								GO:0005737	cytoplasm	GO:0003743	translation initiation factor activity	GO:0006413;GO:0010608	posttranscriptional regulation of gene expression;translational initiation	8.58905e-14	180.02	109.14	63.546	1	3470100	Tb927.11.5840	S	8	________MNANDEMSALMDQKRTVQNALEA	XXXXXXXXPPPPPPPPPPPPPPPXXXXXXXX	Q385I4
Tb927.10.13520 S423	Zn-finger in Ran binding protein and others/FYVE zinc finger, putative	2.3633	0	-0.091795	0.408174	0.722062	1.06414	-1.29916															7.58543e-45	236.05	186.86	59.155	1	23546000	Tb927.10.13520	S	423	LAPSKKDHNEEQNLGSPKWWSCPSCTYQNTW	XXXXXXPPPPPPPPPPPPXXXXXXXXXXXXX	Q388P6
Tb927.3.3170 S313	hypothetical protein, conserved	2.36327	0	0.752954	2.06208	2.36327	1.50939	0.291574															2.45582e-06	128.73	72.439	66.784	0.980279	7536900	Tb927.3.3170	S	313	LNTPRERGSGGVALASSRPPGSRGPRESPAV	XXXXXXXPPPPPPPPPPPPPPPPXXXXXXXX	Q57V69
Tb927.11.6350 T1040	AAA ATPase, putative	2.36168	0	-0.119569	1.76859	1.77155	2.09784	2.24211									GO:0005634	nucleus	GO:0016887	ATPase activity			0.00069807	106.29	72.751	89.171	1	18651000	Tb927.11.6350	T	1040	PPCSTADKALQEPPKTPQRGTTGATPTQRKK	XXXXXXXXPPPPPPPPPPPXXXXXXXXXXXX	Q385D4
Tb927.7.3550 S721	cytoskeleton associated protein, putative	2.3589	0	-0.0601818	2.16495	-0.00841533	-0.193956	0.143781									GO:0005856;GO:0030863	cortical cytoskeleton;cytoskeleton	GO:0032403	protein complex binding	GO:0000902;GO:0000910;GO:0010608	cell morphogenesis;cytokinesis;posttranscriptional regulation of gene expression	0.00234295	162.88	37.562	82.705	1	73504000	Tb927.7.3550	S	721	VKSAEDGRSPKERPLSKRSEEERGSDRFNES	XXXXXXXXXXXPPPPPPPPPPPPXXXXXXXX	Q57WH0
Tb927.11.3300 S570	Spindle assembly abnormal 4	2.35824	0	1.23778	2.35824	2.23475	1.48524	0.335102					+				GO:0043234	protein complex	GO:0005515	protein binding	GO:0007105;GO:0010608	cytokinesis;posttranscriptional regulation of gene expression;site selection	7.80768e-68	240.2	184.47	139.58	0.997569	4746200	Tb927.11.3300	S	570	SAPRSGEDVYELHGSSLPTRSYSSEQNRYLD	XXXXPPPPPPPPPPPPPPPPXXXXXXXXXXX	Q386I1
Tb927.7.2350 T60	hypothetical protein, conserved	2.35733	0	1.57362	2.13435	2.35733	2.19244	2.2454															6.64636e-06	102.29	102.29	102.29	0.989508	13186000	Tb927.7.2350	T	60	TPNKKRKATRDAHLATPTKPSEQPVCMPLLK	XXXXXXXXXXPPPPPPPPPPPPPPPPPPPPP	Q57XN9
Tb927.5.1640 T61	hypothetical protein, conserved	2.35686	0	0.549107	1.26059	1.77485	1.9084	2.35686															0.000152224	144.17	119.32	144.17	0.999991	5071700	Tb927.5.1640	T	61	VVTSGEELTEESKTYTPIITALRERVANLEE	XXXXXXXXXXXXXPPPPPPPPPPXXXXXXXX	Q57V99
Tb927.6.3100 T153	Intraflagellar transport complex B protein 46 C terminal, putative	2.34943	0	0.333025	1.99259	1.84252	2.34943	2.23548									GO:0030990;GO:0030992	intraciliary transport particle;intraciliary transport particle B					5.43981e-08	120.11	96.659	104.55	0.982311	244980000	Tb927.6.3100	T	153	NAPHDEAIPVSGHAITMDTPKRTIDVHPGTI	PPPPPPPPPPPPPPPPPPPPPPXXXXXXXXX	Q583M4
Tb927.7.3550 S1096	cytoskeleton associated protein, putative	2.346	0	-0.470064	-1.81617	-2.346	-1.62314	-0.636445									GO:0005856;GO:0030863	cortical cytoskeleton;cytoskeleton	GO:0032403	protein complex binding	GO:0000902;GO:0000910;GO:0010608	cell morphogenesis;cytokinesis;posttranscriptional regulation of gene expression	0.000670373	109.6	109.6	95.822	1	71748000	Tb927.7.3550	S	1096	KKPVSPEAATKKGRLSGQRDSAENVRGRGDS	XXXXXXXXXXXXPPPPPPPPPPPPPPXXXXX	Q57WH0
Tb927.8.1900 S376	hypothetical protein, conserved	2.34465	0	1.30204	2.34465	2.14677	2.04783	1.48642							+	+							0.000170908	115.24	77.627	115.24	0.999674	18239000	Tb927.8.1900	S	376	PVRKRVCSDGTVVPPSPSRLTRDEMEPCAPG	XXXXXPPPPPPPPPPPPPPXXXXXXXXXXXX	Q581Z2
Tb927.10.11950 S59	hypothetical protein, conserved	2.33828	0	1.41109	2.22351	2.33828	2.19641	1.50468									GO:0005634;GO:0031981	nuclear lumen;nucleus					1.57426e-05	88.036	67.882	76.267	0.999778	48626000	Tb927.10.11950	S	59	VDRGIESGVCHEHEESNGGNVQSVEKRTPSL	XXXPPPPPPPPPPPPPPPPPPPPPPPXXXXX	Q389E7
Tb927.11.8950 S633	leucine rich repeat	2.33547	0	1.44984	2.33547	2.01179	1.40231	1.04914					+			+			GO:0005515	protein binding			1.76209e-28	214.54	214.54	214.54	1	363290000	Tb927.11.8950	S	633	RRSNALITTGHDLNQSRTSEVESRGAPAEYP	PPPPPPPPPPPPPPPPPPPPPPPPXXXXXXX	Q384D3
Tb927.2.2530 S479	hypothetical protein, conserved	2.33478	0	-1.23565	0.858201	0.807203	0.478048	1.09913															8.72675e-05	91.265	39.737	91.265	0.999996	7440200	Tb927.2.2530	S	479	APSQLIEMVDVGCAKSPMLTGQKDDGPLNRS	PPPPPPPPPPPPPPPPPPPPPPPXXXXXXXX	Q587I3
Tb927.3.3180 T231	Nucleoporin NUP98	2.33362	0	-0.143052	0.583051	1.08174	1.71071	2.19057									GO:0005634;GO:0005643;GO:0044613	nuclear pore;nuclear pore central transport channel;nucleus					2.96634e-07	167.03	167.03	149.32	1	366590000	Tb927.3.3180	T	231	PSRPSYRSTILAPRPTPEKRRRDQGDADASS	XXXXXXXPPPPPPPPPPPPPXXXXXXXXXXX	Q57V68
Tb927.11.9130 S43	Replication factor A protein 1	2.33275	0	0.470838	1.41239	1.51083	1.4948	2.33275									GO:0000784;GO:0005654;GO:0034399	nuclear chromosome;nuclear periphery;nucleoplasm;telomeric region	GO:0003684	damaged DNA binding	GO:0006974	cellular response to DNA damage stimulus	6.86174e-08	190.36	166.84	145.09	0.999178	36847000	Tb927.11.9130	S	43	RVTDKSEIRTWNKPTSQGKLFSFTLIDESAS	XXXXXXXXXPPPPPPPPPPXXXXXXXXXXXX	Q384B5
Tb927.11.14330 T651	HECT-domain (ubiquitin-transferase), putative	2.3306	0	-1.07897	0.073466	0.897063	0.674307	1.25163									GO:0005737	cytoplasm					8.02327e-05	101.16	64.415	75.773	0.999816	22724000	Tb927.11.14330	T	651	IQEQNKSFVHCSEEPTPVKEPPSSERFNSVS	XXXXXXPPPPPPPPPPPPPPPPPPPPXXXXX	Q382A4
Tb927.11.10300 S369	hypothetical protein, conserved	2.32575	0	1.46591	1.63296	2.32575	2.16004	1.41583								+							0.000443291	111.22	77.647	111.22	0.999755	62031000	Tb927.11.10300	S	369	LFPSQVNGRSSEASNSQPVQHVVARRKPKPL	XXXXXXXXXPPPPPPPPPPPPPPPPXXXXXX	Q383P9
Tb927.2.3460 S15	cysteine peptidase, Clan CA, family C51, putative	2.32306	0	1.38621	-0.936851	0.544248	-0.59899	0.37534															1.7222e-08	105.54	77.518	61.361	0.979323	9332500	Tb927.2.3460	S	15	_MEREPAVTSKTNRLSSNEKDPHDVPETNDG	XXXXXXXXXXXXXXPPPPPPPPPPPPPPPPP	Q586Y1
Tb927.3.1010 S83	hypothetical protein, conserved	2.32278	0	1.44977	2.02304	2.32278	1.70474	1.1739															5.24408e-19	194.59	136.74	194.59	1	31002000	Tb927.3.1010	S	83	NGVESEEAEARGHDDSAAVTLYQKIIEGGEW	XXXXXXXXXXXPPPPPPPPPPPPPXXXXXXX	Q57WY4
Tb927.2.5870 S475	hypothetical protein, conserved	2.3216	0	-0.380417	-1.84251	-1.35997	-1.16523	-2.3216									GO:0005737;GO:0031981;GO:0097014;GO:0097542	ciliary plasm;ciliary tip;cytoplasm;nuclear lumen					7.37135e-06	117.2	66.542	85.176	1	13489000	Tb927.2.5870	S	437	SHISMVPADIREAGMSKSEVEPSLAASLKCG;SRISMMPADIREAGMSKSEVEPSLAASLKYG	XXXXXXXXXXXPPPPPPPPPPPPPPPPPPXX	Q586F1
Tb927.7.3970 S158	hypothetical protein, conserved	2.31733	0	-0.845581	0.891312	1.47175	0.891626	0.37467								+	GO:0005654;GO:0005737;GO:0005739	cytoplasm;mitochondrion;nucleoplasm					0.000571384	63.297	47.323	55.724	0.999975	33726000	Tb927.7.3970	S	158	LSCVEDGSSRFAPGHSAVVPSAIERPLSQTG	XXXXXXXXXXPPPPPPPPPPPPPPPPPPPPP	Q57UM7
Tb927.6.4710 S427	calmodulin, putative	2.31697	0	0.217713	0.15514	-0.85147	1.1277	1.46549								+	GO:0005737;GO:0005930	axoneme;cytoplasm	GO:0005509	calcium ion binding			4.62868e-50	224.64	175.45	174.68	1	13992000	Tb927.6.4710	S	427	SDVQTVSRLLRDLGKSADEGGNVQEPFVLEA	XXXXXXXXXXXPPPPPPPPPPPPPPPPPPPP	Q587D7
Tb927.9.5190 S211	proliferative cell nuclear antigen (PCNA), putative	2.31614	0	1.22416	2.31614	2.14684	1.70564	1.30391								+	GO:0005654	nucleoplasm					2.88744e-45	237.07	185.79	217.46	1	101930000	Tb927.9.5190	S	211	GESDVKTEDEEADACSVRTHSAKGKDGPLGI	PPPPPPPPPPPPPPPPPPXXXXXXXXXXXXX	Q38F34
Tb927.11.980 S929	Nucleoporin NUP158	2.31312	0	0.934288	2.31312	2.03442	1.80154	1.79087					+				GO:0005634;GO:0005643;GO:0031080	nuclear pore;nuclear pore outer ring;nucleus	GO:0005515	protein binding			8.37526e-09	171.11	148.25	165.89	1	99880000	Tb927.11.980	S	929	VSALSFSRYAPFDDQSLILPQRTQRVSVLRQ	XXXXXXXXPPPPPPPPPPPPPPXXXXXXXXX	Q387F2
Tb927.11.4350 S416	hypothetical protein, conserved	2.31294	0	-0.963809	0.908822	0.800919	1.15442	1.34913									GO:0005737;GO:0005930	axoneme;cytoplasm					0.000180588	117.25	109.72	80.438	1	20516000	Tb927.11.4350	S	416	TLKQCASFSSKLPQLSPPQKAQQAEPNLSSR	XXXXXXXXXXXPPPPPPPPPXXXXXXXXXXX	Q385Y2
Tb927.10.4080 S260	hypothetical protein, conserved	2.31116	0	-0.219804	1.56751	1.24958	0.775522	2.09136									GO:0005739;GO:0020023	kinetoplast;mitochondrion					9.1526e-05	148.48	113.04	148.48	0.997279	3121300	Tb927.10.4080	S	260	EDIQDIKIVFASHNPSPSKRQVPFAPKAAPR	XXXXXXXPPPPPPPPPPPPPXXXXXXXXXXX	Q38BJ2
Tb927.9.3580 S483	hypothetical protein, conserved	2.30723	0	-1.15191	0.350095	0.686281	0.134179	1.15532									GO:0005737	cytoplasm			GO:0010608	posttranscriptional regulation of gene expression	4.98198e-64	237.66	188.06	237.66	1	4615000	Tb927.9.3580	S	483	TRGTAEEVSASNAQGSPGQAKLSVGRASASD	XXPPPPPPPPPPPPPPPPPPPXXXXXXXXXX	Q38FH3
Tb927.11.3250 S221	dynein heavy chain, putative	2.30684	0	1.24429	0.854492	0.0853205	-1.06255	0.137742								+	GO:0005929;GO:0005930;GO:0030286	axoneme;cilium;dynein complex	GO:0003777	microtubule motor activity	GO:0007018	microtubule-based movement	3.06139e-14	170.79	100.34	170.79	1	7320300	Tb927.11.3250	S	221	RAAIDSSPEDMIDCGSEKGIHPGPLNEIAFW	XPPPPPPPPPPPPPPPPPXXXXXXXXXXXXX	Q386I6
Tb927.5.2620 T105	hypothetical protein, conserved	2.30554	0	1.1729	2.30554	2.265	2.02635	1.87992									GO:0005730;GO:0005737	cytoplasm;nucleolus			GO:0010608	posttranscriptional regulation of gene expression	1.73704e-05	161.93	106.53	89.679	1	287440000	Tb927.5.2620	T	105	NPSFPTSPRDSALHSTPHVRSCSNSFPCDGF	XXXXXXXXXPPPPPPPPPPPXXXXXXXXXXX	Q57ZT8
Tb927.3.1620 T1076	ER-golgi trafficking TRAPP I complex 85 kDa subunit, putative	2.30554	0	-1.08858	-2.20296	-2.23463	-2.30554	-0.707005															2.98509e-07	132.44	132.44	132.44	0.999986	8778000	Tb927.3.1620	T	1076	LGGPPTTPGRQDVKATPISPTPSNATVPYVR	XXXXXXXXXXXXXXPPPPPPPPPPPPPPPPP	Q57ZE9
Tb927.8.6370 S331	Flagellar pocket collar protein 4	2.30436	0	-0.407663	1.89669	1.87889	1.46286	0.547783									GO:0005856	cytoskeleton	GO:0008017;GO:0032403	microtubule binding;protein complex binding			1.35907e-31	214.46	214.46	214.46	0.999933	23021000	Tb927.8.6370	S	331	TVRVNSEANPIASSASPYRHGCSPRRTQPSR	XXXPPPPPPPPPPPPPPPPXXXXXXXXXXXX	Q57YN8
Tb927.11.6440 S24	hypothetical protein, conserved	2.29819	0	0.309673	-1.16786	-0.446322	-0.379121	1.13033	+				+				GO:0005737	cytoplasm	GO:0003729	mRNA binding	GO:0010608	posttranscriptional regulation of gene expression	0.00251371	71.933	71.933	56.551	0.983228	4031700	Tb927.11.6440	S	24	QHANVNGNHKLDSRPSNETGRPKREENKADD	XXXXXXXXXXPPPPPPPPPPPPPXXXXXXXX	Q385C5
Tb927.11.12720 S456	hypothetical protein, conserved	2.29698	0	-0.795712	1.13521	1.05102	0.840878	1.50126															3.32235e-05	88.836	69.514	73.76	0.999997	19381000	Tb927.11.12720	S	456	RSPNCKPGFELLRGRSPRPHPNGTSAQTGSP	XXXXXXXXXXXXXPPPPPPPPPPPPPPPPPP	Q382Q9
Tb11.v5.0635 S19	tRNA modification enzyme, putative	2.29656	0	1.04254	2.29656	1.73869	0.776485	1.52404															7.7983e-255	354.71	306.82	354.71	0.999561	29334000	Tb11.v5.0635	S	19	NSAREGDIEDFFCNSSLSAPRGNCAQNVNSR	XXXXPPPPPPPPPPPPPPPPPXXXXXXXXXX
Tb927.1.570 S22	Histone-lysine N-methyltransferase, H3 lysine-76 specific	2.2933	0	-0.684513	-2.2933	-2.13976	-1.91402	-1.13643							+		GO:0005634;GO:0031981	nuclear lumen;nucleus	GO:0018024	histone-lysine N-methyltransferase activity	GO:0020033;GO:0051726	antigenic variation;regulation of cell cycle	2.37799e-10	123.11	73.832	123.11	0.983357	86180000	Tb927.1.570	S	22	RSKRGCGRVLKRSRASSPEVVAEVGTGRPGD	XXXXXXXXXXXXXXPPPPPPPPPPPPPPPPP	Q4GZF2
Tb927.7.2660 S6	zinc finger protein family member, putative	2.29313	0	-1.70211	0.591017	0.18517	-0.57569	-0.226221	+								GO:0005634;GO:0005737	cytoplasm;nucleus	GO:0003723	RNA binding	GO:0010608	posttranscriptional regulation of gene expression	2.28725e-05	136.93	72.709	136.93	0.999983	5262000	Tb927.7.2660	S	6	__________MQLVASPLETRRDIMCFEKGV	XXXXXXXXXXPPPPPPPPPPPXXXXXXXXXX	Q57XK8
Tb927.11.11770 T158	Eukaryotic translation initiation factor 4E-3	2.29127	0	0.733317	1.77886	2.29127	2.09587	2.01799	+								GO:0005737;GO:0010494	cytoplasm;cytoplasmic stress granule	GO:0000339;GO:0000340;GO:0000342;GO:0003723;GO:0003743	RNA 7-methylguanosine cap binding;RNA binding;RNA cap 4 binding;RNA cap binding;translation initiation factor activity	GO:0006413;GO:0010608	posttranscriptional regulation of gene expression;translational initiation	7.5395e-122	284.48	225.13	268.82	0.999697	279640000	Tb927.11.11770	T	158	ATPEAQRGPSTEFKDTTPASLQPQEKEVVEV	PPPPPPPPPPPPPPPPPPPPPPPPPPXXXXX	Q383A4
Tb927.9.10790 T297	hypothetical protein	2.29052	0	0.801963	1.18703	1.9818	2.29052	1.92054															0.000204772	128.28	88.701	72.705	0.999999	70049000	Tb927.9.10790	T	297	EMSGDDMSTRLSPDGTPNPRLLGY_______	XXXXXXXXXXPPPPPPPPPPXXXXXXXXXXX	Q38DU1
Tb11.v5.0895 S145	hypothetical protein, conserved	2.28801	0	0.939636	1.23192	2.28801	0.97915	2.09585															0.00229538	75.376	43.623	73.688	0.996963	1394700	Tb11.v5.0895	S	145	RLYGVDELDFSHRVGSPGGTTTASPGGIHHV	XXXXXXXXXXXXXPPPPPPPPPPPPPPPPPP
Tb927.11.9180 T197	ADP-ribosylation factor GTPase activating protein, putative	2.28726	0	-0.066393	1.27969	1.58699	2.22086	2.21709									GO:0005634;GO:0005737;GO:0097014	ciliary plasm;cytoplasm;nucleus	GO:0003677;GO:0005096	DNA binding;GTPase activator activity	GO:0006888	ER to Golgi vesicle-mediated transport	6.9608e-26	182.82	182.82	83.948	0.992911	24871000	Tb927.11.9180	T	197	QSASANGISIDDLFSTPNAKTNPNVGTPVSP	PPPPPPPPPPPPPPPPPPPPXXXXXXXXXXX	Q384B0
Tb927.10.13330 S373	paraflagellar rod component, putative	2.28499	0	-0.477244	0.909802	1.80286	1.80774	1.4572															2.6906e-162	300.54	257.58	263.07	0.999218	24626000	Tb927.10.13330	S	373	RLEEELESGGAGFASSPAVKDANNGHCELDD	XPPPPPPPPPPPPPPPPPPPXXXXXXXXXXX	Q388R4
Tb927.3.1910 S39	Histone RNA hairpin-binding protein RNA-binding domain containing protein, putative	2.28179	0	0.0473132	1.39376	1.04581	1.95799	-0.3238	+								GO:0005634;GO:0005737	cytoplasm;nucleus	GO:0003729	mRNA binding	GO:0010608	posttranscriptional regulation of gene expression	2.19568e-05	163.45	128.75	143.55	0.999935	33251000	Tb927.3.1910	S	39	SGANHPKFDTSLGTGSPKIDISTSQTPIRNG	XXXXXXXPPPPPPPPPPPXXXXXXXXXXXXX	Q57ZC0
Tb927.11.14650 S19	hypothetical protein, conserved	2.27952	0	1.37666	1.73432	2.03732	1.91844	2.27952								+							2.36957e-08	147.83	147.83	126.25	1	8730100	Tb927.11.14650	S	19	LAEGVRSGSSVFAGVSPNNVIRARRPSVEAP	XXXXXXPPPPPPPPPPPPPPPPXXXXXXXXX	Q381X0
Tb927.9.10680 S35	RNA polymerase III RPC4, putative	2.27714	0	1.02189	2.27714	1.74353	1.90334	1.93031									GO:0005634;GO:0005654;GO:0005737	cytoplasm;nucleoplasm;nucleus					2.90207e-41	180.65	145.43	180.65	1	166380000	Tb927.9.10680	S	35	EEPDVSESPTALDNLSFVQLERLRLQQEAAL	PPPPPPPPPPPPPPPPPPPPPPXXXXXXXXX	Q38DU8
Tb927.1.3910 S443	Anaphase-promoting complex subunit CDC23	2.27596	0	0.238593	-0.365794	-0.322187	-0.480867	-2.03736									GO:0005680	anaphase-promoting complex			GO:0007049	cell cycle	2.13178e-16	196.18	157.61	176.43	0.999998	43803000	Tb927.1.3910	S	443	THSRRDADGSSNSCVSPRLVNSWEVLLEQFP	XXXXXPPPPPPPPPPPPPXXXXXXXXXXXXX	Q4GYI6
Tb927.11.4000 S68	hypothetical protein, conserved	2.27546	0	-0.45131	1.57794	1.6141	1.82415	1.48556									GO:0005737;GO:0005930	axoneme;cytoplasm					1.88645e-27	146.82	114.2	146.82	1	37042000	Tb927.11.4000	S	68	ANAVGDADGGQGGAGSPKAAPSTATTESLRV	PPPPPPPPPPPPPPPPPPXXXXXXXXXXXXX	Q386B4
Tb927.3.1900 S365	conserved protein, unknown function	2.27385	0	-1.49905	-0.35973	-0.656945	-0.185277	0.774802								+	GO:0005929;GO:0005930	axoneme;cilium					3.143e-184	312.01	256.97	312.01	0.99999	59225000	Tb927.3.1900	S	365	MQQDTTDAEDGKDTQSDRSRPSSRKSERSGR	PPPPPPPPPPPPPPPPPPXXXXXXXXXXXXX	Q57ZC1
Tb927.7.2580 S46	zinc finger protein family member, putative	2.27092	0	2.27092	1.10545	0.162213	0.0564885	0.08872								+			GO:0003723	RNA binding			0.000841512	81.632	57.955	77.192	0.999999	3990000	Tb927.7.2580	S	46	GQCLQCHTTPSTRRVSNAVVTHYRRHYATPV	XXXXXXXXXXXXXPPPPPPPPPPPXXXXXXX	Q57XL6
Tb927.10.15160 S717	hypothetical protein, conserved	2.26927	0	0.431641	0.622119	0.854043	0.409361	-1.41522									GO:0005737	cytoplasm					8.48113e-18	194.67	157.82	194.67	0.999882	6210300	Tb927.10.15160	S	717	TPLPKNECLVVADLSSPRGAHSPNDVDETHT	XXXXXPPPPPPPPPPPPPXXXXXXXXXXXXX	Q387Z5
Tb927.10.12700 S286	pyruvate dehydrogenase E1 alpha subunit, putative	2.26854	0	1.69871	1.52317	2.26854	1.28016	1.73756									GO:0005737;GO:0005739	cytoplasm;mitochondrion	GO:0016624	acting on the aldehyde or oxo group of donors;disulfide as acceptor;oxidoreductase activity			1.11987e-19	201.09	143.67	104.94	0.979651	712050000	Tb927.10.12700	S	286	VVLEMDSYRYMGHSMSDPDSQYRTKNDIQEV	XXXXXXXXXPPPPPPPPPPPPPPXXXXXXXX	Q388X3
Tb927.9.6920 T6	hypothetical protein, conserved	2.26806	0	1.67544	2.26806	2.13842	2.08718	1.20188									GO:0030863	cortical cytoskeleton					2.46107e-06	179.59	179.59	166.62	1	252660000	Tb927.9.6920	T	6	__________MTPTVTPLQLPKREGVKPFPD	XXXXXXXXXXPPPPPPPPPPPPXXXXXXXXX	Q38EP6
Tb927.11.11500 T91	cyclin dependent kinase-binding protein, putative	2.26787	0	0.875915	1.71182	1.89854	2.01017	2.26787			+												1.52569e-05	100.41	100.41	73.208	0.958654	14035000	Tb927.11.11500	T	91	STSDLGCPYAVTVGRTPHRELGPPPSGGGSA	PPPPPPPPPPPPPPPPPPPXXXXXXXXXXXX	Q383C8
Tb11.v5.0195 S957	STAG domain containing protein, putative	2.26449	0	0.09763	0.562697	0.238773	-0.41137	-1.70179															0.00164663	104.05	80.075	68.893	1	10657000	Tb11.v5.0195	S	957	QRSSLGTHWVGNRMLSADGWRIPHKEVGTNL	XXXXXXXXXXXXXPPPPPPPPXXXXXXXXXX
Tb927.7.2140 S243	zinc finger protein family member, putative	2.26418	0	0.310737	2.26418	2.22896	1.82344	1.28984	+								GO:0005654;GO:0005737;GO:0031981;GO:0097014	ciliary plasm;cytoplasm;nuclear lumen;nucleoplasm	GO:0003723	RNA binding	GO:0010608	posttranscriptional regulation of gene expression	3.84752e-31	209.23	183.16	201.04	1	340210000	Tb927.7.2140	S	243	MQSTSSRDSQCSRKRSFDPNAPDWCNGGYPQ	XXXXXXXXXXXXXPPPPPPPPPPPPPPPPPP	D6XKD1
Tb927.11.6430 S301	hypothetical protein, conserved	2.26133	0	1.06961	2.26133	1.30726	0.754022	1.57224	+								GO:0005737	cytoplasm	GO:0003729	mRNA binding	GO:0010608	posttranscriptional regulation of gene expression	5.29391e-13	208.33	162.65	208.33	0.99996	105670000	Tb927.11.6430	S	301	PYLLLTERDLKVCCQSFTARDQSADDGDEDG	XXXXXXXXXXXPPPPPPPPPXXXXXXXXXXX	Q385C6
Tb927.11.12870 T200	hypothetical protein, conserved	2.25988	0	1.37021	1.89311	0.727299	-0.366775	1.14614															5.18708e-06	145.86	100.77	88.319	0.999129	16962000	Tb927.11.12870	T	200	RGPFGGNGDSSILERTYGTLDGLHSVTAERF	XXXXXXXXXXXXXXXPPPPPPPPPPPPPPPX	Q382P5
Tb927.3.870 T3	Histone RNA hairpin-binding protein RNA-binding domain containing protein, putative	2.25755	0	-0.452126	1.80543	1.74841	0.98971	0.009977	+							+			GO:0003729	mRNA binding			2.8229e-16	128.95	83.528	111.97	0.999889	16712000	Tb927.3.870	T	3	_____________MQTPLRPTIFPEGIEGSQ	XXXXXXXXXXXXXPPPPPPPPPPPPPPPPPP	Q57WX0
Tb927.3.5250 S16	Zinc finger CCCH domain-containing protein 8	2.25178	0	2.25178	1.95761	1.46215	0.819482	1.99402	+								GO:0005737	cytoplasm	GO:0003723	RNA binding	GO:0010608	posttranscriptional regulation of gene expression	1.3844e-07	181.67	115.83	169.79	1	13207000	Tb927.3.5250	S	16	MGRGKGRGKNIDITKSFFQQAGSLGRVSVQL	XXXXXXXXXXXXXXXPPPPPPPPPPPXXXXX	Q580V0
Tb927.7.3610 S124	hypothetical protein, conserved	2.24826	0	0.505269	1.03175	1.47622	2.24826	1.76671															2.22829e-16	195.87	195.87	182.72	0.994526	3643400	Tb927.7.3610	S	124	GEPNLCRLLTSQHESSPSSRASVMPEHLFPF	XXXXXXXPPPPPPPPPPPPPXXXXXXXXXXX	Q57WH6
Tb927.10.9910 T100	PSP1 C-terminal conserved region, putative	2.24424	0	0.321335	2.02782	2.14249	1.71142	2.24424	+								GO:0005737;GO:0020022	acidocalcisome;cytoplasm	GO:0003729	mRNA binding			4.34148e-50	224.15	174.66	174.59	0.996436	166650000	Tb927.10.9910	T	100	QRSGAAGGCSLPAASTPLSERIQGMLPPLRN	XXPPPPPPPPPPPPPPPPPPPXXXXXXXXXX	Q389Y5
Tb927.11.6920 S4	hypothetical protein, conserved	2.24041	0	-1.76974	0.470673	-0.13751	-0.453548	-0.862179									GO:0005930	axoneme					1.5806e-05	147.73	113.76	111.31	1	12988000	Tb927.11.6920	S	4	____________MNQSPLFEHDKTSADTTGR	XXXXXXXXXXXXPPPPPPPPPPPXXXXXXXX	Q384X8
Tb927.6.3180 T446	hypothetical protein, conserved	2.23637	0	-0.41471	-0.316055	-0.232975	1.82166	1.55378								+	GO:0005634;GO:0005737	cytoplasm;nucleus					1.73629e-07	135.61	75.819	124.5	0.99785	5990500	Tb927.6.3180	T	446	EVKTEGKELSNQSGGTPLPPGWGKSAIKYFD	XXXXXXXPPPPPPPPPPPPPPPPPXXXXXXX	Q584W1
Tb927.10.12700 Y280	pyruvate dehydrogenase E1 alpha subunit, putative	2.23333	0	1.92457	1.51755	2.23333	1.66012	1.94977									GO:0005737;GO:0005739	cytoplasm;mitochondrion	GO:0016624	acting on the aldehyde or oxo group of donors;disulfide as acceptor;oxidoreductase activity			0.000313199	117.27	77.39	46.746	0.978899	75343000	Tb927.10.12700	Y	280	LAGKGPVVLEMDSYRYMGHSMSDPDSQYRTK	XXXXXXXXXXXXXXXPPPPPPPPPPPPPPXX	Q388X3
Tb927.10.12710 S135	heat shock protein 110, putative	2.23197	0	0.144628	1.88323	-0.217909	-0.348741	0.112337															4.41343e-45	216.34	191.1	185.2	0.970663	37101000	Tb927.10.12710	S	135	MMLQRLRGYVNLASLSDSKVTVDSRECVLTV	XXXXXXXPPPPPPPPPPPPPPPPPPXXXXXX	Q388X2
Tb927.8.5200 S566	Mitochondrial SSU ribosomal protein, putative	2.22955	0	-0.4953	0.577405	0.626128	1.53137	1.73425									GO:0005739;GO:0005763	mitochondrial small ribosomal subunit;mitochondrion					0.00377118	64.275	64.275	54.368	0.993112	13468000	Tb927.8.5200	S	566	KARERASLKGEKSSNSASNGIGIIFPDKDGY	XXXXXXXXXPPPPPPPPPPPPPPPPPPPXXX	Q57UJ2
Tb927.10.8820 S438	hook complex protein, conserved	2.2287	0	0.0183325	1.49058	1.57169	2.2287	1.0368					+	+		+			GO:0032403	protein complex binding			5.51998e-44	225.72	146.65	153.32	0.993218	94137000	Tb927.10.8820	S	438	FMDEQLQLRRSEGESSEHLNTKTIGTTSGHS	XXXXXXXXXXPPPPPPPPPPPPXXXXXXXXX	Q38A92
Tb927.10.12040 T182	mitogen-activated protein kinase 11, putative	2.2237	0	1.34981	1.36794	0.973406	1.31917	2.2237		+							GO:0005654;GO:0005737;GO:0031981;GO:0097014	ciliary plasm;cytoplasm;nuclear lumen;nucleoplasm	GO:0004672;GO:0005524	ATP binding;protein kinase activity	GO:0006468	protein phosphorylation	0.000327548	65.528	65.528	65.528	0.974989	32669000	Tb927.10.12040	T	182	DFGLSKEESDQGEHMTDYVTMRWYRAPELVM	PPPPPPPPPPPPPPPPPPPPPPXXXXXXXXX	Q389D8
Tb927.11.16470 S183	hypothetical protein, conserved	2.22321	0	0.365423	1.88905	1.98631	1.37871	2.22321									GO:0005737;GO:0030863;GO:0036064	ciliary basal body;cortical cytoskeleton;cytoplasm			GO:0010608	posttranscriptional regulation of gene expression	0.000616805	117.03	75.6	76.282	0.99972	60802000	Tb927.11.16470	S	183	ASYDDQGPEQYLRTQSVGVHLTREVLRLQMF	XXXXXXXXXXXXXPPPPPPPPPPXXXXXXXX	Q381D9
Tb927.5.3880 S210	hypothetical protein, conserved	2.22207	0	0.554859	-0.673191	1.26723	0.900598	-0.954834									GO:0005737;GO:0016021;GO:0031981;GO:0097014	ciliary plasm;cytoplasm;integral component of membrane;nuclear lumen					0.000479012	113.38	71.726	87.001	0.999925	7584700	Tb927.5.3880	S	210	RDAVQTRRWARVATQSPPYMRNEPHGAGMPP	XXXXXXXXXXXPPPPPPPPPPXXXXXXXXXX	Q57U78
Tb927.5.1460 S154	Possible lysine decarboxylase, putative	2.22185	0	0.0387938	-2.18305	-0.714851	-1.77051	-0.26729									GO:0005737;GO:0097014	ciliary plasm;cytoplasm					0.000127929	135.55	135.55	87.566	0.998681	37264000	Tb927.5.1460	S	154	LINASFSRLPDYFRPSLSAVNKEADVDAEAD	XXXXXXXXPPPPPPPPPPPPPPXXXXXXXXX	Q57VB7
Tb927.7.480 S883	hypothetical protein, conserved	2.2162	0	1.6686	1.95437	1.95252	1.24774	2.2162															2.981e-05	155	97.825	81.525	1	27050000	Tb927.7.480	S	883	DELLDCEELTAPRNASFLLAPKDFTINHDMN	XXXXXXXXXXXXXPPPPPPPPPXXXXXXXXX	Q57U06
Tb927.10.8820 S673	hook complex protein, conserved	2.21416	0	0.737225	2.21416	2.141	1.94435	1.00994					+	+		+			GO:0032403	protein complex binding			8.61953e-05	133.23	30.696	61.593	1	144640000	Tb927.10.8820	S	673	QRVPDNAIDRERLVDSLLHRMNGRPGMNTTL	XXXXXXXXXXXXPPPPPPPPXXXXXXXXXXX	Q38A92
Tb927.10.12660 S167	pumilio/PUF RNA binding protein 2	2.21125	0	-0.295888	0.3077	-1.14798	-1.90355	-1.69169	+								GO:0005737	cytoplasm	GO:0003723;GO:0003729	mRNA binding;RNA binding	GO:0010608;GO:0016071	mRNA metabolic process;posttranscriptional regulation of gene expression	0.000100538	153.74	131.61	88.224	1	11797000	Tb927.10.12660	S	167	RTPRHDLCGEVARLNSGSASPPRRGSRDAAP	XXXXXXXXXXXXXPPPPPPPPPPPXXXXXXX	Q388X7
Tb927.11.12720 S432	hypothetical protein, conserved	2.2097	0	-0.61745	0.647449	0.602528	1.25611	1.59225															2.06984e-29	178.99	122.42	148.41	0.984998	16270000	Tb927.11.12720	S	432	GVGNLRRRATELSLGSSPPEFQGTRSPNCKP	XXXXXXXPPPPPPPPPPPPPPPPPPXXXXXX	Q382Q9
Tb927.2.4230 S3578	NUP-1 protein, putative	2.20816	0	-0.907396	0.058637	0.125113	0.50251	1.30076					+				GO:0005634;GO:0005652	nuclear lamina;nucleus					4.24217e-14	168.42	122.98	67.605	0.952324	57822000	Tb927.2.4230	S	3578	RYAKTRVVTYGGRVSSEVAQHSSPPEQQIRG	XXXXXXPPPPPPPPPPPPPPPPPPPPPPPPX	Q586V1
Tb927.6.870 S1686	myotubularin, putative	2.20721	0	0.170269	0.831982	-0.181355	0.315595	2.02586									GO:0005737	cytoplasm					0.000789502	116.52	95.054	83.869	1	2472200	Tb927.6.870	S	1686	ALRQRDPGQQLTKSRSLPFLDERWSSLQQKA	XXXXXXXXXXXXXXXPPPPPPPPXXXXXXXX	Q585F9
Tb927.7.2650 S93	hypothetical protein, conserved	2.20537	0	-2.07058	0.134795	-1.46115	-1.19731	-0.081005								+	GO:0005737;GO:0031981;GO:0097014	ciliary plasm;cytoplasm;nuclear lumen					4.02883e-05	131.35	100.17	131.35	0.999314	15319000	Tb927.7.2650	S	93	PQSELKSDRKSMSGVSPQSELKSDRKSMREI	XXXXXXXXXXPPPPPPPPPPPPPPPPXXXXX	Q57XK9
Tb927.11.310 S417	hypothetical protein, conserved	2.20272	0	1.75596	1.68252	2.0099	2.20272	0.517293															8.77622e-08	163.34	129.08	117.07	0.97567	9053600	Tb927.11.310	S	417	KVGCATAAVNHRNDTSGAEVADVNSKSDEFI	XXXXXXXXXXXXPPPPPPPPPPPPPPXXXXX	Q387M0
Tb927.2.2720 S204	STE/STE7 protein kinase, putative	2.20066	0	1.54608	0.900698	2.20066	1.6988	0.795016		+							GO:0005737;GO:0005929;GO:0016021	cilium;cytoplasm;integral component of membrane	GO:0004674;GO:0005524	ATP binding;protein serine/threonine kinase activity	GO:0006468;GO:0044145;GO:0052106	modulation of development of symbiont involved in interaction with host;protein phosphorylation;quorum sensing involved in interaction with host	0.00156078	95.094	59.416	57.52	1	6556000	Tb927.2.2720	S	204	WPVQSPRGVWPHPALSGKSSPNFYGSPVNTS	XXXXXXXPPPPPPPPPPPXXXXXXXXXXXXX	Q587H5
Tb927.1.3310 S177	hypothetical protein, conserved	2.20052	0	-1.40029	-1.80814	-2.06541	-2.20052	-0.206816								+	GO:0005886;GO:0030863	cortical cytoskeleton;plasma membrane					1.90782e-09	163.11	163.11	91.926	1	667740000	Tb927.1.3310	S	177	EMSQRWVDAEGNPRLSVAEVPIRVPNLKKKV	XXXXXPPPPPPPPPPPPPPPPPPPPPPPXXX	Q4GYP2
Tb927.4.2820 S727	hypothetical protein, conserved	2.19899	0	-0.218118	1.15472	1.72138	1.98087	1.11425															0.000547575	97.823	65.384	83.087	0.999756	15225000	Tb927.4.2820	S	727	NAGEPEKKNFRSILASPQVTGGLHRGKTSTD	XXXXXXXXXXXPPPPPPPPPPPPPPXXXXXX	Q583V9
Tb927.10.5910 S52	Basal body protein	2.1987	0	0.417903	2.16072	2.1987	2.19204	1.48634									GO:0036064	ciliary basal body					2.78462e-23	145.67	109.09	115.83	0.998943	59990000	Tb927.10.5910	S	52	QDQVSPVMVLPSLAPSPHSNRFHDVTQDRVE	PPPPPPPPPPPPPPPPPPPPPXXXXXXXXXX	Q38B13
Tb927.6.820 S409	Pumilio homology domain family member 4	2.19417	0	0.61105	0.0872965	-0.448236	-1.28308	-1.58312	+						+		GO:0005737	cytoplasm	GO:0003729	mRNA binding			0.00706207	70.728	28.852	70.728	0.989435	1270000	Tb927.6.820	S	409	AASGAVNRNPIMSHGSRNNSTIDMMQTSGTN	XXXXXXXXPPPPPPPPPXXXXXXXXXXXXXX	Q585G4
Tb927.9.1340 S627	Myosin-like protein 2	2.1925	0	-0.103032	0.781667	0.547603	1.52745	2.08947							+	+	GO:0000922;GO:0005634;GO:0005643;GO:0005816;GO:0044615	nuclear pore;nuclear pore nuclear basket;nucleus;spindle pole;spindle pole body					0.000138141	121.92	88.381	118.2	0.999562	14598000	Tb927.9.1340	S	627	GNVCLRGIQSANVPPSASKQAKRSRSVEQRV	XXXXXXPPPPPPPPPPPPPXXXXXXXXXXXX	Q38G07
Tb927.10.14710 S254	40S ribosomal protein S2, putative	2.19017	0	1.1208	1.10335	1.14181	2.19017	1.59347								+	GO:0005622;GO:0005737;GO:0005840	cytoplasm;intracellular;ribosome	GO:0003735	structural constituent of ribosome	GO:0006412	translation	8.06151e-10	171.11	130.36	115.26	0.999987	91920000	Tb927.10.14710	S	254	LWAETEVSRDPTDEHSEFLSMGRKMVAA___	XXXXXXXXXPPPPPPPPPPPPPPXXXXXXXX
Tb927.10.12700 S284	pyruvate dehydrogenase E1 alpha subunit, putative	2.18918	0	1.76549	1.70026	2.18918	1.51235	1.82882									GO:0005737;GO:0005739	cytoplasm;mitochondrion	GO:0016624	acting on the aldehyde or oxo group of donors;disulfide as acceptor;oxidoreductase activity			3.62579e-85	266.77	238.8	209.22	0.999998	3787400000	Tb927.10.12700	S	284	GPVVLEMDSYRYMGHSMSDPDSQYRTKNDIQ	XXXXXXXXXXXPPPPPPPPPPPPPPXXXXXX	Q388X3
Tb927.6.820 S169	Pumilio homology domain family member 4	2.18641	0	0.743181	-0.0140545	-0.510493	-1.44323	-1.17414	+						+		GO:0005737	cytoplasm	GO:0003729	mRNA binding			6.49342e-07	77.617	58.841	74.44	0.993419	27037000	Tb927.6.820	S	169	VEGSSTFTPCAYRRRSCQHLGEPAEGSATTP	XXXXXXXXXXXXXXXPPPPPPPPPPPPPPPP	Q585G4
Tb927.9.12360 T442	RNA-binding protein, putative	2.18414	0	-2.18414	-0.449883	-0.103768	-0.254113	-0.899564	+								GO:0005737;GO:0031981;GO:0097014	ciliary plasm;cytoplasm;nuclear lumen	GO:0003729	mRNA binding	GO:0010608	posttranscriptional regulation of gene expression	0.000383996	125.71	51.458	94.409	0.968696	17239000	Tb927.9.12360	T	442	SAPALVNTESKHNAYTTPKLKPKTPDVMCQS	XXXXXXXXXXXPPPPPPPPXXXXXXXXXXXX	Q38DG9
Tb927.9.12510 S48	ATP-dependent DEAD/H RNA helicase, putative	2.18316	0	1.16313	1.60639	1.66146	2.18316	1.39362	+										GO:0003729;GO:0005524;GO:0008026	ATP binding;ATP-dependent helicase activity;mRNA binding			0.000165645	122.1	76.188	52.862	1	53473000	Tb927.9.12510	S	48	GAGRGGRWAFRGDFRSDEGGERKGKPWGRFP	XXXXXXXXXXXPPPPPPPPPPPPXXXXXXXX	Q38DF6
Tb927.3.1200 S302	hypothetical protein, conserved	2.18262	0	-0.50221	0.663385	0.430523	-0.161678	1.68041															2.48559e-05	138.28	138.28	129.29	0.984252	3549400	Tb927.3.1200	S	302	TTEGPRHLASSNVATSQTCKKEPRRNYHCGL	XXXXXXPPPPPPPPPPPPPPPPPPXXXXXXX	Q57XV3
Tb927.11.1410 T382	class I transcription factor A, subunit 3	2.18166	0	-0.88253	-1.41248	-1.39537	-0.473519	0.769185									GO:0005634;GO:0005654	nucleoplasm;nucleus					6.22529e-08	114.64	114.64	114.64	0.974091	7650400	Tb927.11.1410	T	382	HEPETRVSGEVTHPLTVEALQMIGGTTREES	XXXXXXPPPPPPPPPPPPPPPPPPPPPPXXX	Q387B1
Tb927.11.830 T476	hypothetical protein, conserved	2.17709	0	0.477322	1.48373	1.90084	1.47447	2.17709							+		GO:0020016;GO:0036064	ciliary basal body;ciliary pocket			GO:0010608	posttranscriptional regulation of gene expression	1.13584e-06	108.17	56.373	108.17	0.999902	32971000	Tb927.11.830	T	476	SREDRGCVELDNVVDTPDGGHYSTAAAKGKL	XXXXXPPPPPPPPPPPPPPPPPPPPPPPXXX	Q387G7
Tb927.3.3190 T176	Serine/threonine-protein kinase NEK7, putative	2.17367	0	0.951583	2.17367	1.73446	0.20623	1.61601		+							GO:0005737;GO:0097014	ciliary plasm;cytoplasm	GO:0004672;GO:0005524	ATP binding;protein kinase activity	GO:0006468	protein phosphorylation	3.09771e-57	233.38	233.38	183.21	1	159630000	Tb927.3.3190	T	176	VVKLGDFGISTVVQNTLACAKTVCGTPYYFS	XXXPPPPPPPPPPPPPPPPPPXXXXXXXXXX	Q57V67
Tb927.6.2900 S646	dendritic cell-derived IFNG-induced protein	2.16959	0	0.568201	1.88613	2.04133	2.16959	1.45105							+	+	GO:0005634;GO:0005654;GO:0005730;GO:0005737	cytoplasm;nucleolus;nucleoplasm;nucleus					2.89782e-64	256.13	231.84	201.3	0.999988	58477000	Tb927.6.2900	S	646	LLVVAVPAHNGRTEESPTGSAQSSRSQCLSG	XXXXXXXXXXXXPPPPPPPPPPPPPXXXXXX	Q583P4
Tb927.3.3130 S746	Present in the outer mitochondrial membrane proteome 24	2.16923	0	0.751255	0.542546	1.43134	1.11157	2.16923	+				+				GO:0005741	mitochondrial outer membrane	GO:0003729	mRNA binding			3.93947e-65	242.9	203.32	234.36	0.999998	30926000	Tb927.3.3130	S	746	ALEAASTAPDSTRDVSVSASVNPLELISRME	XXXXXXXXXXXXXPPPPPPPPPPPPPPPPXX	Q57ZJ9
Tb927.11.13410 S167	hypothetical protein, conserved	2.16763	0	1.20993	2.12884	2.16763	1.79777	1.20718									GO:0035869;GO:0036064	ciliary basal body;ciliary transition zone					0.000222465	128.95	78.491	66.993	0.999927	11506000	Tb927.11.13410	S	167	DKHRKNRAPTLSRPSSGPFVRSHMGSASSSK	XXXXXXXPPPPPPPPPPPPPPXXXXXXXXXX	Q382J6
Tb927.10.6630 S6	ATP-dependent RNA helicase DBP2A, putative	2.16657	0	-0.480399	0.342576	1.01989	1.68617	0.64741									GO:0005634;GO:0005730;GO:0005829	cytosol;nucleolus;nucleus	GO:0005524;GO:0008026	ATP binding;ATP-dependent helicase activity			0.000248373	148.18	103.57	148.18	0.999844	1100500	Tb927.10.6630	S	6	__________MEETYSPFTGRQGQYNQGYNG	XXXXXXXXXXPPPPPPPPPPPXXXXXXXXXX	Q38AU3
Tb927.3.3300 S358	Flagellum attachment zone protein 19	2.16588	0	0.664489	0.888055	1.39126	1.86913	2.16588									GO:0005929;GO:0043234	cilium;protein complex					5.36851e-27	190.1	163.74	134.52	0.999993	1003900000	Tb927.3.3300	S	358	EYRTEADDKENSPQISPLTLQNVGRHIRESG	XXXPPPPPPPPPPPPPPPPPPPPPPXXXXXX	Q57V56
Tb927.8.4400 S6	hypothetical protein, conserved	2.16228	0	-0.689162	0.597204	0.303573	0.0396546	1.47311									GO:0005930	axoneme					0.000182908	130.69	77.088	130.69	1	17346000	Tb927.8.4400	S	6	__________MTRLPSAAAGRSSPPAQGSSV	XXXXXXXXXXXPPPPPPPPPPXXXXXXXXXX	Q57VZ5
Tb927.4.2500 T512	eukaryotic translation initiation factor 2-alpha kinase 2	2.1618	0	1.21279	1.6145	1.23861	2.1618	1.91478		+							GO:0005768;GO:0016021;GO:1990578	endosome;integral component of membrane;perinuclear endoplasmic reticulum membrane	GO:0004674;GO:0004686;GO:0004694;GO:0005524;GO:0020037	ATP binding;elongation factor-2 kinase activity;eukaryotic translation initiation factor 2alpha kinase activity;heme binding;protein serine/threonine kinase activity	GO:0006468;GO:0010998;GO:0010999	protein phosphorylation;regulation of eIF2 alpha phosphorylation by heme;regulation of translational initiation by eIF2 alpha phosphorylation	0.000746815	110.98	83.153	108.68	0.962561	75682000	Tb927.4.2500	T	512	QYDSLMDNMRQTSKTTPTGFAAADRSGRFDT	XXXXXXXXXXXXXXPPPPPPPPPPPXXXXXX	Q584D7
Tb927.11.4030 S87	hypothetical protein, conserved	2.16021	0	1.46566	2.01471	2.16021	1.761	1.22269									GO:0005737;GO:0005929	cilium;cytoplasm					3.1767e-05	118.08	118.08	71.634	0.992118	62851000	Tb927.11.4030	S	87	PTLRASAVRPTLAASSGAHIRRRPPSVPDRA	XXXXPPPPPPPPPPPPPPPPPXXXXXXXXXX	Q386B1
Tb927.8.860 S179	hypothetical protein, conserved	2.15679	0	0.127424	1.55512	1.95405	2.15679	2.1274									GO:0005634	nucleus					0.000183976	117.02	87.646	117.02	1	234960000	Tb927.8.860	S	179	LSPPKVVNQRIKVPASPEKRRENGRGKVVPV	XXXXXXXXXXPPPPPPPPPPXXXXXXXXXXX	Q57YE5
Tb927.8.4780 S2325	Flagellar Member 3	2.15498	0	0.460686	0.626233	1.15959	1.95655	2.15498													GO:0044458	motile cilium assembly	2.71397e-91	229.71	181.8	210.16	0.993858	26279000	Tb927.8.4780	S	2325	TASGSVGGAGALDGTSAAKGARTSSDGESFA	PPPPPPPPPPPPPPPPPPPXXXXXXXXXXXX	Q57UX4
Tb927.11.12480 S142	Kinetochore interacting phosphatase 7	2.15231	0	-0.10248	-1.15139	-0.848747	-1.10622	1.00091				+					GO:0000776;GO:0005737	cytoplasm;kinetochore	GO:0004722;GO:0016787	hydrolase activity;protein serine/threonine phosphatase activity	GO:0006470	protein dephosphorylation	0.00161177	98.898	45.301	67.879	1	27288000	Tb927.11.12480	S	142	SMSAMRDESDPHGRFSADHCDIIRSPSMGID	XXXXXXPPPPPPPPPPPPPPPPPPPPPPPPP	Q382T3
Tb927.7.6610 S845	hypothetical protein, conserved	2.14922	0	2.14922	1.4927	1.55133	1.10862	1.90128															0.000237136	143.97	80.44	130.56	0.991137	8280300	Tb927.7.6610	S	845	RRELQSSKGMPSTSRSHTGLGPITKATSVDS	XXXXXXXXXXXXXXXPPPPPPPPPPXXXXXX	Q57Y68
Tb927.11.3300 S774	Spindle assembly abnormal 4	2.1476	0	1.29159	1.51073	2.1476	1.44924	1.98485					+				GO:0043234	protein complex	GO:0005515	protein binding	GO:0007105;GO:0010608	cytokinesis;posttranscriptional regulation of gene expression;site selection	6.48111e-08	186.51	137.51	160.84	1	29708000	Tb927.11.3300	S	774	SSKTANSAVATARAASQACTYATRKGRRAPT	XXXXXXXXXXXXXPPPPPPPPPPPXXXXXXX	Q386I1
Tb927.3.5260 T212	hypothetical protein, conserved	2.13729	0	0.714849	1.46503	1.45377	2.13729	1.83025								+							2.72578e-05	74.364	74.364	59.242	0.999664	43175000	Tb927.3.5260	T	212	RKGRRASAEPSLVPHTPPKLEEAVIPISKFR	XXXXPPPPPPPPPPPPPPPPPPPPPPPPPXX	Q580U9
Tb927.11.16470 S709	hypothetical protein, conserved	2.13577	0	0.493306	1.45242	1.23237	2.13577	1.80803									GO:0005737;GO:0030863;GO:0036064	ciliary basal body;cortical cytoskeleton;cytoplasm			GO:0010608	posttranscriptional regulation of gene expression	3.29355e-12	188.15	187.62	131.06	0.993032	36231000	Tb927.11.16470	S	709	VRQRSTVGNLKIRRKSFTSLSPTASTERESM	XXXXXXXXXXXXXPPPPPPPPPPPPPPPXXX	Q381D9
Tb927.3.5160 S359	Basal body protein	2.13297	0	-0.322637	-1.86596	-2.13297	-1.34229	-1.52624									GO:0036064	ciliary basal body					0.00177883	90.853	56.67	76.156	0.96537	9202600	Tb927.3.5160	S	359	ITFSSEDITPRILADSSEHLSLVEKKLFTSV	XXXXXXXXXXXPPPPPPPPPPPPPPXXXXXX	Q580V9
Tb927.9.2420 S121	hypothetical protein, conserved	2.13086	0	0.186038	0.617806	0.99201	1.55286	2.13086															2.2425e-118	281.49	281.49	233.48	0.999998	166290000	Tb927.9.2420	S	121	ASLRRLAGRDNGRGPSLSLLSSGPGSDGNAT	XXXXXXXXXPPPPPPPPPPPPPPPPPPPPPP	Q38FS5
Tb927.7.4020 S296	protein phosphatase 2C, putative	2.12628	0	-0.124787	0.544974	2.00149	0.664914	0.081291									GO:0005737;GO:0005930	axoneme;cytoplasm	GO:0016791	phosphatase activity	GO:0016311	dephosphorylation	1.03052e-11	176.42	146.21	74.428	0.999966	7146200	Tb927.7.4020	S	296	CPGAESSQGSNRLRGSKPPSPSLLPLASLRS	XXXXXXXXXXXXPPPPPPPPPPPPPPPPPPX	Q57UN2
Tb927.4.2400 T1408	hypothetical protein, conserved	2.12329	0	0.57452	1.6655	1.95399	2.12329	1.49982							+	+	GO:0005737;GO:0035869	ciliary transition zone;cytoplasm					1.42871e-06	155.06	111.47	103.39	0.999918	36045000	Tb927.4.2400	T	1408	TRDTKSSPHCLSFSATPLRDSKRRSVSRGER	XXXXXPPPPPPPPPPPPPPXXXXXXXXXXXX	Q584E7
Tb927.8.6420 S344	beta-ketoacyl-ACP reductase 2	2.11885	0	1.5747	2.11885	1.40669	0.153083	1.8238								+	GO:0005737;GO:0005739	cytoplasm;mitochondrion	GO:0004316	3-oxoacyl-[acyl-carrier-protein] reductase (NADPH) activity	GO:0030497	fatty acid elongation	6.42367e-05	91.114	56.464	77.641	0.999987	47285000	Tb927.8.6420	S	344	ELASRSYHSTTKGNASFCPTDTSHPSLGSSA	XXXXXXXXXXXXPPPPPPPPPPPPPPPPPPP	Q57YP3
Tb927.8.5940 T274	hypothetical protein, conserved	2.11777	0	0.905733	1.75797	1.18771	-0.359799	-0.012448															6.85123e-10	125.73	103.49	125.73	0.994971	7472200	Tb927.8.5940	T	274	RASHENQAQEVSLEQTATITDAPRLAENSLI	XPPPPPPPPPPPPPPPPPPPPPPPXXXXXXX	Q57YJ5
Tb927.6.1920 S324	hypothetical protein, conserved	2.11639	0	-0.24897	0.437744	0.371492	1.21807	1.86742									GO:0005634	nucleus					5.92247e-19	191.96	157.52	124.2	0.999827	17061000	Tb927.6.1920	S	324	PSRGSSCSRSVDMTNSPELPQTRDVGAVIRG	XXXXXXXXXPPPPPPPPPPPPPPXXXXXXXX	Q585L9
Tb927.11.5640 T522	hypothetical protein, conserved	2.1134	0	0.378572	1.79298	2.1134	1.24956	0.71191					+	+		+							0.00153642	62.064	20.807	56.347	0.998305	5672500	Tb927.11.5640	T	522	VKNAALSPRTLPDEKTPRPDGTTEQPSTKSP	XXXXXXXXXPPPPPPPPPPPPPPPPPPPPXX	Q385K4
Tb927.10.1540 S72	zinc finger protein family member, putative	2.11301	0	0.93957	1.88205	2.11301	1.37345	0.433192	+								GO:0005737	cytoplasm	GO:0003723;GO:0003729	mRNA binding;RNA binding	GO:0010608	posttranscriptional regulation of gene expression	3.56982e-11	126.5	86.822	122.59	0.99578	157960000	Tb927.10.1540	S	72	VVHPEGPVHHFVDSDSPGCGYDDKFGAGDDE	PPPPPPPPPPPPPPPPPPPPPPPPPPPPPPP	Q38C87
Tb927.11.1820 S322	translation initiation factor eIF2B delta subunit, putative	2.11297	0	0.805272	2.11297	0.58665	0.443748	1.187									GO:0005737;GO:0005851	cytoplasm;eukaryotic translation initiation factor 2B complex	GO:0003743;GO:0005525	GTP binding;translation initiation factor activity	GO:0006413;GO:0006417	regulation of translation;translational initiation	6.73603e-12	200.76	126.37	200.76	1	26684000	Tb927.11.1820	S	322	SQREKARFSADDLFASLRSARLESSMCVQST	XXXXXXXPPPPPPPPPPPXXXXXXXXXXXXX	Q4FKA6
Tb927.3.3170 S332	hypothetical protein, conserved	2.11087	0	-0.0983681	1.23924	2.0125	1.97128	1.5715															1.74898e-11	135.08	91.122	135.08	0.999999	26684000	Tb927.3.3170	S	332	PGSRGPRESPAVEIASPQVKPPEACVPRGGN	XXXXXXXPPPPPPPPPPPPPPPPPPPPPXXX	Q57V69
Tb927.11.2040 S637	STE/STE11 serine/threonine-protein kinase, putative	2.11004	0	-0.00524367	1.21174	0.391854	0.786336	-0.898298		+									GO:0004674	protein serine/threonine kinase activity	GO:0006468	protein phosphorylation	2.25439e-05	80.752	57.19	75.358	0.999645	20433000	Tb927.11.2040	S	637	QARATGVGPPADVRVSPLPNPSSSSPVRVVR	XXXPPPPPPPPPPPPPPPPPPPPPPPPPXXX	Q386V5
Tb927.2.3160 S385	Gar1/Naf1 RNA binding region, putative	2.10694	0	0.538005	1.47214	0.335536	-0.6348	1.00922									GO:0005634;GO:0005730;GO:0005737	cytoplasm;nucleolus;nucleus			GO:0010608	posttranscriptional regulation of gene expression	1.05682e-09	114.39	86.209	114.39	1	57283000	Tb927.2.3160	S	385	DYLQGIRDAPAVHNNSFCAGNAVGNGFCPVS	XXXXXXXPPPPPPPPPPPPPPPPPPPPPPPP	Q587F8
Tb927.4.4790 S48	hypothetical protein, conserved	2.10624	0	-0.74232	-0.25246	0.00379	0.60547	-1.50077															6.70483e-10	172.09	120.73	150.05	0.998839	6995100	Tb927.4.4790	S	48	WRLGASREQQRLRLGSTANNLSGELLRNRLI	XXXXXXXXXXXXXPPPPPPPPPPPPPPXXXX	Q583G4
Tb927.7.3560 S1214	Component of motile flagella 7	2.10528	0	-0.921655	-1.76662	-2.10528	-1.70235	-1.75625									GO:0016607	nuclear speck			GO:0060285	cilium-dependent cell motility	0.000543776	81.904	81.904	81.904	0.991377	9709300	Tb927.7.3560	S	1214	EGEDSRKVTISANRDSFGTAAARTRSVRTGT	XXXXXXPPPPPPPPPPPPPPPPPXXXXXXXX	Q57WH1
Tb927.4.4480 S473	hypothetical protein, conserved	2.10522	0	-0.437797	1.16446	1.66742	1.29208	0.24062								+	GO:0005737	cytoplasm					9.24102e-05	136.33	118.86	136.33	0.999988	20474000	Tb927.4.4480	S	473	AKGHYRTSLNPGSLYSPRGSVAGGIRETGEL	XXXXXXPPPPPPPPPPPPXXXXXXXXXXXXX	Q583D3
Tb927.10.12500 S45	P-type H+-ATPase, putative	2.1044	0	0.390964	-0.102399	-0.661402	1.443	-0.016151									GO:0005886	plasma membrane	GO:0005524;GO:0015662	ATP binding;ATPase activity;coupled to transmembrane movement of ions;phosphorylative mechanism	GO:0015992	proton transport	0.000231299	101.67	57.58	97.86	1	24544000	Tb927.10.12500	S	45	VLSKAISEHREGDDGSVPLVPPSKGLTSAEA	XXXXPPPPPPPPPPPPPPPPPPPPXXXXXXX	Q388Z3
Tb927.3.1200 S297	hypothetical protein, conserved	2.10019	0	0.612916	-0.17806	-0.737725	-1.48727	-0.55435															3.62166e-14	182.57	120.41	182.57	0.975037	2893100	Tb927.3.1200	S	297	SVPNVTTEGPRHLASSNVATSQTCKKEPRRN	XXXXXXXXXXXPPPPPPPPPPPPPPXXXXXX	Q57XV3
Tb927.3.2760 T412	hypothetical protein, conserved	2.09601	0	1.51821	2.09601	1.62642	1.34316	1.81159								+							0.00530197	94.114	60.224	67.993	1	8493400	Tb927.3.2760	T	412	VPTRTSSSRRGERVRTCPIQRMSPLRTPREE	XXXXXXXXXXXXXPPPPPPPPXXXXXXXXXX	Q57ZN6
Tb927.10.9980 S249	hypothetical protein, conserved	2.09595	0	-0.500387	1.53904	0.853367	1.42821	1.59556									GO:0005737;GO:0031981;GO:0036064;GO:0097014	ciliary basal body;ciliary plasm;cytoplasm;nuclear lumen					4.23892e-13	109.42	88.164	83.934	0.996319	11979000	Tb927.10.9980	S	249	CYNAPGSEQPNMGHASPLRASGSQDLPLGGM	PPPPPPPPPPPPPPPPPPPXXXXXXXXXXXX	Q389X8
Tb927.10.1490 S1005	Temperature dependent protein affecting M2 dsRNA replication, putative	2.0955	0	1.6675	1.92869	2.0955	1.00108	0.333294									GO:0035061	interchromatin granule					4.01385e-46	210.98	210.98	210.98	1	199070000	Tb927.10.1490	S	1005	NPCRYINPANQQVEISMDDQDTNSDSRVLLA	XXXXPPPPPPPPPPPPPPPPPPPPPPPXXXX	Q38C92
Tb927.11.8470 S97	zinc finger protein family member, putative	2.09462	0	-1.06424	-2.09462	-1.70394	-1.99731	-1.01476	+												GO:0010608	posttranscriptional regulation of gene expression	1.22923e-06	127.3	74.604	118.55	0.986982	5878100	Tb927.11.8470	S	97	TPKFSSIAPLKGLPTSPLGAYLSSPPNRSCN	XXXXXXXXXXXPPPPPPPPPPPPPPPPPXXX	Q384H2
Tb927.11.10460 T217	dna replication complex gins protein psf2	2.09448	0	0.579982	1.96376	2.09448	1.71779	0.732851									GO:0000811;GO:0005634;GO:0071162	CMG complex;GINS complex;nucleus			GO:0006270;GO:0007059;GO:0044786	cell cycle DNA replication;chromosome segregation;DNA replication initiation	1.08071e-13	174.87	131.28	130.69	0.999996	23435000	Tb927.11.10460	T	217	QRREQDIGGPIESVPTPIRTSGTALSYTPLS	XXXPPPPPPPPPPPPPPPPXXXXXXXXXXXX	Q383N3
Tb927.5.2620 S131	hypothetical protein, conserved	2.09314	0	0.741217	2.0003	1.89717	2.09314	1.77725									GO:0005730;GO:0005737	cytoplasm;nucleolus			GO:0010608	posttranscriptional regulation of gene expression	7.34783e-11	178.47	178.47	112.62	0.999011	53917000	Tb927.5.2620	S	131	PCDGFCRPNPSGQTFSPAMGRSPDFSNDPNM	XXXXXXXPPPPPPPPPPPPPPXXXXXXXXXX	Q57ZT8
Tb927.9.4350 T419	hypothetical protein, conserved	2.09157	0	-0.162415	1.22123	1.01518	1.36057	1.92915															0.000111768	133.88	103.55	133.88	0.992773	30138000	Tb927.9.4350	T	419	KQGLGGQALKGEGDSTPPCEGGKEFLFEPVQ	XPPPPPPPPPPPPPPPPPPPPPPXXXXXXXX	Q38FA6
Tb927.10.10990 T568	predicted WD40 repeat protein	2.09078	0	-0.277973	1.14913	1.81281	1.38383	1.60779							+		GO:0005737	cytoplasm					8.12625e-14	170.35	105.31	124.43	0.976022	9778200	Tb927.10.10990	T	568	RVFWPSVSPQRAECSTPPPVSLLEDELR___	XXXXXXXXXXXPPPPPPPPPPPPPPPPPXXX	Q389P0
Tb927.11.7140 S88	cell cycle sequence binding phosphoprotein (RBP45), putative	2.09044	0	0.246524	1.06307	2.09044	1.26971	1.6924	+								GO:0005737	cytoplasm	GO:0003729	mRNA binding	GO:0010608	posttranscriptional regulation of gene expression	1.01236e-26	205.98	143.69	116.98	0.99998	209800000	Tb927.11.7140	S	88	TVAIEDKSRATPSMASPPVSRATVNYDRIID	XXXXXXXPPPPPPPPPPPPPPXXXXXXXXXX	Q384V7
Tb927.7.5420 S444	hypothetical protein, conserved	2.08977	0	0.698921	0.689023	0.907752	0.277502	2.08977															0.00102445	83.137	59.426	65.043	0.974052	5748800	Tb927.7.5420	S	444	TPLSATQRPGSFRGSSPNHQGCFNRSDVFRE	XXXXXXXXXXXXXPPPPPPPPPPPPXXXXXX	Q582F7
Tb927.3.3850 S651	COPII coat assembly protein sec16	2.08678	0	0.512539	1.2663	1.5357	2.08678	1.59808									GO:0070971	endoplasmic reticulum exit site			GO:0006888;GO:0007029;GO:0007030;GO:0051046;GO:0070973	endoplasmic reticulum organization;ER to Golgi vesicle-mediated transport;Golgi organization;protein localization to endoplasmic reticulum exit site;regulation of secretion	4.69007e-06	147.83	113.14	69.314	0.952571	9966200	Tb927.3.3850	S	651	EARLPALDMAALPVSSRREGKGWGQQHRPRG	XXXPPPPPPPPPPPPPPPXXXXXXXXXXXXX	Q57WC1
Tb927.4.3950 S38	cytoskeleton-associated protein CAP5.5, putative	2.08445	0	0.359528	1.79671	1.96091	2.08445	1.59981									GO:0020016;GO:0020038;GO:0030863;GO:0036064	ciliary basal body;ciliary pocket;cortical cytoskeleton;subpellicular network					8.04251e-39	182.72	120.69	108.5	0.951918	20916000	Tb927.4.3950	S	38	PPTPPPKSPSVPSEASVVEEVEEVPLTPRAA	XXXXXXXPPPPPPPPPPPPPPPPPPPPPPXX	Q57XZ9
Tb927.11.2940 S202	hypothetical protein, conserved	2.08411	0	-0.645083	0.28101	-0.790701	-1.8031	-0.921816									GO:0005737;GO:0031981;GO:0097014	ciliary plasm;cytoplasm;nuclear lumen					1.90997e-07	170.35	170.35	62.528	0.992356	32335000	Tb927.11.2940	S	202	DDNKKLSEGDAVRSNSGGNKSEELNKTVPRD	XXXXXXXXXXXXXPPPPPPPPPPPPPXXXXX	Q386L7
Tb927.8.3820 S16	conserved protein, unknown function	2.08371	0	-0.887899	1.19581	0.846289	0.934551	0.975265									GO:0010494	cytoplasmic stress granule					2.27731e-78	214.25	173.14	214.25	1	179020000	Tb927.8.3820	S	16	MNRSSDAEWNPASFNSPDLSPETEISAARLV	XXXPPPPPPPPPPPPPPPPPPPPPPPPPPXX	Q581A2
Tb927.4.3910 S166	Kinesin-13 4a, putative	2.08239	0	1.32946	1.77625	1.45762	0.34997	2.08239									GO:0005737;GO:0005875;GO:0005929;GO:0051286;GO:0097542	cell tip;ciliary tip;cilium;cytoplasm;microtubule associated complex	GO:0003774;GO:0005524	ATP binding;motor activity			1.52804e-23	205.31	159.48	184.98	0.999449	3024200	Tb927.4.3910	S	166	LPTVSPSPPRSRCATSVTRPYQSKQETPCSS	XXXXXXXXXXXXPPPPPPPPPPPPXXXXXXX	Q57XZ5
Tb927.4.3910 S37	Kinesin-13 4a, putative	2.07934	0	0.233568	2.07934	1.98609	1.5982	0.69204									GO:0005737;GO:0005875;GO:0005929;GO:0051286;GO:0097542	cell tip;ciliary tip;cilium;cytoplasm;microtubule associated complex	GO:0003774;GO:0005524	ATP binding;motor activity			1.05618e-05	108.14	78.72	41.521	1	32477000	Tb927.4.3910	S	37	RQDNDNEAIQPPNAPSPILERRVASSDAFPP	XPPPPPPPPPPPPPPPPPPPPXXXXXXXXXX	Q57XZ5
Tb927.11.2610 T185	hypothetical protein, conserved	2.07791	0	0.474168	2.07791	0.538389	0.110624	0.762538					+				GO:0005856	cytoskeleton			GO:0010608	posttranscriptional regulation of gene expression	8.52017e-93	258.38	258.38	143.74	0.986968	121060000	Tb927.11.2610	T	185	FTRAQTQEVPDELRDTLAYTDEAKINNTELV	XXXPPPPPPPPPPPPPPPPPPPPPXXXXXXX	Q386P9
Tb927.8.6660 S584	paraflagellar rod component, putative	2.07541	0	-0.452516	-0.307607	0.406202	-0.523816	-1.66921								+							8.39132e-13	123.35	123.35	82.774	0.999995	42763000	Tb927.8.6660	S	584	ADGAADSNKGSLDTGSVPKITLDKSQISKAS	PPPPPPPPPPPPPPPPPPPXXXXXXXXXXXX	Q57TU7
Tb927.8.6660 T582	paraflagellar rod component, putative	2.07541	0	-0.452516	-0.307607	0.406202	-0.523816	-1.66921								+							8.39132e-13	123.35	123.35	82.774	0.999927	42763000	Tb927.8.6660	T	582	PDADGAADSNKGSLDTGSVPKITLDKSQISK	PPPPPPPPPPPPPPPPPPPPPXXXXXXXXXX	Q57TU7
Tb927.4.2890 S201	hypothetical protein, conserved	2.07108	0	-0.824785	-1.17195	0.51269	0.3559	0.89914															4.53038e-11	137.99	108.17	132.52	0.999797	18542000	Tb927.4.2890	S	201	SEERGGGRDSTSLPASALVSPYLGPVSAKAT	XXXXPPPPPPPPPPPPPPPPPPPPPPPPPXX	Q583W6
Tb927.10.7600 T276	Centrosomal protein POC5, putative	2.06864	0	-0.637228	0.61736	1.43141	1.3536	0.74952									GO:0036064	ciliary basal body					2.69022e-16	163.11	107.39	141.18	0.998448	5072600	Tb927.10.7600	T	276	GTTMTAGRTADAEDATPLTGQFLPEIRDCSP	XXXXXXXXPPPPPPPPPPPPPPPPPPPXXXX	Q38AK4
Tb11.v5.0643 S279	dual specificity protein phosphatase, putative	2.0682	0	0.266002	2.0682	1.1225	1.57444	1.98944															0.000112086	111.5	111.5	111.5	1	6525200	Tb11.v5.0643	S	279	HTHLPSPDTIHAPARSPFATLTSGHKYRKGS	XXXXXXXXXXXXXXXPPPPPPPPPPPXXXXX
Tb927.2.5200 S663	hypothetical protein, conserved	2.06702	0	1.77016	-0.181953	0.48138	0.871999	1.88506													GO:0010608	posttranscriptional regulation of gene expression	2.33365e-09	118.96	75.17	72.028	1	23841000	Tb927.2.5200	S	663	PPEGVRARSEAAPAQSPDAAANVMPIVKTET	XXXXXXPPPPPPPPPPPPPPPPPPPPPPXXX	Q585V1
Tb927.9.2420 T88	hypothetical protein, conserved	2.06521	0	0.175729	1.91718	0.995346	2.06521	1.73086															1.22145e-46	225.01	225.01	77.037	0.985808	67206000	Tb927.9.2420	T	88	DSEQRLDTILAVEPSTDAASIAERTPSKENN	XXXXXPPPPPPPPPPPPPPPPPPPPPPPPPP	Q38FS5
Tb927.9.2390 S91	hypothetical protein, conserved	2.06447	0	-0.751484	-0.82895	-2.06447	-0.296545	-1.74269															2.77728e-05	175.6	129.94	106.54	1	266050000	Tb927.9.2390	S	91	DRIFSFDNRSTSRRESGTNVSVRSLQPVAGR	XXXXXXXXXPPPPPPPPPPPPPPPPPPPPPP	Q38FS7
Tb927.3.1910 S71	Histone RNA hairpin-binding protein RNA-binding domain containing protein, putative	2.05927	0	0.10182	2.05927	1.71647	1.27324	0.3696	+								GO:0005634;GO:0005737	cytoplasm;nucleus	GO:0003729	mRNA binding	GO:0010608	posttranscriptional regulation of gene expression	6.68053e-14	177.57	130.84	153.74	1	24232000	Tb927.3.1910	S	71	SSTTSVAATMSQQLRSPMVTVHQPYRSIPPS	XXXXXXXXXXXXXXXPPPPPPPPPPPXXXXX	Q57ZC0
Tb927.10.14470 S1081	intraflagellar transport protein 140	2.05923	0	-0.208066	-1.86093	-1.83479	-2.05923	-0.651394									GO:0030990	intraciliary transport particle			GO:0035721;GO:0035735	intraciliary retrograde transport;intraciliary transport involved in cilium assembly	8.31372e-05	146.84	95.576	106.76	1	18733000	Tb927.10.14470	S	1081	SDLRLLVTPPEKKRESAEVATVDKGRSNAEA	XXXXXXXXXXXXPPPPPPPPPPPPXXXXXXX	Q388F5
Tb927.3.4870 S119	hypothetical protein, conserved	2.059	0	0.439699	1.06515	1.22368	2.059	1.10243															4.70507e-05	103.28	74.863	103.28	0.999813	66882000	Tb927.3.4870	S	119	NDITPSLHHTVCPLPSPKVIKFGEKAAPPVK	PPPPPPPPPPPPPPPPPPXXXXXXXXXXXXX	Q582P8
Tb927.9.5730 T110	nucleosome assembly protein-like protein	2.05849	0	1.02807	2.05849	1.50551	1.39451	0.0157152									GO:0005634;GO:0005737	cytoplasm;nucleus	GO:0042393	histone binding	GO:0006334	nucleosome assembly	3.87883e-72	228.11	191.58	119.34	0.954575	7428800	Tb927.9.5730	T	110	DEEIAAAQASLAAETTSSGVRAISSSDEEPD	PPPPPPPPPPPPPPPPPPPPPXXXXXXXXXX	Q38EY2
Tb927.10.14410 S630	leucine-rich repeat protein (LRRP), putative	2.05516	0	-0.700401	1.35476	0.844005	0.823909	1.14897									GO:0005737;GO:0036064	ciliary basal body;cytoplasm					1.30328e-10	164.89	164.89	164.89	0.99997	37037000	Tb927.10.14410	S	630	KLAGKERYCRAFNPLSPTAAAGPPLAPTRDV	XXXXXXXXXXPPPPPPPPPPPPPPPPPPPXX	Q388G1
Tb927.10.5870 T64	hypothetical protein, conserved	2.05482	0	0.65457	1.38173	1.69541	2.05482	2.03483									GO:0097542	ciliary tip					0.00156304	87.363	51.079	79.466	0.981369	26017000	Tb927.10.5870	T	64	FSSTPDNDPKMSASLTPPSHRPKTTTAMPST	XXXXXXXXXXPPPPPPPPPPPPPXXXXXXXX	Q38B17
Tb927.10.3010 S907	hook complex protein, conserved	2.05477	0	0.253067	1.88469	2.01066	2.05477	1.62859					+						GO:0032403	protein complex binding			1.8232e-11	169.92	169.92	114.56	0.999994	62397000	Tb927.10.3010	S	907	DTEPKISLFPTTSWPSPQGARRGSPPSRLSD	XXXXXPPPPPPPPPPPPPPPPXXXXXXXXXX	Q38BU4
Tb927.10.2950 S504	hypothetical protein, conserved	2.05007	0	-0.387333	1.39584	0.689833	1.66274	0.358221															9.45802e-05	125.48	84.486	125.48	0.99999	7044100	Tb927.10.2950	S	504	VESVSVKVLSGGTMGSPRAVSPRRRLSTACV	XXXXXXXPPPPPPPPPPPXXXXXXXXXXXXX	Q38BV0
Tb927.11.3280 S641	Kinesin-13 5, putative	2.05001	0	0.961054	-1.08895	-0.41048	-0.184235	-0.0985385									GO:0005623;GO:0005875;GO:0036064;GO:0051286	cell;cell tip;ciliary basal body;microtubule associated complex	GO:0003774;GO:0005524	ATP binding;motor activity			2.94894e-14	115.84	102.9	110.91	0.99951	80660000	Tb927.11.3280	S	641	RDASPYEMTSFASGDSLDEEEDNTILGHRRH	XPPPPPPPPPPPPPPPPPPPPPPPPPPPPXX	Q386I3
Tb927.11.8320 S427	hypothetical protein, conserved	2.04796	0	1.18577	1.66398	1.64226	2.04797	0.15093															5.24089e-09	181.4	118.33	169.21	0.999846	20535000	Tb927.11.8320	S	427	IIRDYLEADQRSISTSPIVIRTL________	XXXXXXXXXXXPPPPPPPPPPXXXXXXXXXX	Q384I7
Tb927.8.4830 T230	u1 small nuclear ribonucleoprotein 70 kDa	2.04794	0	0.235461	1.63396	1.95189	1.904	2.04794									GO:0005634;GO:0005685	nucleus;U1 snRNP	GO:0003723;GO:0005515;GO:1990446	protein binding;RNA binding;U1 snRNP binding	GO:0006396;GO:0045292	mRNA cis splicing;RNA processing;via spliceosome	2.7725e-64	231.41	192.83	145.19	0.999933	27488000	Tb927.8.4830	T	230	LQGTSINSPVLPSGDTPIGKRQRNETERQQD	PPPPPPPPPPPPPPPPPPPPXXXXXXXXXXX	Q57UW9
Tb927.1.4310 S588	Flagellum attachment zone protein 2	2.04263	0	1.85889	-0.183742	0.637041	1.06222	-0.104975								+	GO:0005856;GO:0043234	cytoskeleton;protein complex	GO:0005515	protein binding			4.76024e-19	174.47	117.92	94.845	1	49452000	Tb927.1.4310	S	588	QKRRSGSPADFHTPNSKRRDSQSEYSQDSQL	XXXXPPPPPPPPPPPPPXXXXXXXXXXXXXX	Q4GYE7
Tb927.2.2580 S227	hypothetical protein, conserved	2.04167	0	1.57702	-0.464643	0.211403	0.590618	0.982838															9.00569e-10	170.42	123.54	118.31	1	8971800	Tb927.2.2580	S	227	TPLVSNRAASCERAGSQVSVVLSPLSRPLSL	XXXXXXXXXXXXXPPPPPPPPPPPPPPXXXX	Q587H9
Tb927.6.640 T549	ApaH-like phosphatase ALPH1	2.03997	0	2.03997	0.591195	1.57978	1.41338	0.251399	+								GO:0005737;GO:0010494;GO:0051286	cell tip;cytoplasm;cytoplasmic stress granule	GO:0003729;GO:0004722	mRNA binding;protein serine/threonine phosphatase activity	GO:0000290;GO:0006470	deadenylation-dependent decapping of nuclear-transcribed mRNA;protein dephosphorylation	0.000397112	103.43	79.684	97.214	1	3242900	Tb927.6.640	T	549	AEELERLILRPTPRATPAIIGYMQKPTFLSA	XXXXXXXXXXXXXXPPPPPPPPPPPXXXXXX	Q583T9
Tb927.10.800 S43	hypothetical protein, conserved	2.03942	0	1.99758	2.03942	1.44201	1.57398	1.09362									GO:0005737;GO:0005929	cilium;cytoplasm					0.000793342	120.53	100.54	99.011	0.999986	13564000	Tb927.10.800	S	43	NRQSRSTSCSVRRNGSISSLTARTPQSLEQS	XXXXXXXXXXXXXPPPPPPPPPPXXXXXXXX	Q38CG0
Tb927.9.2590 T944	hypothetical protein, conserved	2.03522	0	-0.89013	-0.136969	1.14509	0.868992	-0.602435									GO:0005634	nucleus					9.18751e-12	101.75	101.75	101.75	0.977009	78980000	Tb927.9.2590	T	944	EVRAIALSPSLRPTDTHGPDQSPAPFTQPFG	XXXPPPPPPPPPPPPPPPPPPPPPPPPPPPP	Q38FR1
Tb927.4.4730 S37	amino acid transporter, putative	2.03498	0	-0.519467	1.51551	1.27293	0.923145	0.470825											GO:0005275	amine transmembrane transporter activity	GO:0006865	amino acid transport	3.87099e-06	169.3	83.181	150.12	1	39826000	Tb927.4.4730	S	37	PLRTPNVLADNLLARSNLSEGESPEKSGEAQ	XXXPPPPPPPPPPPPPPPPPPPPPPPXXXXX	Q583F8
Tb927.11.9290 T348	Flagellum attachment zone protein 20	2.02914	0	1.00185	-1.02729	-0.124047	-0.68744	-0.445009		+							GO:0005929;GO:0043234;GO:0051286	cell tip;cilium;protein complex					9.63588e-31	212.32	162.1	58.796	0.956656	182640000	Tb927.11.9290	T	348	MNSTPLTSRSRPASPTPATGGAVSPRARRDA	XXXXXXXXXPPPPPPPPPPPPPPPPPXXXXX	Q384A0
Tb927.7.3550 T1046	cytoskeleton associated protein, putative	2.02821	0	1.67074	2.02821	1.48236	1.33552	1.29017									GO:0005856;GO:0030863	cortical cytoskeleton;cytoskeleton	GO:0032403	protein complex binding	GO:0000902;GO:0000910;GO:0010608	cell morphogenesis;cytokinesis;posttranscriptional regulation of gene expression	3.39054e-05	144.51	112.91	72.417	1	3048000000	Tb927.7.3550	T	1046	EGGKEQRTVKLDVPPTPSPDRKPPIGKGDER	XXXXXXXXXXPPPPPPPPPPPPPPPPPXXXX	Q57WH0
Tb927.7.7100 S1020	hypothetical protein	2.02722	0	0.170382	2.02723	1.46705	0.969288	1.7617							+								5.03789e-05	95.264	95.264	46.318	1	37512000	Tb927.7.7100	S	1020	LPRPVNAPAVDPPERSCPKESENNTAVRAAS	PPPPPPPPPPPPPPPPPPPXXXXXXXXXXXX	Q57XT0
Tb927.7.4100 S89	Domain of unknown function (DUF4201), putative	2.02643	0	-0.706976	-0.97044	1.05599	-0.0809417	0.47908									GO:0005634;GO:0005737;GO:0005930	axoneme;cytoplasm;nucleus					0.000504369	110.51	62.616	59.225	0.951741	7890000	Tb927.7.4100	S	89	SLRLTRSTAPTTNVSSARRSLMAFVSGGTGN	XXXXXXPPPPPPPPPPPPPXXXXXXXXXXXX	Q57UP0
Tb927.7.5300 S393	C2 domain/Ankyrin repeats (3 copies), putative	2.02512	0	0.723003	0.937528	1.54654	1.94993	2.02513															0.00556043	65.924	49.785	58.672	0.991832	3207300	Tb927.7.5300	S	393	MPDTGGTSHSSHRGYSSASSPNSTNHTQLQR	XXXXXXXXXXXXXPPPPPPPPPPPPPPPPPP	Q57ZF9
Tb927.10.5140 Y176	Mitogen-activated protein kinase 6	2.02266	0	0.535453	-0.302723	-0.0683275	1.71993	1.06209		+							GO:0005634;GO:0005737;GO:0005829;GO:0031981;GO:0051286;GO:0097014	cell tip;ciliary plasm;cytoplasm;cytosol;nuclear lumen;nucleus	GO:0004672;GO:0005524	ATP binding;protein kinase activity	GO:0000281;GO:0006468	mitotic cytokinesis;protein phosphorylation	6.71657e-49	252.72	232.02	232.17	1	500560000	Tb927.10.5140	Y	176	LSLEKEQVARPVLTDYIMTRWYRPPEVLLGS	XXXXXPPPPPPPPPPPPPPPXXXXXXXXXXX	Q38B88
Tb927.9.4910 S21	3-phosphoinositide-dependent protein kinase 1, putative	2.02167	0	0.551561	1.39693	0.443921	-0.44523	1.57644		+									GO:0004674;GO:0005524	ATP binding;protein serine/threonine kinase activity	GO:0006468	protein phosphorylation	2.97516e-46	221.86	187.86	100.47	0.99234	8538400	Tb927.9.4910	S	21	MVPADFELGSALGAGSFSKVVTASHVPTGRR	PPPPPPPPPPPPPPPPPPPXXXXXXXXXXXX	Q38F57
Tb927.7.5030 S205	hypothetical protein, conserved	2.01685	0	0.0614232	1.32019	1.64479	2.01685	1.75745															2.7632e-05	138.42	109.63	99.5	0.969487	102380000	Tb927.7.5030	S	205	SSNDDAGRSGGAAPSSPFKVQHSKNLNSSRI	XXXXXXXXPPPPPPPPPPPXXXXXXXXXXXX	Q57ZI6
Tb927.6.2210 S1074	hypothetical protein, conserved	2.01635	0	1.58393	2.01635	1.67364	1.06014	0.423426	+								GO:0005737;GO:0031981;GO:0097014	ciliary plasm;cytoplasm;nuclear lumen	GO:0003729	mRNA binding			4.60964e-27	210.08	210.08	199.84	1	3884400	Tb927.6.2210	S	1074	PHPSTYHGNRELGNLSWQQVQLTRQQEERHV	XXXXXXXXXXPPPPPPPPPPPPPPXXXXXXX	Q584T5
Tb927.5.2620 S53	hypothetical protein, conserved	2.01604	0	1.29137	1.68922	2.01604	1.12747	1.04831									GO:0005730;GO:0005737	cytoplasm;nucleolus			GO:0010608	posttranscriptional regulation of gene expression	3.32315e-13	122.16	106.26	107.41	0.999997	69614000	Tb927.5.2620	S	53	FNVNSGEETQCSPIGSPINPHCREGSGEYAV	PPPPPPPPPPPPPPPPPPPPPPPXXXXXXXX	Q57ZT8
Tb927.10.2210 S90	Peptidase C19, ubiquitin carboxyl-terminal hydrolase, putative	2.0156	0	-0.805923	0.556487	1.20967	0.0890883	1.09625											GO:0004197	cysteine-type endopeptidase activity	GO:0006511	ubiquitin-dependent protein catabolic process	7.98821e-05	158.06	108.94	122.34	0.999818	22634000	Tb927.10.2210	S	90	SSFQALPHLPTSRSQSFSNVAQKCGPLSGTP	XXXXXXXXXXXXXPPPPPPPPPPXXXXXXXX	Q38C23
Tb927.11.8320 S423	hypothetical protein, conserved	2.013	0	-0.078074	0.656065	0.452419	0.101864	-1.35694															0.000643309	155.33	101.33	155.33	0.987139	3877500	Tb927.11.8320	S	423	VRLYIIRDYLEADQRSISTSPIVIRTL____	XXXXXXXXXXXXXXXPPPPPPPPPPXXXXXX	Q384I7
Tb927.3.1920 S254	General negative regulator of transcription subunit 5	2.01036	0	0.430325	0.762477	1.34829	2.01036	1.34008	+								GO:0005737;GO:0010494	cytoplasm;cytoplasmic stress granule			GO:0010608	posttranscriptional regulation of gene expression	1.86626e-94	270.95	220.05	268.42	1	71981000	Tb927.3.1920	S	254	RRRGGSTVGEDEDAASPNSRNPNNKLSPVRM	XXPPPPPPPPPPPPPPPPPPXXXXXXXXXXX	Q57ZB9
Tb11.v5.0553 T496	ubiquitin hydrolase, putative	2.00266	0	0.788995	-1.1283	0.874354	-0.0986053	-0.522521							+								4.12591e-11	139.98	139.98	71.853	0.993151	98699000	Tb11.v5.0553	T	496	RDSFSSPLLEPVHTPTPPPFLDVSRDGGGVG	XPPPPPPPPPPPPPPPPPPPPPPPPXXXXXX
Tb927.4.2080 S718	Coiled-coil and C2 domain-containing protein	2.00162	0	0.132164	1.00494	1.14921	1.74654	2.00162					+				GO:0036064;GO:0043234;GO:0044297	cell body;ciliary basal body;protein complex			GO:0060271	cilium assembly	2.71184e-11	170.14	170.14	157.88	1	279660000	Tb927.4.2080	S	718	SARRRSMEQLAYPPASPHLADKKKNAVAAGA	XXXXXPPPPPPPPPPPPPPPPPXXXXXXXXX	Q583I5
Tb927.3.2760 S874	hypothetical protein, conserved	1.99876	0	1.42923	1.54799	1.99876	0.794452	1.29733								+							0.00020763	120.77	75.609	115.18	0.987995	6246200	Tb927.3.2760	S	874	FPVAGSSTSRVDKSGSFVSAPLRGSAAAARD	XXXXXXXXXXXXXPPPPPPPPPPXXXXXXXX	Q57ZN6
Tb927.11.5640 S10	hypothetical protein, conserved	1.99593	0	1.0826	1.72935	1.99593	1.6668	0.814718					+	+		+							9.1509e-154	299.23	240.56	251.74	1	157620000	Tb927.11.5640	S	10	______MQRSPQSYESFLDDEELVKQLIEAT	XXXXXXXXXPPPPPPPPPPPPPPPPXXXXXX	Q385K4
Tb927.8.5510 S29	apurinic/apyrimidinic endonuclease, putative	1.99476	0	0.970436	-0.627697	-1.02433	0.631404	-0.421512									GO:0005634	nucleus			GO:0006281	DNA repair	4.91408e-05	141.65	58.126	124.92	0.9949	1122900	Tb927.8.5510	S	29	RMKRSRSRSPSATLPSKETKETDRSKAQSPV	XXXXXXPPPPPPPPPPPXXXXXXXXXXXXXX	Q57X31
Tb927.11.1430 T373	Component of motile flagella 2	1.99428	0	0.258175	0.777941	0.451432	1.3567	1.99428									GO:0005930	axoneme					0.000307671	128.68	93.472	128.68	0.965243	928330	Tb927.11.1430	T	373	YDEYTQHHLLKKFGITSYDPIPGGKNPPAAP	XXXXXXXXXXXXPPPPPPPPPPPPPXXXXXX	Q387A9
Tb927.9.2050 S175	membrane protein YIP1, putative	1.9937	0	-0.939994	-0.399099	-0.77576	-1.51489	-1.99371									GO:0005794;GO:0016021	Golgi apparatus;integral component of membrane			GO:0016192	vesicle-mediated transport	8.5646e-10	170.74	88.164	168.89	0.995093	27097000	Tb927.9.2050	S	175	HDYSPKGQQLPLQGTSWHQRTSSTGPPPTPP	XXXXXXPPPPPPPPPPPPPPXXXXXXXXXXX	Q38FV3
Tb927.4.530 S135	hypothetical protein, conserved	1.99366	0	0.955132	1.80536	1.76995	1.99365	1.84211							+								5.73544e-08	163.45	89.814	40.994	1	9218400	Tb927.4.530	S	135	VLVNDDFPPPVKKERSPEPKPSVKEAPSPPP	XXXXXXXXXXXXPPPPPPPPPPPPXXXXXXX	Q57US2
Tb927.6.1180 S932	hypothetical protein, conserved	1.99142	0	0.676811	1.69454	1.99142	1.87286	1.7542								+	GO:0036064	ciliary basal body					3.46337e-05	151.22	151.22	121.61	1	165280000	Tb927.6.1180	S	932	QSSDSSLISQGKRLLSPALPTKVESTAKEGN	XXXXXXXXXXXXPPPPPPPPPPPPPPPPXXX	Q585C9
Tb927.11.12840 S455	Domain of unknown function (DUF4486), putative	1.99059	0	0.803629	0.3256	0.194329	0.685943	1.99059								+	GO:0005929	cilium					5.39782e-11	155.87	155.87	155.87	1	5442400	Tb927.11.12840	S	455	TKQVPSVGDSTVRDGSEAYNGDLPCSGLDVL	XXXXXXXXXXXXXPPPPPPPPPPPPPPPPPP	Q382P8
Tb927.11.2590 S1023	Flagellum attachment zone protein 12	1.98941	0	0.0850869	0.847048	1.24445	1.68726	1.98941											GO:0032403	protein complex binding			2.6754e-71	247.28	211.98	247.28	0.999984	26907000	Tb927.11.2590	S	1023	ASRSSRSVMEDKDLQSPSALGLGSLATTLRG	XXXXXXPPPPPPPPPPPPPPPPPPPPPPPPX	Q386Q1
Tb927.8.1300 S136	hypothetical protein, conserved	1.9894	0	1.51491	1.9894	1.61734	1.59573	0.928867															1.76143e-21	159.1	132.13	88.945	0.997015	116560000	Tb927.8.1300	S	136	DKKHMINQPSQPGNTSLDGGVRKTAASRRGS	XXXPPPPPPPPPPPPPPPPPPPPXXXXXXXX	Q57VM5
Tb927.11.6400 S759	kinesin, putative	1.98926	0	0.020966	1.26481	1.62991	1.98927	1.49956									GO:0005737;GO:0005871;GO:0005875;GO:0030863;GO:0051286	cell tip;cortical cytoskeleton;cytoplasm;kinesin complex;microtubule associated complex	GO:0003774;GO:0005524	ATP binding;motor activity			9.33886e-06	173.24	150.67	136.49	0.974703	47731000	Tb927.11.6400	S	759	QVSNGPDSRSLVVHSSPKKATGAYSNRSVAG	XXXXXXXXXPPPPPPPPPPXXXXXXXXXXXX	Q385C9
Tb927.5.2620 T129	hypothetical protein, conserved	1.98765	0	-0.61647	1.37118	1.0436	1.33715	1.00801									GO:0005730;GO:0005737	cytoplasm;nucleolus			GO:0010608	posttranscriptional regulation of gene expression	1.7987e-08	171.11	171.11	171.11	0.983275	17876000	Tb927.5.2620	T	129	SFPCDGFCRPNPSGQTFSPAMGRSPDFSNDP	PPPPPPPPPPPPPPPPPPPPPPPXXXXXXXX	Q57ZT8
Tb927.7.7100 S1079	hypothetical protein	1.98726	0	-0.114187	0.668848	0.104946	0.901146	1.87307							+								3.82832e-05	150.9	95.646	110.55	1	10062000	Tb927.7.7100	S	1079	SLLAKSRGSSERKRKSGPGISLFGQGSKENM	XXXXXXXXXXXXXXXPPPPPPPPPPPPPXXX	Q57XT0
Tb927.11.11770 T153	Eukaryotic translation initiation factor 4E-3	1.98711	0	0.677874	0.506545	0.66769	-0.267172	1.71994	+								GO:0005737;GO:0010494	cytoplasm;cytoplasmic stress granule	GO:0000339;GO:0000340;GO:0000342;GO:0003723;GO:0003743	RNA 7-methylguanosine cap binding;RNA binding;RNA cap 4 binding;RNA cap binding;translation initiation factor activity	GO:0006413;GO:0010608	posttranscriptional regulation of gene expression;translational initiation	2.66729e-36	213.36	163.91	59.248	0.95499	122510000	Tb927.11.11770	T	153	SSKFPATPEAQRGPSTEFKDTTPASLQPQEK	XXXPPPPPPPPPPPPPPPPPPPPPPPPPPPP	Q383A4
Tb927.8.6240 S95	STOP axonemal protein	1.9863	0	0.462022	0.821208	0.561688	0.553233	1.98629								+	GO:0005856;GO:0005930	axoneme;cytoskeleton	GO:0008017	microtubule binding	GO:0034453	microtubule anchoring	0.000249701	96.866	96.866	55.196	1	11493000	Tb927.8.6240	S	95	EAWEPLEGKIVRPAESFKPRTVLGEPLPFNA	XXXXXXXXXPPPPPPPPPPPXXXXXXXXXXX	Q57YM5
Tb927.11.16010 S328	hypothetical protein, conserved	1.98411	0	-0.0145182	1.0567	1.53236	1.96959	1.38424									GO:0005794	Golgi apparatus					4.05833e-05	131.08	131.08	81.185	1	60666000	Tb927.11.16010	S	328	LRRRVTRGEQADLGQSPKRRGKADDDGNRSS	XXXXXXXPPPPPPPPPPPXXXXXXXXXXXXX	Q381I5
Tb927.10.3010 S207	hook complex protein, conserved	1.98375	0	0.893514	1.98375	1.81283	1.66803	1.36882					+						GO:0032403	protein complex binding			2.26868e-33	236.08	204.71	168.98	1	103290000	Tb927.10.3010	S	207	YHDGAAVQEDRDLVESFLGDGRAKAQHPYAV	XXXXXXXXXXXPPPPPPPPPPPXXXXXXXXX	Q38BU4
Tb927.10.8780 S977	AAA domain containing protein, putative	1.98351	0	-1.05256	-0.72554	-0.813849	-0.865026	0.930951									GO:0005929	cilium					1.73253e-08	111.4	111.4	108.77	1	22344000	Tb927.10.8780	S	977	YEKPTKAEDSAVLEPSAAEGVEENSGEVPKV	XXXXXXPPPPPPPPPPPPPPPPPPPPPPPPX	Q38A96
Tb927.7.1100 S509	hypothetical protein, conserved	1.98008	0	1.23954	1.98008	1.72196	1.45835	0.921983	+										GO:0003729	mRNA binding			7.45769e-12	118.47	87.394	96.842	0.989589	36207000	Tb927.7.1100	S	509	QNNRKKHQGEGVSNDSGIPDGDSATETDKPM	XXXXXPPPPPPPPPPPPPPPPPPPPPPPPPP	Q57WU0
Tb927.5.3250 S371	hypothetical protein, conserved	1.97862	0	0.516295	1.97862	1.80243	1.93106	1.05638									GO:0005634;GO:0005654	nucleoplasm;nucleus					1.4396e-176	316.25	316.25	217.79	1	32926000	Tb927.5.3250	S	371	LRRDVKDDTGETNDYSNNGAKYEDDEAADDD	XXXPPPPPPPPPPPPPPPPPPXXXXXXXXXX	Q57Z68
Tb927.5.2820 S335	Serine/threonine-protein kinase NEK6, putative	1.97844	0	0.764202	1.31073	1.15842	1.1084	1.97844		+									GO:0004674;GO:0005515;GO:0005524	ATP binding;protein binding;protein serine/threonine kinase activity	GO:0006468	protein phosphorylation	0.000569004	115	60.19	77.062	0.999993	4347600	Tb927.5.2820	S	335	LTPGAKPPSPIKNRLSLIPSKFPAPQKGERL	XXXXXXXXXXXXPPPPPPPPPXXXXXXXXXX	Q57ZV8
Tb927.6.5100 S597	polo-like protein kinase, putative	1.97804	0	0.85504	1.39769	1.97804	1.90265	1.04128		+					+				GO:0004674;GO:0005524	ATP binding;protein serine/threonine kinase activity			6.88164e-19	210.07	164.24	201.08	1	104170000	Tb927.6.5100	S	597	DRSRLQAVTRESRNHSPLLSEDLAKRGFCDE	XXXXXXXXXXXXXPPPPPPPPPPPPXXXXXX	Q586I2
Tb927.8.1300 S198	hypothetical protein, conserved	1.97709	0	1.07949	1.2471	1.97709	1.41042	0.218691															8.16622e-18	202.92	202.92	166.11	0.999999	198180000	Tb927.8.1300	S	198	GRRQDADETLMRRDDSLTALYGTKGRGEVGR	XXXXXXXXXXXXPPPPPPPPPPPPXXXXXXX	Q57VM5
Tb927.7.6180 T222	hypothetical protein, conserved	1.97289	0	0.159078	1.33158	1.82497	1.95469	1.97289															3.82509e-46	233.47	233.47	195.28	1	127600000	Tb927.7.6180	T	222	ESTLGGDGKLFSIEATPNNAGTTRNNVDASS	XXXXXXXXXPPPPPPPPPPPPPPPXXXXXXX	Q57VJ3
Tb927.9.12360 S377	RNA-binding protein, putative	1.97286	0	0.325192	1.3032	1.60934	1.44311	-0.363519	+								GO:0005737;GO:0031981;GO:0097014	ciliary plasm;cytoplasm;nuclear lumen	GO:0003729	mRNA binding	GO:0010608	posttranscriptional regulation of gene expression	9.67279e-27	209.56	151.46	186.29	0.990267	352290000	Tb927.9.12360	S	377	ERRGRVIETISSPTSSPSLRSKCYPTGLTGS	XXXXXPPPPPPPPPPPPPPPXXXXXXXXXXX	Q38DG9
Tb927.5.1760 T116	Isoprenylcysteine alpha-carbonyl methylesterase, putative	1.97043	0	0.00786867	1.97043	1.68882	1.06891	1.7756											GO:0016787	hydrolase activity			0.000148265	160.72	122.91	150.46	1	16307000	Tb927.5.1760	T	116	KVEEPDDIDTLKSLVTPLLLSRDGRNSEATC	XXXXXXXXXXXXPPPPPPPPPPXXXXXXXXX	Q57ZP5
Tb927.8.3700 S581	hypothetical protein, conserved	1.97021	0	-1.71965	-1.97021	-1.89174	-1.85074	-1.7702															5.46396e-05	165.51	165.51	105.03	0.978501	8164800	Tb927.8.3700	S	581	ALSKSRLRKPTLAMTSPNRRRLNHVQLLESA	XXXXXXXXPPPPPPPPPPPXXXXXXXXXXXX	Q580Z0
Tb927.1.1930 S1599	phosphatidylinositol 3-kinase, putative	1.96859	0	0.736337	0.288813	0.82074	0.40903	-1.14785		+									GO:0016303	1-phosphatidylinositol-3-kinase activity	GO:0008283;GO:0046854	cell proliferation;phosphatidylinositol phosphorylation	0.00258007	64.331	49.403	49.266	0.97387	28004000	Tb927.1.1930	S	1599	KHSNLHVGNVIAGSRSPTPACRHEPGGYYAS	XPPPPPPPPPPPPPPPPPPPPPXXXXXXXXX	Q4GZ26
Tb927.3.1560 T248	TRF-Interacting Factor 2	1.96365	0	0.942149	1.96365	1.68151	1.08688	0.0316155									GO:0005654;GO:0005737;GO:0031981;GO:0097014	ciliary plasm;cytoplasm;nuclear lumen;nucleoplasm					7.93524e-05	71.091	71.091	62.617	0.980899	9115900	Tb927.3.1560	T	248	SFRGRRTTSRSAERITPPSNAEGSPPLIETP	XXXXXXXXXXPPPPPPPPPPPPPPPPPPPPP	Q57XY9
Tb927.9.11050 S147	4E-interacting protein, putative	1.96015	0	0.230352	1.30692	1.71651	1.96015	1.26179	+								GO:0005737	cytoplasm	GO:0003729;GO:0045182	mRNA binding;translation regulator activity	GO:0006417;GO:0010608	posttranscriptional regulation of gene expression;regulation of translation	0.00117846	111.04	111.04	92.47	0.998378	58124000	Tb927.9.11050	S	147	DEGKNDTNKWGPSSPSRTEVKAEVDDEIERL	XXXXXXXXXPPPPPPPPXXXXXXXXXXXXXX	Q38DR9
Tb927.6.2900 S79	dendritic cell-derived IFNG-induced protein	1.95846	0	-0.480098	0.644866	1.15744	1.47836	1.05946							+	+	GO:0005634;GO:0005654;GO:0005730;GO:0005737	cytoplasm;nucleolus;nucleoplasm;nucleus					2.96771e-08	153.14	153.14	142.32	0.994562	70375000	Tb927.6.2900	S	79	QKTEGGKTVLLHSPTSLTPTKKLSSVGDIAV	XXXXXXXPPPPPPPPPPPPPPPXXXXXXXXX	Q583P4
Tb927.7.3550 S1166	cytoskeleton associated protein, putative	1.95833	0	0.771402	1.63546	0.717445	-0.322871	0.723444									GO:0005856;GO:0030863	cortical cytoskeleton;cytoskeleton	GO:0032403	protein complex binding	GO:0000902;GO:0000910;GO:0010608	cell morphogenesis;cytokinesis;posttranscriptional regulation of gene expression	5.08845e-05	80.68	53.687	71.427	0.98775	22985000	Tb927.7.3550	S	1166	SERLDEHNFSISPGASLTSGNWQPWHPTKNA	XXXPPPPPPPPPPPPPPPPPPPPPPPPPPXX	Q57WH0
Tb927.11.3400 S33	hypothetical protein, conserved	1.95789	0	0.336332	0.904548	0.817869	-0.251534	1.70636															2.85792e-05	149.95	116.94	137.52	1	250190000	Tb927.11.3400	S	33	PGTRRDYQPLYASDASRGPRSRPNTARCHSQ	XXXXXPPPPPPPPPPPPPPPXXXXXXXXXXX	Q386H1
Tb927.3.1010 S304	hypothetical protein, conserved	1.95723	0	1.33849	1.95723	1.38765	0.590758	1.36089															2.34714e-05	140.78	140.78	140.78	1	59475000	Tb927.3.1010	S	304	SSATPRNMTVPPLSRSAIAHSVSATRALSLG	XXXXXXXXXXXXXXXPPPPPPPPPPPXXXXX	Q57WY4
Tb927.10.5990 S249	Centrosomal protein of 57 kDa, putative	1.95672	0	1.12921	1.76685	1.95672	0.668156	0.38197									GO:0035869;GO:0036064	ciliary basal body;ciliary transition zone			GO:0010608	posttranscriptional regulation of gene expression	0.00492726	94.122	47.083	47.545	1	6512000	Tb927.10.5990	S	249	PVRGRLQEARHLVNISGHSAERRRASVGLAG	XXXXXXXXXXPPPPPPPPPPPPXXXXXXXXX	Q38B06
Tb927.10.8820 T748	hook complex protein, conserved	1.95568	0	0.530461	1.25118	1.65672	1.76503	1.95568					+	+		+			GO:0032403	protein complex binding			0.00048169	83.869	32.903	83.869	0.99994	94716000	Tb927.10.8820	T	748	RPTKSLSHAADMRPYTPVITRRAASDGRPPI	XXXXPPPPPPPPPPPPPPPPPXXXXXXXXXX	Q38A92
Tb927.9.8180 S35	hypothetical protein, conserved	1.95326	0	-0.04652	-1.95326	-1.24432	-1.76036	-0.903138									GO:0005737;GO:0051286	cell tip;cytoplasm					4.1335e-101	271.73	271.73	202.96	1	180840000	Tb927.9.8180	S	35	KEENQSTPAADGGRDSEELKWYTELRLADRS	PPPPPPPPPPPPPPPPPPPPXXXXXXXXXXX	Q38EE5
Tb927.11.9290 S511	Flagellum attachment zone protein 20	1.95269	0	-0.105361	1.33642	1.62923	1.81633	1.84733		+							GO:0005929;GO:0043234;GO:0051286	cell tip;cilium;protein complex					0.000361987	96.247	96.247	63.473	0.999979	20774000	Tb927.11.9290	S	511	GVAIFVPKNPPPPGRSPNVDTKAKQQPLNSE	XXXXXXXXPPPPPPPPPPPPPPXXXXXXXXX	Q384A0
Tb927.10.8820 S547	hook complex protein, conserved	1.94951	0	1.54003	1.94951	1.81419	1.56309	1.38994					+	+		+			GO:0032403	protein complex binding			1.4658e-200	328.73	250.32	289.59	0.992978	83146000	Tb927.10.8820	S	547	PSERVGENITNSVNSSFIVKQVSPVRKGSSA	XXXXPPPPPPPPPPPPPPPPXXXXXXXXXXX	Q38A92
Tb11.v5.0581 T154	Sec8 exocyst complex component specific domain/Invariant surface glycoprotein, putative	1.94822	0	-0.803347	-0.203148	0.816338	0.183741	-1.13189															0.00022177	90.476	64.328	90.476	0.996779	19601000	Tb11.v5.0581	T	154	GMGSMSRLSVDSALNTPHHVASTRCVEGRVT	XXXXXXXPPPPPPPPPPPPPPPPPXXXXXXX
Tb927.11.4950 S710	hypothetical protein, conserved	1.94802	0	-0.000108	0.288552	-0.658275	-0.948468	0.999557									GO:0005737;GO:0005929	cilium;cytoplasm					0.00496871	94.547	94.547	71.548	1	2914500	Tb927.11.4950	S	710	NKFEEESREDRRREMSEGQLLDVAKEYDKAE	XXXXXXXXXXXXXPPPPPPPPPPPPXXXXXX	Q385S3
Tb927.8.6810 T62	STE/STE11 serine/threonine-protein kinase, putative	1.94356	0	0.208746	1.94356	0.918111	0.990721	1.3126		+									GO:0004672;GO:0005524	ATP binding;protein kinase activity	GO:0006468	protein phosphorylation	5.28941e-06	108.34	108.34	69.935	0.959542	5176800	Tb927.8.6810	T	62	TANVGQASKPSGANATQRSARASSTLKPSPN	PPPPPPPPPPPPPPPPPPXXXXXXXXXXXXX	Q57TT2
Tb927.9.10890 T68	Regulatory subunit of type II PKA R-subunit, putative	1.94236	0	-0.428065	-0.822569	-1.56585	-0.838709	0.37651									GO:0005930	axoneme					0.00224088	70.134	33.816	70.134	0.999999	7115100	Tb927.9.10890	T	68	LAREMDAKPAGEHRMTAPALPHLESRPNTRE	XXXXXXXXXXXXXXPPPPPPPPPPPPPPPPX	Q38DT2
Tb927.11.4550 T34	Domain of unknown function (DUF4200), putative	1.93546	0	0.320286	-1.01515	-1.61517	-1.30165	-1.19368									GO:0005737;GO:0005930;GO:0031981;GO:0097014	axoneme;ciliary plasm;cytoplasm;nuclear lumen			GO:0010608	posttranscriptional regulation of gene expression	0.00276597	112.36	112.36	65.5	1	5062200	Tb927.11.4550	T	34	MEAQRELDAKRELYLTRMARAHEIEETIAQG	XXXXXXXXXXPPPPPPPPPPXXXXXXXXXXX	Q385W2
Tb927.11.4550 Y32	Domain of unknown function (DUF4200), putative	1.93546	0	0.320286	-1.01515	-1.61517	-1.30165	-1.19368									GO:0005737;GO:0005930;GO:0031981;GO:0097014	axoneme;ciliary plasm;cytoplasm;nuclear lumen			GO:0010608	posttranscriptional regulation of gene expression	0.00276597	112.36	112.36	65.5	1	5062200	Tb927.11.4550	Y	32	AVMEAQRELDAKRELYLTRMARAHEIEETIA	XXXXXXXXXXXXPPPPPPPPPPXXXXXXXXX	Q385W2
Tb927.10.15700 S3156	hypothetical protein, conserved	1.93376	0	-0.144883	1.78888	1.35038	0.851409	1.56222															0.00105005	87.641	64.723	87.641	1	28054000	Tb927.10.15700	S	3156	AGQSPSKAFLGAPGASIRRSRLPMLSDATGS	XXXXXXXPPPPPPPPPPPPXXXXXXXXXXXX	Q387U4
Tb11.0860 T89	hypothetical protein	1.93181	0	-0.248481	-1.13367	-0.334937	0.48986	0.79814															1.5901e-05	163.33	132.43	163.33	0.999894	4222600	Tb11.0860	T	89	RSAMAKFAGQESSEVTPKRLKSGMNDERHVQ	XXXXXXPPPPPPPPPPPPXXXXXXXXXXXXX
Tb927.6.2520 S560	hypothetical protein, conserved	1.92833	0	0.484812	0.031074	-0.369668	0.016029	1.55867															2.58993e-05	123.72	123.72	123.72	1	1860700	Tb927.6.2520	S	560	ACQGERFVDMPLHRASGVEAPYSIILTTAKK	XXXXXXXXXXXXXXPPPPPPPPPPPPPPPPX	Q584Q4
Tb927.8.4950 S1446	kinesin, putative	1.92766	0	-1.51184	-0.66127	-0.48639	-0.08098	0.41583								+	GO:0005737;GO:0005871;GO:0005875;GO:0020016;GO:0030863;GO:0032154	ciliary pocket;cleavage furrow;cortical cytoskeleton;cytoplasm;kinesin complex;microtubule associated complex	GO:0003774;GO:0005524	ATP binding;motor activity			0.000525444	101.71	66.938	96.745	0.999997	14134000	Tb927.8.4950	S	1446	ASFVNSPKESWGADLSPRFTEESLTC_____	XXXXXXXXPPPPPPPPPPXXXXXXXXXXXXX	Q57UV7
Tb927.10.14410 T532	leucine-rich repeat protein (LRRP), putative	1.92645	0	0.409239	1.82147	1.92645	1.2664	1.39918									GO:0005737;GO:0036064	ciliary basal body;cytoplasm					4.4105e-101	271.27	227.58	233.65	1	42064000	Tb927.10.14410	T	532	RRPLRSPTERDTAVATPDAAEAADSQYNRHS	XXXXXXXXXXPPPPPPPPPPPPPPPPPPPXX	Q388G1
Tb927.9.2130 S1363	hypothetical protein, conserved	1.92366	0	1.5859	1.92366	0.967658	1.32334	1.03144															7.62709e-06	129.05	129.05	105.19	0.953761	34872000	Tb927.9.2130	S	1363	AAANEASANSFNIKGSHVSFSSPQQQPQQKQ	XXXXXXXXXXXXXXPPPPPPPPPPPPPPPPX	Q38FU6
Tb927.10.13610 S635	zinc-finger of a C2HC-type/Double zinc ribbon, putative	1.92333	0	1.61321	1.73963	1.66301	0.885904	1.92333									GO:0036064;GO:0097014	ciliary basal body;ciliary plasm	GO:0008270	zinc ion binding	GO:0010608	posttranscriptional regulation of gene expression	6.48711e-08	176.32	57.416	168.82	1	6264800	Tb927.10.13610	S	635	VFNMRAQRLAGTEAMSFAKKIDTTASAPAPP	XXXXXXXXPPPPPPPPPPPXXXXXXXXXXXX	Q388N7
Tb927.2.5440 S140	hypothetical protein, conserved	1.92061	0	1.84075	0.932069	1.22428	0.113285	1.92061															0.000919686	103.56	72.378	89.356	1	3663900	Tb927.2.5440	S	140	VQKLFSSRRDRGRVPSQVGFFRRPSQLSWSN	XXXXXXXXXXXXXPPPPPPPPPXXXXXXXXX	Q586E4
Tb927.11.13690 T86	Radial spoke protein 11	1.92059	0	1.06079	1.92059	1.5039	0.858322	1.01463							+		GO:0005737;GO:0005930	axoneme;cytoplasm					1.76181e-36	163.31	127.42	103.14	0.973439	786190000	Tb927.11.13690	T	86	RHAEGGQCDVEVMDTTLPADQEDHDIVRSVL	XPPPPPPPPPPPPPPPPPPPPPPPPPPPXXX	Q382G8
Tb927.10.16100 S2	FK506-binding protein (FKBP)-type peptidyl-prolyl isomerase, putative	1.92006	0	1.27581	1.24678	-0.402105	0.762897	1.51796											GO:0003755;GO:0031072	heat shock protein binding;peptidyl-prolyl cis-trans isomerase activity			1.18778e-42	220.21	144.74	157.03	0.977404	16823000	Tb927.10.16100	S	2	______________MSSPESSVTSLDSQPVR	XXXXXXXXXXXXXXXPPPPPPPPPPPPPPPP	Q387Q5
Tb927.7.7190 S309	hypothetical protein, conserved	1.91915	0	0.535701	1.59853	1.91915	1.12643	0.666887									GO:0005929	cilium			GO:0010608	posttranscriptional regulation of gene expression	4.49406e-55	235.79	187.7	235.79	0.999997	32262000	Tb927.7.7190	S	309	RQRVMQSGSGGTGGASPLRHTADMTQSRTLP	XXXPPPPPPPPPPPPPPPPXXXXXXXXXXXX	Q57XT9
Tb927.6.1180 S898	hypothetical protein, conserved	1.91874	0	0.618482	0.178977	0.785095	-1.13364	-0.989108								+	GO:0036064	ciliary basal body					1.68495e-10	128.52	101.14	122.51	0.999767	22041000	Tb927.6.1180	S	898	LAPNVLAGTSMRRVESDPSQLADSPEPQKPP	XXXXXXXXXXXXPPPPPPPPPPPPPPPPPPP	Q585C9
Tb927.11.5640 T846	hypothetical protein, conserved	1.9181	0	1.4061	1.9181	1.146	0.958198	0.759158					+	+		+							8.47424e-59	196.37	143.64	100.17	0.999959	28849000	Tb927.11.5640	T	846	GPAQPQQTQSAASAATPRNGTGEPVWRSSGH	PPPPPPPPPPPPPPPPPPXXXXXXXXXXXXX	Q385K4
Tb927.4.2640 S292	hypothetical protein, conserved	1.91518	0	-1.91518	-1.02982	-1.40773	-1.12805	-1.12061											GO:0032403	protein complex binding			0.0020865	100.82	58.444	99.752	0.988923	16511000	Tb927.4.2640	S	292	GMAAATPARTSTPGRSVRTPLQQRRSGSSGA	XXXXXXXXXXXXXXXPPPPPPPPPXXXXXXX	Q584C3
Tb927.11.7140 S85	cell cycle sequence binding phosphoprotein (RBP45), putative	1.91491	0	0.724614	1.80919	1.80238	1.5958	1.91491	+								GO:0005737	cytoplasm	GO:0003729	mRNA binding	GO:0010608	posttranscriptional regulation of gene expression	6.1032e-05	131.79	98.795	119.21	0.954755	27193000	Tb927.11.7140	S	85	SRPTVAIEDKSRATPSMASPPVSRATVNYDR	XXXXXXXXXXPPPPPPPPPPPPPPXXXXXXX	Q384V7
Tb927.9.6920 S54	hypothetical protein, conserved	1.9133	0	0.839101	1.9133	1.80096	1.47654	1.79362									GO:0030863	cortical cytoskeleton					9.72893e-05	132.86	99.635	132.86	0.996541	41972000	Tb927.9.6920	S	54	RTRASSVNDGRKKTTSYPSYMNPLKLPTKAI	XXXXXXXXXXXXPPPPPPPPPPPPPXXXXXX	Q38EP6
Tb927.8.1590 T3081	ubiquitin-protein ligase, putative	1.91192	0	1.8572	1.91192	1.15721	1.76415	1.37804									GO:0005622;GO:0005739	intracellular;mitochondrion	GO:0003723;GO:0004842	RNA binding;ubiquitin-protein transferase activity			3.09613e-07	131.37	91.41	101.9	0.992131	6816700	Tb927.8.1590	T	3081	WRQVTGDVPSSAGNETPSRSVLLDLLATVDT	XXPPPPPPPPPPPPPPPPPXXXXXXXXXXXX	Q580G4
Tb927.2.5440 S319	hypothetical protein, conserved	1.91007	0	0.575213	-1.33486	0.396183	-0.694218	0.064768															1.0144e-113	262.58	231.12	197.1	1	17839000	Tb927.2.5440	S	319	SRTVGEVVHPLARVGSAFGEGTEDTQEQTSV	XXXXXXXXXXXXXPPPPPPPPPPPPPPPPPP	Q586E4
Tb927.11.4360 S231	Protein of unknown function (DUF1014), putative	1.90884	0	-0.35642	-0.507842	0.26418	0.191534	1.401															0.00203503	125.23	54.005	91.701	1	23357000	Tb927.11.4360	S	231	QKDPSNPFVQRNERRSADRLEQERRWIEGDD	XXXXXXXXXXXXXXXPPPPPPPPPXXXXXXX	Q385Y1
Tb927.9.2160 S163	hypothetical protein, conserved	1.90884	0	0.924298	1.63953	1.90884	1.4399	0.843218															3.99226e-46	216.71	216.71	85.563	1	59303000	Tb927.9.2160	S	163	RRFPLPPVNPLDLNESAIERAIEETVGQPLQ	XPPPPPPPPPPPPPPPPPPPXXXXXXXXXXX	Q38FU3
Tb927.1.3880 S526	Fusaric acid resistance protein-like, putative	1.9072	0	0.515187	1.34769	1.32617	1.9072	1.35543							+		GO:0020016	ciliary pocket					5.09771e-46	218.05	184.04	170.38	0.953919	4362200	Tb927.1.3880	S	526	HFQRTPSTFSLPVNCSTDVSPVRDLSSPGSF	XXXXPPPPPPPPPPPPPPPPPPPXXXXXXXX	Q4GYI9
Tb927.7.4410 S417	hypothetical protein, conserved	1.90646	0	0.638559	1.41678	0.974533	0.655172	1.90646															3.91866e-05	89.968	89.968	89.968	1	14570000	Tb927.7.4410	S	417	LSSVGLGSLNNPDKGSGNFLRENM_______	PPPPPPPPPPPPPPPPPPPPPXXXXXXXXXX	Q57X57
Tb927.6.3100 S185	Intraflagellar transport complex B protein 46 C terminal, putative	1.90624	0	1.04962	1.12638	0.971632	1.30937	1.90623									GO:0030990;GO:0030992	intraciliary transport particle;intraciliary transport particle B					8.70184e-12	186.76	128.98	186.76	1	75337000	Tb927.6.3100	S	185	NTDDDDDPKSTEEEESVPIGRTRGYCNPRPE	PPPPPPPPPPPPPPPPPPPPPXXXXXXXXXX	Q583M4
Tb927.10.6730 S29	Plasma-membrane choline transporter, putative	1.9049	0	0.396271	0.644195	0.735768	0.481166	1.9049									GO:0020016	ciliary pocket					6.75102e-11	104.97	104.97	104.97	1	647560000	Tb927.10.6730	S	29	YDVWQENQRNCRQECSPQAVPLQGIPLYQGD	XXXXXXXXXXXXPPPPPPPPPPPPPPPPPPP	Q38AT3
Tb927.9.9990 T72	kinetoplastid-specific dual specificity phosphatase, putative	1.90236	0	0.383563	1.48719	1.58538	1.80236	1.90236											GO:0008138	protein tyrosine/serine/threonine phosphatase activity	GO:0006470	protein dephosphorylation	7.55468e-08	171.33	74.999	171.33	1	49830000	Tb927.9.9990	T	72	EWNAMAAEARPTQLLTPKASRVGSTQLQAAL	XXXXXXXXXXPPPPPPPPXXXXXXXXXXXXX	Q38E03
Tb927.10.8180 S388	hypothetical protein, conserved	1.90058	0	0.978501	1.90058	1.43903	0.890078	1.48095									GO:0005737	cytoplasm					1.44123e-33	208.49	170.38	168.55	1	14257000	Tb927.10.8180	S	388	NTERGYFVGDNGPNDSFYPERGHGGSSIHAN	XXXXPPPPPPPPPPPPPPPPPXXXXXXXXXX	Q38AE6
Tb927.10.4570 S38	elongation factor 2	1.90032	0	0.556764	1.90032	1.34215	0.881777	1.06635	+								GO:0005737	cytoplasm	GO:0003729;GO:0005525	GTP binding;mRNA binding	GO:0006412	translation	3.71177e-27	204.17	204.17	166.64	0.999848	33431000	Tb927.10.4570	S	38	SVIAHVDHGKSTLSDSLVGAAGIIKMEDAGD	XXXXXXXXXXPPPPPPPPPPPPPPPXXXXXX
Tb927.7.5690 S552	hypothetical protein, conserved	1.90028	0	-0.318339	0.815684	0.881934	1.41888	1.58194															3.12965e-39	226.88	195.89	226.88	0.999904	126410000	Tb927.7.5690	S	552	ELGGSGYRLTTAHFESPTDPSKQYSRYPTDD	XXXXXXXXPPPPPPPPPPPPPPXXXXXXXXX	Q582I4
Tb927.3.5160 S67	Basal body protein	1.90015	0	1.4691	1.90015	1.45455	1.19908	1.75034									GO:0036064	ciliary basal body					1.04353e-06	155.53	92.816	136.96	1	21223000	Tb927.3.5160	S	67	TGREQQLDTTSELQRSFQYLTPRQQQSILSF	XXXXXXXXXXXXXXXPPPPPPPPXXXXXXXX	Q580V9
Tb927.11.13690 T85	Radial spoke protein 11	1.89893	0	1.17385	1.89893	1.67894	0.870452	1.27817							+		GO:0005737;GO:0005930	axoneme;cytoplasm					1.76181e-36	171.49	171.49	97.243	0.958914	564800000	Tb927.11.13690	T	85	DRHAEGGQCDVEVMDTTLPADQEDHDIVRSV	XXPPPPPPPPPPPPPPPPPPPPPPPPPPPXX	Q382G8
Tb927.9.14290 S394	Cytokinesis initiation factor 2	1.89793	0	-0.0332407	1.49807	1.34114	1.15881	1.86469							+	+	GO:0005929;GO:0032154;GO:0051286	cell tip;cilium;cleavage furrow	GO:0005515	protein binding	GO:1902408	mitotic cytokinesis;site selection	0.000245241	109.16	51.81	103.44	1	42591000	Tb927.9.14290	S	394	FTGRTNETHTGWRVLSIPSLEEMRDVTTENS	XXXXXXXXXXXXXPPPPPPPPPPPXXXXXXX	Q38D28
Tb927.11.16470 S68	hypothetical protein, conserved	1.89701	0	0.430395	0.910391	1.89701	1.77887	1.60461									GO:0005737;GO:0030863;GO:0036064	ciliary basal body;cortical cytoskeleton;cytoplasm			GO:0010608	posttranscriptional regulation of gene expression	0.000391418	97.291	97.291	85.563	1	161590000	Tb927.11.16470	S	68	PPSRHSPYDMESRKVSPFRPTPSTLHRMDTT	XXXXXXXXXXXXXPPPPPPPPPPPPPPXXXX	Q381D9
Tb927.10.1450 S423	plectin, putative	1.89561	0	-0.0544172	-0.0669948	-0.927431	0.393691	0.96818					+				GO:0005856	cytoskeleton	GO:0032403	protein complex binding			2.92563e-05	160.84	160.84	77.527	1	49006000	Tb927.10.1450	S	423	IPLNPFAKMVIQGEASQPRVEDDDDAVVFGV	XXXXXXXXPPPPPPPPPPPXXXXXXXXXXXX	Q38C95
Tb927.4.2890 S602	hypothetical protein, conserved	1.89494	0	1.56024	1.89494	1.76401	1.20551	1.33557															2.75736e-08	147.53	147.53	114.99	0.998484	53554000	Tb927.4.2890	S	602	VVSKLAIMQYHSKNVSQSDHAQPVVVCPRTG	XXXXXXXXXXXXXPPPPPPPPPPPPPPPPXX	Q583W6
Tb927.11.15800 T449	Tip Of Extending FAZ protein 1	1.89473	0	0.683203	1.70856	1.89473	1.5641	1.79451					+	+	+	+	GO:0051286	cell tip	GO:0005515	protein binding	GO:0000281;GO:1902472	mitotic cytokinesis;regulation of mitotic cytokinesis;site selection	0.00039162	160.86	77.074	121.21	0.998427	148510000	Tb927.11.15800	T	449	AAKASVSSSTHKRAPTPTSVAKSSTKRSGTM	XXXXXXXXXXXXPPPPPPPPPPXXXXXXXXX	Q381K6
Tb927.3.1110 S407	Putative intraflagellar transport protein A1	1.89464	0	0.732731	1.89464	1.7605	0.828657	0.817075									GO:0030990;GO:0030992	intraciliary transport particle;intraciliary transport particle B			GO:0035720;GO:0035735	intraciliary anterograde transport;intraciliary transport involved in cilium assembly	0.00564133	88.134	16.785	88.134	0.999974	13571000	Tb927.3.1110	S	407	RAGPDGYDDSNAGGRSVRPGLSVRGSSPPDR	XXXXXXXXXXXXXXXPPPPPPPPPXXXXXXX	Q57WZ2
Tb927.11.2140 S56	cyclic nucleotide-binding domain containing protein, putative	1.8939	0	1.59367	1.80873	0.965106	0.603754	1.8939									GO:0005737;GO:0005930	axoneme;cytoplasm	GO:0030551	cyclic nucleotide binding			0.000899422	114.97	86.051	114.97	0.999079	13435000	Tb927.11.2140	S	56	QKSLSGNLPDKCMSVSFAKSLSGVDLSILTR	XXXXXXXXXXXPPPPPPPPXXXXXXXXXXXX	Q386U5
Tb927.9.2760 T401	EB1-like C-terminal motif containing protein, putative	1.89355	0	0.465284	1.7411	1.89355	0.526048	1.78369							+								0.000413774	119.03	46.932	85.924	0.994574	75610000	Tb927.9.2760	T	401	GSGDISERTCRPGGTTPVRTAVRSRNSLSGV	XXXXXXXXPPPPPPPPPPPXXXXXXXXXXXX	Q38FP4
Tb927.10.8820 S757	hook complex protein, conserved	1.89169	0	0.785242	1.3342	1.42115	1.35561	1.89169					+	+		+			GO:0032403	protein complex binding			0.000893833	86.911	32.713	59.513	1	76323000	Tb927.10.8820	S	757	ADMRPYTPVITRRAASDGRPPIPGR______	XXXXXXXXXXXXPPPPPPPPPPPPPXXXXXX	Q38A92
Tb927.11.12480 S275	Kinetochore interacting phosphatase 7	1.89154	0	-0.382569	-1.17205	-0.982636	-0.594967	0.719497				+					GO:0000776;GO:0005737	cytoplasm;kinetochore	GO:0004722;GO:0016787	hydrolase activity;protein serine/threonine phosphatase activity	GO:0006470	protein dephosphorylation	1.24057e-71	245.12	245.12	245.12	1	44974000	Tb927.11.12480	S	275	LRTFNQQVIDGYSAPSPMSSRGSAVFHYIVR	XXPPPPPPPPPPPPPPPPPPPXXXXXXXXXX	Q382T3
Tb927.11.12260 S343	hypothetical protein, conserved	1.88767	0	0.949238	0.915518	1.18489	0.0454845	-0.702783									GO:0005737	cytoplasm					3.52852e-20	175.39	130.95	168.64	0.956667	13115000	Tb927.11.12260	S	343	EKSVRVSGEAVGGDTSLDADTPLRRTENQTS	XXXXXPPPPPPPPPPPPPPPPPPPPXXXXXX	Q382V5
Tb927.10.1810 S12	RING-H2 zinc finger, putative	1.88747	0	0.603868	1.83178	1.88747	1.41644	1.87482															1.09726e-84	249.49	220.51	64.87	1	90960000	Tb927.10.1810	S	12	____MEEAAAEGMPLSQEQGEQKRFVLKRWN	XXXXPPPPPPPPPPPPPPPPPPPPXXXXXXX	Q38C61
Tb927.6.3100 S148	Intraflagellar transport complex B protein 46 C terminal, putative	1.88379	0	0.180224	0.869521	0.523091	0.661353	1.88379									GO:0030990;GO:0030992	intraciliary transport particle;intraciliary transport particle B					6.55e-05	88.168	48.023	57.989	0.998478	28809000	Tb927.6.3100	S	148	GTMLRNAPHDEAIPVSGHAITMDTPKRTIDV	XXXXXPPPPPPPPPPPPPPPPPPPPPPXXXX	Q583M4
Tb927.10.5880 S256	Proteophosphoglycan, putative	1.88028	0	1.28981	1.88028	1.42326	0.977008	1.42349								+	GO:0030863	cortical cytoskeleton			GO:0010608	posttranscriptional regulation of gene expression	0.00503805	113.18	74.4	103.7	1	88232000	Tb927.10.5880	S	256	GGQAPLFSARGRYFKSPVRTRGGNAPKSGDA	XXXXXXXXXXXXPPPPPPPXXXXXXXXXXXX	Q38B16
Tb927.10.12780 S202	Zinc finger CCCH domain-containing protein 37	1.87795	0	-0.293823	1.58413	0.523147	0.347176	0.273998	+										GO:0003676;GO:0003723	nucleic acid binding;RNA binding	GO:0010608	posttranscriptional regulation of gene expression	1.15336e-17	124.09	124.09	124.09	0.965647	29862000	Tb927.10.12780	S	202	HHASGNKSGEKLSAGSPLDSSPGSFPDGTPL	XXXXXXXXXXXPPPPPPPPPPPPPPPPPPPP	Q388W8
Tb927.9.8180 S403	hypothetical protein, conserved	1.8769	0	-0.169181	0.259795	0.301976	0.345669	1.70772									GO:0005737;GO:0051286	cell tip;cytoplasm					3.93663e-05	133.48	67.261	133.48	0.999998	46010000	Tb927.9.8180	S	403	RLRAPSQLTMSNARFSIPMASHIGFDQRTRQ	XXXXXXXXXXXXXXPPPPPPPPPPPPPPXXX	Q38EE5
Tb927.8.2860 T120	hypothetical protein, conserved	1.87683	0	0.261314	0.729007	1.28373	1.0691	1.87683													GO:0044145;GO:0052106	modulation of development of symbiont involved in interaction with host;quorum sensing involved in interaction with host	1.9672e-11	179.55	122.74	147.39	0.999922	31920000	Tb927.8.2860	T	120	SRASSALRAENNAQITPTGLKRAEANADKER	XXXXXXXXPPPPPPPPPPPPPPXXXXXXXXX	Q57W86
Tb927.1.4800 S258	hypothetical protein, conserved	1.87645	0	0.203435	1.87645	0.367522	1.02353	1.19228								+							0.000304264	110.08	55.013	107.85	0.999697	15187000	Tb927.1.4800	S	258	ATAVMSRHRSGLSTDSFPRRRSPSPSSHGDV	XXXXXXXXXPPPPPPPPPPXXXXXXXXXXXX	Q4GY98
Tb927.9.11100 S320	cAMP-dependent protein kinase catalytic subunit 1	1.87642	0	0.569429	-1.30699	-0.7609	0.0208922	0.279721		+									GO:0004674;GO:0005524	ATP binding;protein serine/threonine kinase activity	GO:0006468	protein phosphorylation	3.29964e-09	90.127	90.127	87.196	0.987909	32918000	Tb927.9.11100	S	320	DTSNFESYPESGDKGSPPLTPSQQVAFRGF_	PPPPPPPPPPPPPPPPPPPPPPPPPPPPXXX	Q38DR5
Tb927.8.2770 S625	inositol 1,4,5-trisphosphate receptor	1.87569	0	0.221583	-0.375548	-0.0935888	1.50015	-0.231751									GO:0005783;GO:0020022	acidocalcisome;endoplasmic reticulum	GO:0005220	4;5-trisphosphate-sensitive calcium-release channel activity;inositol 1			7.39599e-11	165.34	165.34	165.34	1	22282000	Tb927.8.2770	S	625	QQTETDGEHGQGRYPSAEGSTSPTLMEGRMA	XXXXXXXXXXXXXPPPPPPPPPPPPPPPPXX	Q57XB2
Tb927.10.4320 S268	hypothetical protein, conserved	1.8717	0	0.35119	1.83182	1.8717	1.64803	0.017293															3.06161e-06	128.38	84.575	122.52	0.992073	69258000	Tb927.10.4320	S	268	TVPIGFSFMQRRPLSSFRKKIQERGEAGAAA	XXXXXXXXXXXPPPPPPPXXXXXXXXXXXXX	Q4FKP4
Tb927.8.7850 S602	hypothetical protein, conserved	1.87115	0	0.456274	1.82463	1.87115	1.76294	1.55054															5.78664e-17	201.08	146.6	201.08	0.999983	15147000	Tb927.8.7850	S	602	LCHSPRAGPISHVEGSPSRGNFGSVTEIANS	XXXXXXPPPPPPPPPPPPPXXXXXXXXXXXX	Q57U58
Tb927.9.2240 T563	Pseudokinase, putative	1.87042	0	0.812689	1.76431	0.896276	-0.106117	0.124048		+									GO:0004713;GO:0005524	ATP binding;protein tyrosine kinase activity	GO:0006468	protein phosphorylation	0.00278503	75.669	41.887	67.115	1	1926400	Tb927.9.2240	T	563	GEVEARGLLSSRGHPTPVLVCGQQRTGDGSI	XXXXXXXXXXXXPPPPPPPPPPPPPXXXXXX	Q38FT8
Tb927.4.3910 S129	Kinesin-13 4a, putative	1.8696	0	0.422982	1.8696	1.78703	0.988098	1.12344									GO:0005737;GO:0005875;GO:0005929;GO:0051286;GO:0097542	cell tip;ciliary tip;cilium;cytoplasm;microtubule associated complex	GO:0003774;GO:0005524	ATP binding;motor activity			0.000102329	109.39	109.39	97.813	0.999996	65432000	Tb927.4.3910	S	129	LQLLKQRLPHLNSALSARGASTPSRTGRESS	XXXXXPPPPPPPPPPPPPXXXXXXXXXXXXX	Q57XZ5
Tb927.10.3020 S748	hypothetical protein, conserved	1.8683	0	0.491713	1.86831	0.633027	0.279873	0.227896															1.52158e-49	233.47	205.5	116.78	1	3584000	Tb927.10.3020	S	748	EKYCTHQRDGNDVVLSALNNQRASRIIEGVW	XXXXXXXXPPPPPPPPPPPPPPXXXXXXXXX	Q38BU3
Tb927.5.2410 S1271	kinesin, putative	1.86695	0	-0.277854	0.684637	1.03732	1.58909	1.2486									GO:0005929;GO:0005930;GO:0097542	axoneme;ciliary tip;cilium			GO:0010608	posttranscriptional regulation of gene expression	7.68522e-06	139.08	88.256	95.067	0.999511	129720000	Tb927.5.2410	S	1271	AAASSNGSPVSSKAISPSHFPQSGGGGVSRS	XXXXXXXXXXXXXPPPPPPPPPPPPPPPPPX	Q582C4
Tb927.11.1640 S63	Stumpy formation signalling pathway protein, putative	1.8668	0	0.299558	1.25464	1.79511	1.8668	1.61801									GO:0005737;GO:0097014	ciliary plasm;cytoplasm			GO:0044145;GO:0052106	modulation of development of symbiont involved in interaction with host;quorum sensing involved in interaction with host	3.22461e-12	177.07	142.4	177.07	1	17079000	Tb927.11.1640	S	63	TPRVLPQSGYNQQYQSPPRVQRRRRGGGTKT	XXXPPPPPPPPPPPPPPPPXXXXXXXXXXXX	Q386Z0
Tb927.2.5610 S165	Present in the outer mitochondrial membrane proteome 22B	1.86656	0	0.36038	0.148393	-0.0456465	-1.50618	0.253235									GO:0005739;GO:0005741	mitochondrial outer membrane;mitochondrion					1.69139e-91	265.56	200.07	225.29	1	17600000	Tb927.2.5610	S	165	GISNSTSRGNDRHNGSMYGTNPTYSKTSRTG	XXXXXXXXXXXXPPPPPPPPPPPPPPXXXXX
Tb927.6.3710 S578	hypothetical protein, conserved	1.86649	0	0.474263	1.56882	1.73874	1.78962	1.86649															1.83078e-35	217.39	217.39	166.79	1	132320000	Tb927.6.3710	S	578	APHSASRIASVINNVSPNKPRQRGHQLSNTA	XXXXXXXPPPPPPPPPPPPPPXXXXXXXXXX	Q585W9
Tb927.9.12990 S820	hypothetical protein, conserved	1.86448	0	-0.984815	0.87967	0.756727	0.359285	0.537519															7.31843e-06	104.21	90.206	104.21	0.988474	8213100	Tb927.9.12990	S	820	RCRRFTLSCAGGETVSPEPTSDHRVEEGKTT	XXXXPPPPPPPPPPPPPPPPPPPPXXXXXXX	Q38DC0
Tb927.11.3440 S193	hypothetical protein, conserved	1.86254	0	-0.307823	-0.510745	-0.598229	-0.551715	-1.86254	+								GO:0005737	cytoplasm	GO:0005515	protein binding	GO:0010608	posttranscriptional regulation of gene expression	8.46287e-56	237.34	152.72	228.99	1	13346000	Tb927.11.3440	S	193	QCFLGLYQRQKEQRGSPNWNQQVQVLSSVKQ	XXXXXXXXXXXXXXPPPPPPPPPPPPPPPPX	Q386G7
Tb927.10.7290 S1118	Flagellar Member 2	1.86028	0	0.297375	1.22592	1.86027	1.81832	1.63521									GO:0005737;GO:0005930;GO:0031514	axoneme;cytoplasm;motile cilium					4.76549e-06	152	112.09	152	0.99953	51711000	Tb927.10.7290	S	1118	GRRTLMKHLDAHEGGSPSKGFDDVPSGPMAL	XXXXXXXPPPPPPPPPPPPPPPPPPPPPPPP	Q38AN4
Tb927.8.5170 S626	hypothetical protein, conserved	1.85711	0	-0.657882	-1.48365	-1.85711	-0.828692	-1.4316															7.59533e-09	180.61	147.38	180.61	0.999457	5203700	Tb927.8.5170	S	626	HDERRERSDSIQNSGSVERASPVEVIAPLVV	XXXXXXXPPPPPPPPPPPPXXXXXXXXXXXX	Q57UI9
Tb927.10.8820 S636	hook complex protein, conserved	1.85548	0	-1.43056	0.424923	0.419347	-0.1876	-0.67478					+	+		+			GO:0032403	protein complex binding			1.5603e-126	291.68	241.57	291.68	0.99999	20899000	Tb927.10.8820	S	636	RPRKLEDEYQSLTGGSKLLSMEDASQPRRNS	XXXPPPPPPPPPPPPPPXXXXXXXXXXXXXX	Q38A92
Tb927.7.2680 S203	zinc finger protein family member, putative	1.85476	0	-0.775646	0.551205	-0.345623	-1.30355	0.381475	+				+				GO:0005737	cytoplasm	GO:0003723	RNA binding	GO:0010608	posttranscriptional regulation of gene expression	6.40054e-06	162.88	120.4	162.88	0.999615	12093000	Tb927.7.2680	S	203	TCNPNIWEVEGKDVQSSLIHDAVKVGMSQIT	XXXXXXXXXXXXPPPPPPPPPPPPXXXXXXX	Q57Y78
Tb927.11.11880 T1137	conserved protein	1.85396	0	1.66662	0.718265	1.85396	0.333185	1.82385									GO:0005737	cytoplasm					5.13495e-08	174.94	118.96	169.58	0.99908	5229600	Tb927.11.11880	T	1137	CGPEALVAGGRTSLDTGSFVTPLRNTGTSYI	XXXXXXXXXXXPPPPPPPPPPPPPXXXXXXX	Q382Z2;Q382Z3
Tb927.3.3940 T110	RNA-binding protein, putative	1.85375	0	0.114051	0.387674	0.63413	0.896975	-0.956779	+							+	GO:0005737;GO:0097014	ciliary plasm;cytoplasm	GO:0003723;GO:0003729	mRNA binding;RNA binding	GO:0006396;GO:0010608	posttranscriptional regulation of gene expression;RNA processing	4.00717e-07	148.18	114.9	101.2	0.957527	49945000	Tb927.3.3940	T	110	HSSSSNVPVASLRAGTAGTPTVTPAADSRAE	XXXXXXXXXXXXXPPPPPPPPPPPPPPPPXX	Q57WD0
Tb927.4.4940 S20	hypothetical protein, conserved	1.85294	0	-0.253307	1.59963	1.3097	1.34655	1.03582								+	GO:0005737	cytoplasm					4.69291e-05	110.77	84.016	77.505	0.999949	21662000	Tb927.4.4940	S	20	GFTRQPSEGQDGGPGSPPYFARWSVYDVHED	XXXXPPPPPPPPPPPPPPPPPPXXXXXXXXX	Q584L1
Tb927.3.1010 S309	hypothetical protein, conserved	1.85104	0	1.336	0.779912	0.119865	-0.509514	1.34153															0.000184906	103.43	103.43	74.46	0.98875	5027400	Tb927.3.1010	S	309	RNMTVPPLSRSAIAHSVSATRALSLGDRISA	XXXXXXXXXXPPPPPPPPPPPXXXXXXXXXX	Q57WY4
Tb927.9.8700 S287	hypothetical protein, conserved	1.85053	0	1.45637	1.85053	1.18217	0.663098	1.48209															0.00715388	83.499	41.151	81.525	0.999987	54884000	Tb927.9.8700	S	287	SPHLALEDKPVARSCSVPLQRKSTGVSSGNF	XXXXXXXXXXXXXPPPPPPPPXXXXXXXXXX	Q38EA6
Tb927.11.4030 S880	hypothetical protein, conserved	1.84779	0	1.19957	1.38828	1.84779	1.4025	1.48014									GO:0005737;GO:0005929	cilium;cytoplasm					8.23513e-07	165.89	119.74	156.96	0.999868	37407000	Tb927.11.4030	S	880	AGDFRATGPSNQEILSTRKEQLPLLGKEYNT	XXXXXPPPPPPPPPPPPPPXXXXXXXXXXXX	Q386B1
Tb927.5.570 T1701	hypothetical protein, conserved	1.84458	0	0.537724	1.46979	1.74836	1.84458	1.51554								+	GO:0005929	cilium					0.000479552	124.51	95.75	121.56	0.973238	24522000	Tb927.5.570	T	1701	AMQYGKSSPSFAPPTTPPRSGNKELSPMGEM	XXXXXXPPPPPPPPPPPPPXXXXXXXXXXXX	Q57VV6
Tb927.5.3270 S355	Autophagy protein Apg6, putative	1.84356	0	-0.245272	-1.05932	-0.625588	-0.509756	-1.84356															5.11099e-14	166.67	133.67	133.28	0.999741	18359000	Tb927.5.3270	S	355	ARTLTLERTVSCGTISPPPMTDVYKALLTQF	XXXXXXXXPPPPPPPPPPPPPPPPPXXXXXX	Q57Z66
Tb927.3.2475 S71	hypothetical protein	1.84202	0	0.644679	0.54907	0.834906	0.690445	1.84202															8.20111e-05	137.4	107.85	137.4	1	81027000	Tb927.3.2475	S	71	AQRRREGRKSCWRAASPNMSLCKKIRGVFCP	XXXXXXXXXXXXXPPPPPPPPPPXXXXXXXX
Tb927.10.14310 S60	hypothetical protein, conserved	1.84112	0	1.66365	1.6971	1.84112	1.76357	1.31923									GO:0005737	cytoplasm					6.20429e-06	125.98	95.117	83.37	0.990226	49517000	Tb927.10.14310	S	60	SKAPPPPDSEGSTLHSARNCRERSARVNGRR	XXPPPPPPPPPPPPPPPPXXXXXXXXXXXXX	Q388H1
Tb927.11.1170 S636	hypothetical protein, conserved	1.83947	0	-0.18504	-0.449097	-0.923699	-1.83947	-1.81978															0.000492601	115.83	82.622	44.193	0.987408	20342000	Tb927.11.1170	S	636	SSAPSNQSTLSSASRSNSVSNRPLLPFERWV	XXXXXXXXXXXXXXXPPPPPPPPPPPPPPXX	Q387D5
Tb927.10.8430 T14	40S ribosomal protein S12, putative	1.83759	0	0.88044	1.83759	1.83325	1.82669	1.47824									GO:0005622;GO:0005654;GO:0005730;GO:0005737;GO:0005840	cytoplasm;intracellular;nucleolus;nucleoplasm;ribosome			GO:0006412	translation	1.5258e-15	165.01	165.01	165.01	1	44545000	Tb927.10.8430	T	14	__MADENQVEKQVEPTPVVEVIDVEPDTLQD	XXXXXXXXXXXPPPPPPPPPPPPPPPPPPPP	Q38AC1
Tb927.10.2110 S53	elongation factor 1-alpha	1.83746	0	0.658122	1.15637	0.394045	0.192993	1.83746	+								GO:0005737	cytoplasm	GO:0003729;GO:0005516	calmodulin binding;mRNA binding	GO:0007017;GO:0019722	calcium-mediated signaling;microtubule-based process	1.69398e-05	159.58	120.86	149.82	1	96038000	Tb927.10.2110	S	53	TIEKFEKEAADIGKASFKYAWVLDKLKAERE	XXXXXXXPPPPPPPPPPPXXXXXXXXXXXXX
Tb927.7.6220 S511	calcium/calmodulin-dependent protein kinase, putative	1.83734	0	0.0551665	1.54265	0.60397	-0.294691	0.836309		+							GO:0005737;GO:0097014	ciliary plasm;cytoplasm	GO:0004672;GO:0005524	ATP binding;protein kinase activity	GO:0000281;GO:0006468	mitotic cytokinesis;protein phosphorylation	0.00188626	70.907	50.322	57.366	0.996625	5495000	Tb927.7.6220	S	511	VSPTQSRSARTTRSRSQHGSAHTSLMNPSRS	XXXXXXXXXXXXXPPPPPPPPPPPPPPPPPX	Q57VI9
Tb927.9.10920 S791	kinetoplastid kinetochore protein 3	1.83587	0	-0.590021	-0.684064	-0.959563	-1.13629	-1.83587		+		+					GO:0000776;GO:0005634	kinetochore;nucleus	GO:0004674;GO:0005524	ATP binding;protein serine/threonine kinase activity	GO:0006468;GO:0007059;GO:0008283	cell proliferation;chromosome segregation;protein phosphorylation	4.9129e-05	144.18	120.95	74.772	1	28082000	Tb927.9.10920	S	791	RPKRRASVPALERKRSREPAAEVVGIVARRK	XXXXXXXXXXXXXXXPPPPPPPPPPPPPPXX	Q38DT1
Tb927.1.3910 S248	Anaphase-promoting complex subunit CDC23	1.83406	0	-0.0285563	1.4136	1.60525	1.80551	1.34757									GO:0005680	anaphase-promoting complex			GO:0007049	cell cycle	0.000177586	68.587	46.805	62.792	0.97246	25193000	Tb927.1.3910	S	248	ALERQQQQQQHQGPQSSPTHPSSSAIRGSSS	XXXXPPPPPPPPPPPPPPPPPPPPPPPXXXX	Q4GYI6
Tb927.3.690 S564	CMGC/RCK protein kinase, putative	1.83185	0	-0.327775	0.991146	1.50407	0.930491	1.11499		+						+	GO:0036064	ciliary basal body	GO:0004674;GO:0005524	ATP binding;protein serine/threonine kinase activity	GO:0000281;GO:0006468	mitotic cytokinesis;protein phosphorylation	8.53252e-12	113.37	94.81	92.01	0.984113	38782000	Tb927.3.690	S	564	ATLASVGPSVGSQAVSPSIKALLAKHREHNQ	PPPPPPPPPPPPPPPPPPPPXXXXXXXXXXX	Q57WV2
Tb927.2.2240 S422	exportin-T, putative	1.83134	0	0.262753	-1.56859	-0.865794	-1.22277	-0.767054									GO:0005634;GO:0005654;GO:0005737	cytoplasm;nucleoplasm;nucleus	GO:0000049	tRNA binding			1.6661e-178	323.72	283.53	227.09	0.950388	36824000	Tb927.2.2240	S	422	TATSPPSLSCVRSTESLDAEGGIDCTNVDCR	XXXXXXXXXXXXPPPPPPPPPPPPPPPPPPP	Q586K4
Tb927.11.1450 S73	2-oxoglutarate dehydrogenase E1 component, putative	1.83117	0	-0.245745	0.901647	1.58543	0.792069	0.975574									GO:0005737;GO:0005739;GO:0005929;GO:0036064;GO:0045252	ciliary basal body;cilium;cytoplasm;mitochondrion;oxoglutarate dehydrogenase complex	GO:0004591	oxoglutarate dehydrogenase (succinyl-transferring) activity	GO:0006099;GO:0006554;GO:0006568	lysine catabolic process;tricarboxylic acid cycle;tryptophan metabolic process	5.20301e-05	141.06	107.06	110.35	0.951187	18264000	Tb927.11.1450	S	73	CEVDGSWIPILEKLRSGSPDAPLVQDFTRPV	XXXXXXXXXXXXXXXPPPPPPPPPPPPPPPP	Q387A7
Tb927.9.9450 T945	zinc finger protein family member, putative	1.82942	0	0.724814	1.82942	1.4617	1.32185	1.32912	+								GO:0005737	cytoplasm	GO:0003723	RNA binding	GO:0010608	posttranscriptional regulation of gene expression	1.58927e-06	135.43	135.43	135.43	0.990945	76665000	Tb927.9.9450	T	945	PNEAASPYPQQQTRPTSARQQGPAGSQVDEH	PPPPPPPPPPPPPPPPPPPXXXXXXXXXXXX	Q38E49
Tb927.8.1300 S545	hypothetical protein, conserved	1.82916	0	-0.553548	1.23133	1.27561	-0.363314	0.112355															7.99191e-90	259.34	216.56	254.8	0.997196	32988000	Tb927.8.1300	S	545	QRALSCRSAAACANTSMETTPEAVNRQRGGV	XXXXXXXPPPPPPPPPPPPPPPPPPPXXXXX	Q57VM5
Tb927.9.11050 S145	4E-interacting protein, putative	1.82509	0	0.0473859	1.16408	1.76234	1.82509	1.46721	+								GO:0005737	cytoplasm	GO:0003729;GO:0045182	mRNA binding;translation regulator activity	GO:0006417;GO:0010608	posttranscriptional regulation of gene expression;regulation of translation	0.000143297	155.88	86.854	77.744	0.950677	32626000	Tb927.9.11050	S	145	SKDEGKNDTNKWGPSSPSRTEVKAEVDDEIE	XXXXXXXXXXXPPPPPPPPPPPPXXXXXXXX	Q38DR9
Tb927.3.3170 T221	hypothetical protein, conserved	1.82453	0	-0.673322	-1.66905	-1.82453	-1.67022	-0.746975															3.7756e-108	269.61	269.61	66.779	0.96974	45481000	Tb927.3.3170	T	221	ELKANKRFDSTRLPSTDELWNAATPAPPTII	XXXXXXXXXXXXPPPPPPPPPPPPPPPPPPP	Q57V69
Tb927.11.15680 S8	hypothetical protein, conserved	1.82394	0	0.476213	0.734222	0.933397	1.11747	1.82394									GO:0005654;GO:0005737;GO:0031981;GO:0097014	ciliary plasm;cytoplasm;nuclear lumen;nucleoplasm					1.08563e-45	218.83	218.83	191.93	1	59388000	Tb927.11.15680	S	8	________MSEVADFSDSADEWEATPKGPVD	XXXXXXXXXPPPPPPPPPPPPPPPPPPXXXX	Q381L8
Tb927.10.1970 S991	CHAT domain containing protein, putative	1.82323	0	0.828814	1.82323	1.13968	0.74659	1.1979									GO:0005737	cytoplasm					0.00250837	78.556	50.348	78.556	0.979428	18751000	Tb927.10.1970	S	991	IEIPLMKEMKVLSVDSLVQRVRKSLLLAPLD	XXXXXXXXXXPPPPPPPPPPXXXXXXXXXXX	Q38C46
Tb927.8.2550 T90	mitochondrial DNA primase	1.81836	0	0.852153	1.20455	1.77246	1.06443	-0.045893							+	+	GO:0005654;GO:0005730;GO:0005759;GO:0020023	kinetoplast;mitochondrial matrix;nucleolus;nucleoplasm	GO:0003896	DNA primase activity	GO:0006264	mitochondrial DNA replication	9.92251e-06	111.65	78.285	84.249	0.997122	10221000	Tb927.8.2550	T	90	GVHSDALRQGTLRAATPIKPSVAAAAASVYE	XXXXXXXXXXXXXPPPPPPPPPPPPPPPPPP	Q57XD4
Tb927.7.4120 S143	hypothetical protein, conserved	1.81684	0	-0.214593	-1.62518	-1.81684	-1.30538	-0.886706													GO:0010608	posttranscriptional regulation of gene expression	8.47207e-13	192.14	172.87	172.85	0.999997	247090000	Tb927.7.4120	S	143	GKKAKGWDSVKVTSGSIEDLLAKATESGKRQ	XXXXXXXXXXXPPPPPPPPPPPPXXXXXXXX	Q57UP2
Tb927.11.10090 S145	hypothetical protein, conserved	1.81458	0	-1.49456	-1.56199	-1.81458	-1.17731	-1.15941									GO:0005737;GO:0005930	axoneme;cytoplasm					4.47972e-08	119.34	67.23	91.643	0.99968	28665000	Tb927.11.10090	S	145	LGKVPAAMYDVQVPHSGFGIPSEKSESVKTL	XXXPPPPPPPPPPPPPPPPPPPPPXXXXXXX	Q383S0
Tb927.3.3170 T300	hypothetical protein, conserved	1.81387	0	0.262236	1.4036	1.81387	0.71241	0.84978															0.000344261	113.54	80.5	43.382	1	81918000	Tb927.3.3170	T	300	KSRVQKKDGAAKPLNTPRERGSGGVALASSR	XXXXXXPPPPPPPPPPPPXXXXXXXXXXXXX	Q57V69
Tb927.10.12330 S201	zinc finger protein family member, putative	1.81335	0	0.213337	1.08943	1.42132	1.81335	1.77898	+								GO:0005737	cytoplasm	GO:0003723	RNA binding	GO:0010608	posttranscriptional regulation of gene expression	9.99668e-36	221.85	203.83	60.019	1	992250000	Tb927.10.12330	S	201	DGRDQADGKHDVAAESP______________	XXXPPPPPPPPPPPPPPXXXXXXXXXXXXXX	Q389B0
Tb927.11.3300 S748	Spindle assembly abnormal 4	1.81247	0	0.639368	1.81247	1.53898	1.0092	1.39764					+				GO:0043234	protein complex	GO:0005515	protein binding	GO:0007105;GO:0010608	cytokinesis;posttranscriptional regulation of gene expression;site selection	0.000235243	128.21	128.21	111.31	0.998306	99405000	Tb927.11.3300	S	748	GATSKKLEARQQRRSSGHPVLTPRAQSSKTA	XXXXXXXXXXXXXPPPPPPPPPPPXXXXXXX	Q386I1
Tb927.4.2060 S317	Flagellum attachment zone protein 8	1.81204	0	-1.26448	-0.939063	-1.10886	-0.327036	0.547561									GO:0005856	cytoskeleton	GO:0005515	protein binding			1.82096e-67	250.46	177.04	230.57	0.999992	94090000	Tb927.4.2060	S	317	TKNEATNGDVPHAGRSPMSNADPDRAEEFAK	XXPPPPPPPPPPPPPPPPPPPPPPPPPPPPP	Q583I7
Tb927.10.14410 T508	leucine-rich repeat protein (LRRP), putative	1.81068	0	0.614225	1.71241	1.78538	1.81068	1.44213									GO:0005737;GO:0036064	ciliary basal body;cytoplasm					0.00754937	128.91	67.312	119.22	1	37252000	Tb927.10.14410	T	508	PSPLKSPTDKRRPLLTPKRETFEDRRPLRSP	XXXXXXXXXXXPPPPPPPXXXXXXXXXXXXX	Q388G1
Tb927.5.1890 T515	hypothetical protein, conserved	1.80981	0	0.47214	0.562551	0.484029	-0.08506	1.72475															8.77016e-27	195.17	195.17	135.27	0.999729	5678500	Tb927.5.1890	T	515	TNDFPRDDGWVGTSLTPQCSFGTRQTSQQTV	XXXXXXPPPPPPPPPPPPPPPPPPXXXXXXX	Q57ZQ8
Tb927.3.3850 S650	COPII coat assembly protein sec16	1.8098	0	-0.476257	0.8861	1.30267	1.33354	0.941117									GO:0070971	endoplasmic reticulum exit site			GO:0006888;GO:0007029;GO:0007030;GO:0051046;GO:0070973	endoplasmic reticulum organization;ER to Golgi vesicle-mediated transport;Golgi organization;protein localization to endoplasmic reticulum exit site;regulation of secretion	9.63717e-21	166.3	133.07	142.19	0.992849	27102000	Tb927.3.3850	S	650	PEARLPALDMAALPVSSRREGKGWGQQHRPR	XXXXPPPPPPPPPPPPPPPXXXXXXXXXXXX	Q57WC1
Tb927.3.1110 S413	Putative intraflagellar transport protein A1	1.80853	0	-0.353251	1.45528	1.14128	1.09093	1.15492									GO:0030990;GO:0030992	intraciliary transport particle;intraciliary transport particle B			GO:0035720;GO:0035735	intraciliary anterograde transport;intraciliary transport involved in cilium assembly	0.000502742	111.46	73.759	111.46	1	132730000	Tb927.3.1110	S	413	YDDSNAGGRSVRPGLSVRGSSPPDRNMRGPP	XXXXXXXXXPPPPPPPPPXXXXXXXXXXXXX	Q57WZ2
Tb927.4.2740 S128	p25-alpha, putative	1.80783	0	0.744474	1.80783	0.962247	0.785821	1.23123					+										1.19661e-16	203.88	173.57	141.34	1	545320000	Tb927.4.2740	S	128	VYKAGGPTNVDRNAGSLSGVVDRRVDQVDVR	XXXXXXXXXXXXPPPPPPPPPPPPXXXXXXX	D6XFL0
Tb927.2.4160 S94	hypothetical protein, conserved	1.80681	0	0.590237	1.48396	1.80681	1.09155	0.41287															0.00262327	69.815	41.954	62.357	0.98109	15416000	Tb927.2.4160	S	94	CTHGTSKRNVVISDKSDHVGRCDEASAYGGN	XXXXXXXXPPPPPPPPPPPPPXXXXXXXXXX	Q586V4
Tb927.7.6180 T209	hypothetical protein, conserved	1.8063	0	1.1528	1.8063	0.354254	0.197155	1.19914															5.61415e-71	259.27	259.27	259.27	0.979858	98806000	Tb927.7.6180	T	209	SSRALINRSEGEYESTLGGDGKLFSIEATPN	XXXPPPPPPPPPPPPPPPPPPPXXXXXXXXX	Q57VJ3
Tb927.9.9290 T484	polyadenylate-binding protein 1	1.80563	0	-0.345837	0.437939	0.383822	1.4598	1.047	+								GO:0005737;GO:0010494	cytoplasm;cytoplasmic stress granule	GO:0003723;GO:0008143	poly(A) binding;RNA binding	GO:0006396;GO:0006446;GO:0010608	posttranscriptional regulation of gene expression;regulation of translational initiation;RNA processing	2.90788e-09	101.66	80.21	75.643	0.999499	95582000	Tb927.9.9290	T	484	AVPRTPQASPAIAPDTPPLPPISAEDLQQMS	XXXXPPPPPPPPPPPPPPPPPPPPPPPPPPP	Q38E63
Tb927.4.4820 S30	amino acid transporter 10, putative	1.80313	0	0.471072	1.5161	1.50647	0.820227	1.80313									GO:0016020	membrane	GO:0005275	amine transmembrane transporter activity	GO:0006865	amino acid transport	2.19965e-16	147.06	113.7	147.06	0.999999	4785000	Tb927.4.4820	S	30	NKADVTSPFGSCEVISGEDEGLKGKNALPAN	XXPPPPPPPPPPPPPPPPPPPPPPPXXXXXX	Q583G7
Tb927.4.1970 S399	Domain of unknown function DUF21, putative	1.80108	0	1.20578	1.80108	0.674541	0.180968	1.17829															1.84896e-08	155.48	101.91	133.42	0.97123	29077000	Tb927.4.1970	S	399	FDEYDTVPKRLVGNSSYTQRRQVGLSSRCSR	XXXXXXXXXXPPPPPPPPPPXXXXXXXXXXX	Q583J6
Tb927.9.1750 S3983	Fibronectin type III domain containing protein, putative	1.80063	0	0.192558	0.126063	1.40286	0.300803	-0.39777								+	GO:0005737;GO:0005929;GO:0005930	axoneme;cilium;cytoplasm					6.50666e-05	135.61	135.61	59.306	1	58553000	Tb927.9.1750	S	3983	LGGARIVDGEVGEEGSMERKAVVQIVKKYQV	XXXXXPPPPPPPPPPPPPPPXXXXXXXXXXX	Q38FX4
Tb927.8.4320 S669	hypothetical protein, conserved	1.8002	0	-0.633509	-1.12708	-1.42803	-1.8002	-1.31341															0.000181691	140.14	106.06	119.74	0.999999	9457100	Tb927.8.4320	S	669	KRKTEKKKKVRKRVESEDLTKSLFNDFSSGD	XXXXXXXXXXXXPPPPPPPPPXXXXXXXXXX	Q57W03
Tb927.5.2680 S313	hypothetical protein, conserved	1.79902	0	-1.29332	0.399001	0.505702	-0.0589098	0.216221									GO:0005737;GO:0005930	axoneme;cytoplasm					2.2554e-36	219.85	219.85	187.56	1	38459000	Tb927.5.2680	S	313	WSKFLSSEANAESAGSPRTKFTSTWTSNKSA	XXXPPPPPPPPPPPPPPPXXXXXXXXXXXXX	Q57ZU4
Tb927.3.3790 S44	hypothetical protein, conserved	1.79738	0	0.457686	-0.41095	-0.481475	-0.629952	1.16743								+							0.00159384	88.338	44.709	64.675	1	6527700	Tb927.3.3790	S	44	VAAPVKRLFDLLQEDSKERVVRLLTAFRELT	XXXXXXXPPPPPPPPPPPPXXXXXXXXXXXX
Tb927.6.3180 S443	hypothetical protein, conserved	1.79696	0	-0.971657	0.220671	-0.830834	0.825303	0.311903								+	GO:0005634;GO:0005737	cytoplasm;nucleus					9.43025e-05	110.08	44.512	78.705	0.96521	8626300	Tb927.6.3180	S	443	RSDEVKTEGKELSNQSGGTPLPPGWGKSAIK	XXXXXXXXXXPPPPPPPPPPPPPPPPPXXXX	Q584W1
Tb927.9.8620 S1030	hypothetical protein, conserved	1.7961	0	-1.48029	0.31581	0.0983072	-0.0495495	-0.446554								+							3.06193e-08	137.73	100.11	127.32	0.994481	16512000	Tb927.9.8620	S	1030	AHSFCTPSRRSSRHGSPSPEFVVGGVNIARL	XXXXXXXXXXXXXPPPPPPPPPPPPPPPPPX	Q38EB1
Tb927.9.2075 S2678	hypothetical protein	1.79171	0	1.32457	1.52926	0.774084	-0.262447	0.638216															4.84892e-13	161.19	101.99	161.19	0.999633	30141000	Tb927.9.2075	S	2678	YLQPHPPPQRKRLSLSFSEHQREIVQGASRS	XXXXXXXXXXXPPPPPPPPPPPXXXXXXXXX
Tb927.10.550 S344	hypothetical protein, conserved	1.79126	0	0.757721	1.79126	1.20765	0.200696	0.964907								+					GO:0010608	posttranscriptional regulation of gene expression	1.99602e-39	200.04	171.49	131.64	0.997853	84483000	Tb927.10.550	S	344	LPSQASAWPPVSGRRSFTGPVSAPAFDDIIG	XXXXXXXXXXXXXXXPPPPPPPPPPPPPPPP	Q38CI5
Tb927.8.2770 T482	inositol 1,4,5-trisphosphate receptor	1.79091	0	1.79091	0.827637	1.35536	1.56275	0.827802									GO:0005783;GO:0020022	acidocalcisome;endoplasmic reticulum	GO:0005220	4;5-trisphosphate-sensitive calcium-release channel activity;inositol 1			2.49711e-06	78.9	78.9	78.531	0.999998	17399000	Tb927.8.2770	T	482	SPEGSVVSQRSCCNLTGDIVNEEGGDVVRPT	XXXXXXXXXXPPPPPPPPPPPPPPPPPPPPP	Q57XB2
Tb927.4.2880 S615	Nucleoporin NUP225	1.79075	0	-1.20649	-1.16642	0.0836328	-0.252034	-1.70712									GO:0005634;GO:0005643;GO:0044611	nuclear pore;nuclear pore inner ring;nucleus					0.000575815	118.73	92.839	118.73	0.999979	38721000	Tb927.4.2880	S	615	TLCDNGGSMAALRKPSVSGAAAPGRHRQFTP	XXXXXXXXXXXXXPPPPPPPPPPPPXXXXXX	Q583W5
Tb927.11.10660 S5248	Basal body protein	1.79048	0	0.720539	1.05883	1.60696	1.79048	1.00958					+			+	GO:0005737;GO:0035869;GO:0036064	ciliary basal body;ciliary transition zone;cytoplasm					6.36623e-07	170.74	125.14	170.74	1	7211000	Tb927.11.10660	S	5248	TLSNVGRLSQDNQLGSPRGPSSSVAVQDVME	XXXXXXXPPPPPPPPPPPXXXXXXXXXXXXX	Q383L3
Tb927.10.12330 S181	zinc finger protein family member, putative	1.78992	0	-0.150372	0.0863377	0.272415	1.63955	0.302673	+								GO:0005737	cytoplasm	GO:0003723	RNA binding	GO:0010608	posttranscriptional regulation of gene expression	1.63057e-18	174.35	124.41	62.813	0.999285	2282300000	Tb927.10.12330	S	181	DRVKQADGTAEADRHSSHSVDGRDQADGKHD	XXXXPPPPPPPPPPPPPPPPPPPXXXXXXXX	Q389B0
Tb927.11.4980 T372	ATP-dependent DEAD/H RNA helicase, putative	1.78936	0	-1.78936	-0.918924	-0.303357	-0.768682	-1.04867									GO:0005634;GO:0005730	nucleolus;nucleus	GO:0005524;GO:0008026	ATP binding;ATP-dependent helicase activity			5.2461e-71	252.52	233.74	238.07	0.996082	31444000	Tb927.11.4980	T	372	RMRGATDGDEETTTSTPRSNSRGKRKSLAAG	XXXPPPPPPPPPPPPPPPXXXXXXXXXXXXX	Q385S0
Tb927.10.8600 T344	Vps54-like protein, putative	1.78801	0	0.436093	1.06131	1.27628	1.35518	1.78801									GO:0005739	mitochondrion					0.00217389	101.93	49.236	65.278	1	34767000	Tb927.10.8600	T	344	DRAGEARRALDDLQQTRADVDAYGTGFVREM	XXXXXXXPPPPPPPPPPXXXXXXXXXXXXXX	Q38AB2
Tb927.10.15020 S80	CMGC/DYRK protein kinase, putative	1.7859	0	0.273746	-0.456105	-0.65183	-0.298397	-1.51215		+							GO:0005737;GO:0031981;GO:0097014	ciliary plasm;cytoplasm;nuclear lumen	GO:0004674;GO:0005524	ATP binding;protein serine/threonine kinase activity	GO:0006468;GO:0044145;GO:0052106	modulation of development of symbiont involved in interaction with host;protein phosphorylation;quorum sensing involved in interaction with host	0.00793214	69.602	32.648	59.116	0.996082	3324100	Tb927.10.15020	S	80	SLSHAASQGSRTSPPSFVFATRVCRSFDSVS	XXXXXXXXXXXPPPPPPPPPPPXXXXXXXXX	Q388A6
Tb927.7.6640 S1240	hypothetical protein, conserved	1.78523	0	1.1474	1.56037	0.801641	0.873504	1.78523									GO:0005929;GO:0005930	axoneme;cilium			GO:0010608	posttranscriptional regulation of gene expression	0.000225271	101.39	101.39	90.697	0.999899	25425000	Tb927.7.6640	S	1240	GYGSATGRDARTVPGSFGYGSRAGRDARTGP	XXXXXXXXXXXPPPPPPPPPPPXXXXXXXXX	Q57Y65
Tb927.9.7480 S248	hypothetical protein, conserved	1.78463	0	0.385304	1.25398	1.78463	0.28514	1.11235	+												GO:0010608	posttranscriptional regulation of gene expression	8.03436e-39	211.13	129.34	184	0.999989	12618000	Tb927.9.7480	S	248	CEGSKRYIDSIVSPCSVEDVRAQSHSLEFPC	XXXXXXPPPPPPPPPPPPPPPXXXXXXXXXX	Q38EJ9
Tb927.9.4450 S238	hypothetical protein	1.78314	0	0.295366	0.63608	0.6498	0.961521	1.78314									GO:0005737	cytoplasm					0.000107572	139.64	139.64	127.03	1	4702200	Tb927.9.4450	S	238	ESSREAASTDLRKAVSVAQANQLLGRTEIPH	XXXXXXXXXXXXXPPPPPPPPPPPPPXXXXX	Q38F96
Tb927.11.9060 S181	DnaJ domain containing protein, putative	1.78182	0	-0.612893	1.16893	0.784999	0.153556	0.663598									GO:0005737;GO:0097014	ciliary plasm;cytoplasm					0.000383244	95.236	51.475	94.007	0.999515	27472000	Tb927.11.9060	S	181	PDIFNKFDGDTSHPLSPPPSVAKRAKPLPTF	XXXXXXPPPPPPPPPPPPPPPPPXXXXXXXX	Q384C2
Tb927.11.16610 S411	zinc-finger of a C2HC-type, putative	1.78118	0	0.0695154	-1.08203	-0.681915	0.699153	-0.18707									GO:0005737;GO:0036064	ciliary basal body;cytoplasm			GO:0010608	posttranscriptional regulation of gene expression	7.79017e-23	185.16	162.17	161.53	0.999952	13880000	Tb927.11.16610	S	411	PASSEVAGNTSVSVDSRGGDDEVSPAAPAKK	PPPPPPPPPPPPPPPPPXXXXXXXXXXXXXX	Q381C5
Tb927.11.16470 S153	hypothetical protein, conserved	1.77934	0	0.0898195	1.24046	1.77934	1.30814	0.940952									GO:0005737;GO:0030863;GO:0036064	ciliary basal body;cortical cytoskeleton;cytoplasm			GO:0010608	posttranscriptional regulation of gene expression	0.000505547	96.153	71.217	77.795	0.984441	6106800	Tb927.11.16470	S	153	EEMQRENKERMMRIGSTMASTHSAHTTGRRA	XXXXXXXXXXXXXPPPPPPPPPPPPPPPPXX	Q381D9
Tb927.9.7690 T268	hypothetical protein, conserved	1.77783	0	0.293155	1.77783	1.12613	0.187577	1.19216					+				GO:0005737	cytoplasm			GO:0010608	posttranscriptional regulation of gene expression	2.3244e-11	167.61	167.61	122.16	0.999972	94784000	Tb927.9.7690	T	268	AAETTKTQQVPQRARTAAPPTSSTLPHERIL	XXXXXXXXXXXXXPPPPPPPPPPPPPPPPXX	Q38EI4
Tb927.7.2650 T3	cytoskeleton associated protein, putative	1.7776	0	0.503273	0.839671	0.86471	1.7776	0.619036								+	GO:0005737;GO:0031981;GO:0097014	ciliary plasm;cytoplasm;nuclear lumen					6.10314e-05	144.17	106.2	51.218	0.999614	169610000	Tb927.7.2650	T	3	_____________MSTTALSSAKNARSPGSN	XXXXXXXXXXXXXXPPPPPPPPPPPPXXXXX	Q57XK9
Tb927.11.5270 S9	ubiquitin carboxyl-terminal hydrolase, putative	1.77741	0	0.555977	1.77741	0.899833	0.796844	1.47885									GO:0005634;GO:0005730;GO:0005737	cytoplasm;nucleolus;nucleus	GO:0004197	cysteine-type endopeptidase activity	GO:0006511	ubiquitin-dependent protein catabolic process	2.03663e-72	253.16	154.75	253.16	1	27997000	Tb927.11.5270	S	9	_______MDIVNNNGSFVTRTTVSRPIPFER	XXXXXXXPPPPPPPPPPPPPXXXXXXXXXXX	Q385P1
Tb927.11.12880 S752	hypothetical protein, conserved	1.77686	0	-0.721688	0.189115	-0.652772	-0.72224	1.05462	+								GO:0005741	mitochondrial outer membrane	GO:0003729	mRNA binding			0.00067374	112.13	45.097	112.13	1	29505000	Tb927.11.12880	S	760	NAGRDISKNVVKLTCSPNEKSCSADVDFAQA	XXXXXXXXXXXXPPPPPPPPPPPPPPPPPPP	Q382P4
Tb927.6.3970 S84	SH3 domain protein, conserved	1.77451	0	0.957993	1.77451	1.16698	0.79097	1.09911									GO:0005929	cilium					3.3904e-105	233.84	182.11	179.7	1	80201000	Tb927.6.3970	S	84	RLQSSAVGATSLGNCSFLVDESPKVCNSAKQ	XPPPPPPPPPPPPPPPPPPPPPPPXXXXXXX	Q585Z5
Tb927.11.7170 T474	seryl-tRNA synthetase	1.7733	0	-0.133331	-0.495745	0.0459893	0.479488	1.27755									GO:0005737;GO:0005739;GO:0005829;GO:0005929	cilium;cytoplasm;cytosol;mitochondrion	GO:0004828;GO:0005524	ATP binding;serine-tRNA ligase activity	GO:0006434	seryl-tRNA aminoacylation	3.17665e-52	238.64	214.53	160.03	0.999764	260800000	Tb927.11.7170	T	474	IEMIRFENNAQAEGTTPDKGE__________	XXXXXPPPPPPPPPPPPPPPPXXXXXXXXXX	Q384V4
Tb927.3.3300 S556	Flagellum attachment zone protein 19	1.7725	0	0.782386	1.7725	1.6555	1.11092	1.56249									GO:0005929;GO:0043234	cilium;protein complex					0.000731257	106.16	46.893	106.16	0.999996	133740000	Tb927.3.3300	S	556	QALPRSDVPCHERLYSARPSVQRNKNADGED	XXXXXXXXXXXXXPPPPPPPPPPXXXXXXXX	Q57V56
Tb927.11.6400 S852	kinesin, putative	1.77214	0	-0.649994	0.921072	1.12215	0.785526	1.10834									GO:0005737;GO:0005871;GO:0005875;GO:0030863;GO:0051286	cell tip;cortical cytoskeleton;cytoplasm;kinesin complex;microtubule associated complex	GO:0003774;GO:0005524	ATP binding;motor activity			0.000646969	128.57	75.552	107.97	1	12768000	Tb927.11.6400	S	852	ANLSTVNGKKNTIIGSPCKEMTLASSRPHAA	XXXXXXXXXPPPPPPPPPPXXXXXXXXXXXX	Q385C9
Tb927.4.2060 S320	Flagellum attachment zone protein 8	1.77175	0	0.553209	-0.406494	-0.067994	0.731411	1.36525									GO:0005856	cytoskeleton	GO:0005515	protein binding			7.93134e-13	167.14	124.18	145.82	0.999249	50631000	Tb927.4.2060	S	320	EATNGDVPHAGRSPMSNADPDRAEEFAKLMG	PPPPPPPPPPPPPPPPPPPPPPPPPPPPXXX	Q583I7
Tb927.6.4960 T116	Zinc finger CCCH domain-containing protein 47	1.76988	0	0.0290295	1.67157	1.76988	1.31195	0.369272											GO:0003676;GO:0003723	nucleic acid binding;RNA binding			3.85093e-20	175.99	175.99	157.3	0.99994	447680000	Tb927.6.4960	T	116	YKSSGFDTRRSLTAETPPLYPLNPLPHSGVG	XXXXXXXXXXPPPPPPPPPPPPPPPPPPPPP	Q586G8
Tb927.10.930 T241	hypothetical protein, conserved	1.76964	0	0.552653	1.19712	0.907911	1.76964	0.968778							+		GO:0005737	cytoplasm					2.93215e-09	136.36	109.23	86.557	0.999987	164150000	Tb927.10.930	T	241	CESMNAFTLASGRARTPTPPAFSELSCTNYR	XXXXXXXXXXXXXPPPPPPPPPPPPPPPPPP	Q38CE7
Tb927.9.6010 S379	DNA repair protein Rad9, putative	1.76868	0	-0.504643	0.142072	0.939438	0.915024	1.26403									GO:0005634;GO:0005654;GO:0005730;GO:0030896	checkpoint clamp complex;nucleolus;nucleoplasm;nucleus			GO:0006974	cellular response to DNA damage stimulus	1.30109e-05	175.48	129.65	175.48	1	17689000	Tb927.9.6010	S	379	TATSHRDSRDLTNIASPRGSVGLPQADPCLG	XXXXXXXXXPPPPPPPPPXXXXXXXXXXXXX	Q38EW7
Tb927.5.1910 S148	hypothetical protein, conserved	1.76816	0	-1.20692	-0.0374805	-0.107168	0.159201	0.561244															0.000372962	143.58	113.01	143.58	0.965027	4172800	Tb927.5.1910	S	148	KRQSNFRSPTRRKGPSSVPVSTNKLLLRKNR	XXXXXXXXXXXXPPPPPPPPPPPPXXXXXXX	Q57ZR0
Tb927.8.1540 S692	hypothetical protein, conserved	1.76676	0	0.521801	0.753169	1.0493	1.76676	1.3281									GO:0005929	cilium					2.46195e-10	122.53	122.53	122.53	0.99968	10763000	Tb927.8.1540	S	692	PARSPADGVEANVAGSPSSVVFPQMPKDELE	PPPPPPPPPPPPPPPPPPPPPPPPPPPXXXX	Q580G9
Tb927.9.1980 S135	hypothetical protein, conserved	1.76675	0	-0.040272	1.1149	-0.447823	-0.145022	-0.651843															0.000377712	87.24	69.809	87.24	0.955113	151860000	Tb927.9.1980	S	135	TAETIKHIADNDELISSFRPYRIDALRTARM	XXXXXXPPPPPPPPPPPPPPPPXXXXXXXXX	Q38FW0
Tb927.11.11880 S1139	conserved protein	1.76397	0	1.21887	1.76397	1.33616	1.21407	1.22324									GO:0005737	cytoplasm					7.6954e-46	230.96	182.16	214.58	0.999998	40610000	Tb927.11.11880	S	1139	PEALVAGGRTSLDTGSFVTPLRNTGTSYISE	XXXXXXXXXPPPPPPPPPPPPPXXXXXXXXX	Q382Z2;Q382Z3
Tb927.5.760 S85	cell cycle sequence binding phosphoprotein (RBP33), putative	1.76151	0	0.747601	1.67247	1.76151	1.53541	1.09502								+	GO:0005634;GO:0005737	cytoplasm;nucleus	GO:0051219	phosphoprotein binding			4.01883e-05	135.55	94.441	135.55	1	24428000	Tb927.5.760	S	85	STPNNGDKDISGLPGSRGEVDYKEAGGVAVV	XXXXXXXXPPPPPPPPPPPPPPPXXXXXXXX	Q57VG4
Tb927.11.15160 S244	hypothetical protein, conserved	1.76062	0	1.4379	1.62699	0.806099	0.738902	1.76062									GO:0005737	cytoplasm					2.78366e-05	138.31	138.31	134.4	1	21811000	Tb927.11.15160	S	244	SHNLPCKGLERVANLSGNFAVREVIVSRNSY	XXXXXXXXXXXPPPPPPPPPPPXXXXXXXXX	Q381R9
Tb927.7.3550 S724	cytoskeleton associated protein, putative	1.76036	0	-0.08096	-0.448889	1.31147	0.391866	0.103987									GO:0005856;GO:0030863	cortical cytoskeleton;cytoskeleton	GO:0032403	protein complex binding	GO:0000902;GO:0000910;GO:0010608	cell morphogenesis;cytokinesis;posttranscriptional regulation of gene expression	3.11311e-05	127.66	127.66	47.621	1	371230000	Tb927.7.3550	S	724	AEDGRSPKERPLSKRSEEERGSDRFNESAAK	XXXXXXXXXXPPPPPPPPPPPPPPPPPPPPP	Q57WH0
Tb927.9.6460 S567	hypothetical protein, conserved	1.75908	0	0.860338	1.75908	1.55647	0.837059	1.22812					+				GO:0005634;GO:0005643	nuclear pore;nucleus					2.86034e-06	156.24	137.83	108.66	1	47130000	Tb927.9.6460	S	567	LENTQPPRLPPCEELSGVALGRPSGYATVYP	XXXXXXXXPPPPPPPPPPPPPPPPPPPPPPP	Q38ET5
Tb927.3.1770 S272	leucine-rich repeat protein (LRRP), putative	1.75835	0	-1.41597	0.34239	0.278053	-1.26943	-0.023585									GO:0005737;GO:0005930	axoneme;cytoplasm					0.000857059	81.576	57.179	81.576	0.999992	13434000	Tb927.3.1770	S	272	NTVVSQLVQKDRELGSMCELGNILASSAPLQ	XXXXXXXXXXPPPPPPPPPPPPPPPPPPPPP	Q57ZD4
Tb927.7.6390 T620	hypothetical protein, conserved	1.75808	0	-0.35299	1.24397	1.07967	1.05812	1.40509															1.00759e-07	114.46	82.051	74.029	1	15111000	Tb927.7.6390	T	620	SSSRDHPAIVVPAENTPELDAKPPMAPRSSV	XXXXPPPPPPPPPPPPPPPPPPPPPPPPXXX	Q582M0
Tb927.2.2340 T370	Glycerophosphoryl diester phosphodiesterase family, putative	1.756	0	0.0856964	-0.592629	1.16337	0.428752	0.846078															1.83193e-14	116.45	116.45	102.16	0.979025	30768000	Tb927.2.2340	T	370	TSTTVGNTPSIPSQNTPVAALRKYPSLPSVS	PPPPPPPPPPPPPPPPPPPPPPXXXXXXXXX	Q586K8
Tb927.10.3720 T376	hypothetical protein, conserved	1.75574	0	0.730008	1.72734	1.75574	1.75499	1.47105									GO:0005634;GO:0005730;GO:0005737	cytoplasm;nucleolus;nucleus					0.000164707	74.428	45.445	56.872	0.99934	29686000	Tb927.10.3720	T	376	RETPVVVCHDYDEDITPPKVFNCDGRFPYEM	XPPPPPPPPPPPPPPPPPPPPPPPPPXXXXX	Q38BM7
Tb11.v5.0392 S89	kinesin heavy chain, putative	1.7542	0	0.41605	0.521958	1.28135	1.7542	0.63888															0.000387623	110.64	87.752	92.295	0.989184	1477000	Tb11.v5.0392	S	89	SRKPRATHISPIRRRSLTPTLEGVLVARSPS	XXXXXXXXXXXXXXXPPPPPPPPPPPPPXXX
Tb927.5.2620 S104	hypothetical protein, conserved	1.75349	0	-0.002837	1.75065	1.3085	0.843247	1.11161									GO:0005730;GO:0005737	cytoplasm;nucleolus			GO:0010608	posttranscriptional regulation of gene expression	2.05946e-05	161.93	106.53	89.679	1	195460000	Tb927.5.2620	S	104	GNPSFPTSPRDSALHSTPHVRSCSNSFPCDG	XXXXXXXXXXPPPPPPPPPPPXXXXXXXXXX	Q57ZT8
Tb927.6.5100 S39	polo-like protein kinase, putative	1.75089	0	0.51196	1.75089	1.70925	0.908317	0.78362		+					+				GO:0004674;GO:0005524	ATP binding;protein serine/threonine kinase activity			8.41821e-05	149.23	66.043	149.23	0.999945	151520000	Tb927.6.5100	S	39	LSSPHGYTPSLQERVSPTVAPTPCFRSEGCR	XXXXXXXXXXXXXXPPPPPPPPPPPPXXXXX	Q586I2
Tb927.11.10660 S1791	Basal body protein	1.75055	0	-0.130873	-0.60525	1.10218	0.968853	1.1453					+			+	GO:0005737;GO:0035869;GO:0036064	ciliary basal body;ciliary transition zone;cytoplasm					6.79042e-79	245.12	221.01	245.12	1	17950000	Tb927.11.10660	S	1791	ASAATAVQSTLDGNASPERVSPKESSICSGD	PPPPPPPPPPPPPPPPPPPXXXXXXXXXXXX	Q383L3
Tb927.9.2550 S950	Domain of unknown function (DUF4457), putative	1.74999	0	-0.0547943	0.322614	0.534074	1.6952	0.974596															1.93177e-52	219.72	219.72	219.72	1	318410000	Tb927.9.2550	S	950	DAGVPQAVTAETKHDSPAAAPALGDEDAVTA	XXXXXXXXXXXXXPPPPPPPPPPPPPPPPPP	Q38FR5
Tb927.11.1220 S612	hypothetical protein, conserved	1.74849	0	0.271644	1.37216	0.639571	0.62093	-0.376331							+	+							4.81602e-25	199.05	145.75	100.58	0.999952	6365100	Tb927.11.1220	S	612	RAHIRKSRTESVETPSLDLPIPLVRDIFKKL	XXXXXXXXPPPPPPPPPPPPPPPPPXXXXXX	Q387D0
Tb927.8.1590 S1234	ubiquitin-protein ligase, putative	1.74755	0	0.873798	1.73798	1.74755	0.768685	1.10671									GO:0005622;GO:0005739	intracellular;mitochondrion	GO:0003723;GO:0004842	RNA binding;ubiquitin-protein transferase activity			1.97131e-16	158.35	158.35	158.35	0.993085	11353000	Tb927.8.1590	S	1234	RVRKEEEDIKEEGDTSEAGCPPQKMQWEQMH	XXXPPPPPPPPPPPPPPPPPPPPPXXXXXXX	Q580G4
Tb927.8.710 S316	RNA-binding protein, putative	1.74725	0	0.136336	-1.61091	-1.48695	-1.14228	-0.114342	+						+	+	GO:0005634;GO:0005737	cytoplasm;nucleus	GO:0003723	RNA binding	GO:0006396;GO:0010608	posttranscriptional regulation of gene expression;RNA processing	6.7977e-06	93.776	67.129	53.454	0.983758	19534000	Tb927.8.710	S	316	IYCDPEAPPAQSLPVSPDATRSVTSMSGKQK	PPPPPPPPPPPPPPPPPPPPPXXXXXXXXXX	Q57YF9
Tb927.11.12720 S442	hypothetical protein, conserved	1.74681	0	-0.713144	1.03367	0.612032	0.656613	0.702593															5.64644e-15	184.31	153.59	75.479	1	161480000	Tb927.11.12720	S	442	ELSLGSSPPEFQGTRSPNCKPGFELLRGRSP	XXXXXXXXXXXXXXXPPPPPPPPPPPPXXXX	Q382Q9
Tb927.11.2570 S305	hypothetical protein, conserved	1.7464	0	-0.60797	-1.28153	-1.64894	-1.7464	-1.44049								+							0.00363667	128.51	56.193	97.452	0.999997	38669000	Tb927.11.2570	S	305	VSAVGKAADLPQPRVSVTSAGRRPTTNIDGG	XXXXXXXXXXXXXXPPPPPPPPXXXXXXXXX	Q386Q3
Tb11.v5.0643 S426	dual specificity protein phosphatase, putative	1.74488	0	1.62565	1.01209	1.04536	-0.119222	0.824107															2.02931e-05	140.89	111.68	105	0.97145	3988100	Tb11.v5.0643	S	426	PGSPVERPSSTPRRVSSPTSGSADACSSRTV	XXXXXXXXXXXXXPPPPPPPPPPPPPPPPXX
Tb927.4.2740 S130	p25-alpha, putative	1.73903	0	1.72262	1.40071	0.607262	1.73903	1.17868					+										1.07689e-06	166.45	109.9	152	0.99997	37023000	Tb927.4.2740	S	130	KAGGPTNVDRNAGSLSGVVDRRVDQVDVRGT	XXXXXXXXXXPPPPPPPPPPPPXXXXXXXXX	D6XFL0
Tb927.10.3330 T35	DDRGK domain containing protein, putative	1.73807	0	-0.0345255	-0.621834	0.655662	1.07574	1.11624									GO:0005635;GO:0005783	endoplasmic reticulum;nuclear envelope					1.56473e-06	164.7	130.61	116.04	0.995977	9385800	Tb927.10.3330	T	35	LQLRRSQQFPTFSDATPSRVAARRSETRRSQ	XXXXXPPPPPPPPPPPPPPXXXXXXXXXXXX	Q38BR4
Tb927.8.1500 T443	hypothetical protein, conserved	1.73729	0	0.612391	1.56229	1.73729	1.45323	1.59303	+										GO:0003729	mRNA binding			4.3021e-136	296.79	221.03	241.11	1	474120000	Tb927.8.1500	T	443	PSRRPQGTTGSTTPVTPVSTRSKEPCVPTTT	XXXPPPPPPPPPPPPPPPPPPXXXXXXXXXX	Q580H3
Tb927.9.2075 S2426	hypothetical protein	1.73673	0	-0.938885	0.146968	0.313498	0.44137	0.79785															1.08702e-05	177.04	177.04	118.77	0.998878	68347000	Tb927.9.2075	S	2426	RDLQHCVLNARDVGSSPFDYREKNQSAASPS	XXXXXXXXXXXPPPPPPPPPPXXXXXXXXXX
Tb927.8.3840 S289	hypothetical protein, conserved	1.73668	0	-0.288382	-1.73668	-1.489	-1.25817	-0.614469									GO:0020015;GO:0051286	cell tip;glycosome					8.3855e-12	184.11	135.59	184.11	0.999661	35931000	Tb927.8.3840	S	289	LDISRYTGATIGRGGSSSTVDATQERLQRMQ	XXXXXXXXXXXXXPPPPPPPPPPPPPXXXXX	Q581A4
Tb927.8.5820 S62	Las1-like, putative	1.73553	0	-0.269354	0.330199	1.0136	1.46617	1.32018									GO:0005634;GO:0005730	nucleolus;nucleus					0.000317963	75.797	43.424	49.662	0.963529	5954200	Tb927.8.5820	S	62	NLDAVPQQQSQESQPSPGRVSKCNDRGKGKS	PPPPPPPPPPPPPPPPPPPXXXXXXXXXXXX	Q57YI3
Tb927.2.5870 S486	hypothetical protein, conserved	1.73402	0	0.524441	-0.139369	1.59465	0.53225	0.695322									GO:0005737;GO:0031981;GO:0097014;GO:0097542	ciliary plasm;ciliary tip;cytoplasm;nuclear lumen					3.64777e-06	164.92	164.92	104.55	1	126700000	Tb927.2.5870	S	448	EAGMSKSEVEPSLAASLKCGKCLDQSMSRIS;EAGMSKSEVEPSLAASLKYGKCLDQSMSRIS	XXXXXXPPPPPPPPPPPPXXXXXXXXXXXXX	Q586F1
Tb927.11.9180 S246	ADP-ribosylation factor GTPase activating protein, putative	1.7338	0	-0.404956	-0.574441	-0.00582343	0.316658	1.15936									GO:0005634;GO:0005737;GO:0097014	ciliary plasm;cytoplasm;nucleus	GO:0003677;GO:0005096	DNA binding;GTPase activator activity	GO:0006888	ER to Golgi vesicle-mediated transport	2.35626e-21	202.79	202.79	135.29	1	173100000	Tb927.11.9180	S	246	HPAGMTPFGMEVRGPSQGNFQAPAVDAKQEI	XXXXXXXXXXXXXPPPPPPPPPPPPPPPXXX	Q384B0
Tb927.11.11980 S103	cytoskeleton-associated protein 15	1.73278	0	1.30884	-0.42394	0.235514	-0.0010167	0.647312									GO:0015630	microtubule cytoskeleton			GO:0000226;GO:0000281;GO:0070417	cellular response to cold;microtubule cytoskeleton organization;mitotic cytokinesis	0.0001718	158.47	72.609	158.47	0.99983	375330000	Tb927.11.11980	S	103	AEMKEKMDGIRRQRPSGSLTARGKKPSKEPS	XXXXXXXXXXXXPPPPPPPPPPXXXXXXXXX	Q382Y3
Tb927.9.10790 S61	hypothetical protein	1.73099	0	-0.458593	0.827063	1.2724	-0.25047	0.577857															1.58367e-19	168.89	129.88	168.89	0.999981	17614000	Tb927.9.10790	S	61	DSNGTQKHASGDIACSITGKEKGMKISPLRS	XXXXXXXPPPPPPPPPPPPPXXXXXXXXXXX	Q38DU1
Tb927.7.1420 S1101	hypothetical protein, conserved	1.7294	0	0.87496	1.07284	0.981557	0.934787	1.7294															0.000612722	126.31	126.31	77.662	1	10137000	Tb927.7.1420	S	1101	RRDSVPGGERRSRRPSAVFRQGFSSPRDGCG	XXXXXXXXXXXXXPPPPPPPXXXXXXXXXXX	Q57WQ8
Tb927.3.5450 S323	Basal body protein	1.72883	0	0.039579	1.36875	1.72883	1.67196	1.49164									GO:0005737;GO:0036064	ciliary basal body;cytoplasm					7.1283e-06	134.4	134.4	86.213	0.994029	2471700	Tb927.3.5450	S	323	SMTLKADFPLPSTSPSPDGLIPERIAFAAQS	XXXXXPPPPPPPPPPPPPPPPPPPXXXXXXX	Q580T0
Tb927.10.15080 S285	WD40 Repeat 1	1.7271	0	-0.133326	1.51058	0.555831	1.3783	1.59378					+				GO:0031461;GO:0036064	ciliary basal body;cullin-RING ubiquitin ligase complex	GO:0005515	protein binding			0.000299081	113.63	81.595	83.045	1	18386000	Tb927.10.15080	S	285	SAGKKKRTGKDLLGPSPHRQKSQLPKCSLEE	XXXXXXXXXXPPPPPPPPPXXXXXXXXXXXX	Q388A3
Tb927.7.2740 S6	hypothetical protein, conserved	1.72229	0	-0.617276	0.920991	0.6194	0.736756	1.10501									GO:0005739;GO:0020023	kinetoplast;mitochondrion					1.74478e-49	223.54	182.45	223.54	1	37694000	Tb927.7.2740	S	6	__________MEYQGSPQQEEGDAALAKRLH	XXXXXXXXXXPPPPPPPPPPPPPPPPPPXXX	Q57Y84
Tb927.10.5300 S233	eukaryotic translation initiation factor 6 (eIF-6), putative	1.71928	0	0.612645	1.7051	1.71928	1.17928	0.686062									GO:0005634;GO:0005730	nucleolus;nucleus					5.72331e-86	274.38	221.56	98.676	1	60043000	Tb927.10.5300	S	233	VERIFQLRRDLGGDESNLLQQLRDTLVDELA	XXXXXXXXXPPPPPPPPPPPPPPXXXXXXXX	Q38B73
Tb927.3.1010 S289	hypothetical protein, conserved	1.71802	0	0.357937	1.71802	0.90276	0.331819	0.838653															4.3809e-109	276.14	276.14	276.14	0.990755	10136000	Tb927.3.1010	S	289	TRRTRGAADVNENPTSSATPRNMTVPPLSRS	XXXXXPPPPPPPPPPPPPPPPXXXXXXXXXX	Q57WY4
Tb927.9.8180 S232	hypothetical protein, conserved	1.71638	0	1.22747	1.71638	0.83653	0.511376	1.6822									GO:0005737;GO:0051286	cell tip;cytoplasm					1.00763e-26	204.17	172.45	181.71	0.999998	37391000	Tb927.9.8180	S	232	SLVHDEQRSRSSSIMSFCLSPSARERLSTNY	XXXXXXXXXXPPPPPPPPPPPPPPXXXXXXX	Q38EE5
Tb927.10.10960 S53	heat shock protein, putative	1.71495	0	1.09245	1.71495	1.24222	0.657763	0.899719									GO:0005737	cytoplasm					1.1199e-109	277.64	277.64	226.14	1	1176400000	Tb927.10.10960	S	53	SDACDKIRYQSLTNQSVLGDEPHLRIRVIPD	XXXXXXXXPPPPPPPPPPPPPPPPPXXXXXX
Tb927.4.4730 S40	amino acid transporter, putative	1.71444	0	0.244493	0.63699	0.57874	0.857597	-0.856847											GO:0005275	amine transmembrane transporter activity	GO:0006865	amino acid transport	1.23182e-51	212.68	143.46	212.68	1	191900000	Tb927.4.4730	S	40	TPNVLADNLLARSNLSEGESPEKSGEAQKPE	PPPPPPPPPPPPPPPPPPPPPPPXXXXXXXX	Q583F8
Tb927.1.4280 S292	hypothetical protein, conserved	1.71441	0	0.78047	1.5337	1.71441	1.60315	1.57991													GO:0010608	posttranscriptional regulation of gene expression	6.98085e-05	144.8	144.8	103.3	0.996777	16690000	Tb927.1.4280	S	292	THPSGASKTSANSPASPVPRIPISKVWKASV	XXXXXXXXPPPPPPPPPPPPXXXXXXXXXXX	Q4GYF0
Tb927.8.6660 S596	paraflagellar rod component, putative	1.71437	0	-0.28897	1.4254	0.176219	-0.238778	0.183897								+							0.000464656	101.42	85.623	95.873	0.985504	71538000	Tb927.8.6660	S	596	DTGSVPKITLDKSQISKASTDTAAFAP____	XXXXXXXPPPPPPPPPPPPPPPPPPPPXXXX	Q57TU7
Tb927.11.13270 S112	hypothetical protein, conserved	1.71327	0	0.606531	0.921586	0.957421	1.71327	1.182							+	+							9.85456e-15	176.44	144.66	74.364	0.99947	36590000	Tb927.11.13270	S	112	SVTSLPSGGKSSTRPSNQNIDIVTQLRFEAI	PPPPPPPPPPPPPPPPPPPPPPPPPPPXXXX	Q382K9
Tb927.10.6230 S534	MORN repeat containing protein	1.71294	0	-0.699945	-1.13458	-1.47826	-1.17985	0.234673									GO:0005737;GO:0005930	axoneme;cytoplasm					7.5502e-05	124.51	86.214	120.9	1	1393100	Tb927.10.6230	S	534	GLFLLGKLESYGTSRSAEDIYEGTWLDGKRQ	XXXXXXXXXXXXXXXPPPPPPPPPPPPPPXX	Q38AY3
Tb927.6.1920 T249	hypothetical protein, conserved	1.71224	0	0.626173	1.03822	1.1102	1.48831	1.71224									GO:0005634	nucleus					6.07068e-72	237.46	237.46	107.93	0.999999	282530000	Tb927.6.1920	T	249	RKSVTFKDGANLETLTPPPRVPHIYEEEESN	XXXXXXXPPPPPPPPPPPPPXXXXXXXXXXX	Q585L9
Tb927.7.7360 S56	cdc2-related kinase 2	1.71127	0	0.753924	1.40323	1.71127	1.50249	1.07155		+					+		GO:0005739	mitochondrion	GO:0004674;GO:0005524	ATP binding;protein serine/threonine kinase activity	GO:0000278;GO:0006468	mitotic cell cycle;protein phosphorylation	2.56961e-05	155.47	138.24	155.47	1	33306000	Tb927.7.7360	S	56	STPDRYSRIEKVGEGSYGIVYKCHDNFTGRT	XXXXXXXXXXXPPPPPPPPPPPXXXXXXXXX	Q57TX3
Tb927.1.2210 S303	nucleosome assembly protein (NAP), putative	1.71012	0	-1.41723	-1.53763	-1.17882	-1.71012	-1.62975									GO:0005737;GO:0031981;GO:0097014	ciliary plasm;cytoplasm;nuclear lumen					5.69465e-06	77.301	77.301	77.19	0.996287	29723000	Tb927.1.2210	S	303	REVWSDPLEAAAEKGSDNGAGTSPEKPNKHE	XPPPPPPPPPPPPPPPPPPPPPPPPPPPPXX	Q4GZ00
Tb11.v5.0365 S416	hypothetical protein, conserved	1.70739	0	-0.39499	0.189115	-0.652772	-0.194703	1.05462															0.00067374	112.13	45.097	112.13	1	5776900	Tb11.v5.0365	S	416	NAGRDISKNVVKLTCSPNEKSCSVDVDFAQA	XXXXXXXXXXXXPPPPPPPPXXXXXXXXXXX
Tb927.3.1300 S16	hypothetical protein, conserved	1.70719	0	0.648765	1.70719	0.485136	0.732107	0.869009									GO:0005737;GO:0005794	cytoplasm;Golgi apparatus			GO:0010608	posttranscriptional regulation of gene expression	2.49521e-64	219.95	139.92	181.71	0.968253	28453000	Tb927.3.1300	S	16	MWFTNITKDIGEITSSFVEDTRNLANIVTRF	XXXXXXXXPPPPPPPPPPPPPPXXXXXXXXX	Q57XW3
Tb927.7.1400 S305	Tripartite Attachment Complex Protein 60	1.70421	0	0.288635	-0.766534	-0.990076	-0.0937831	0.714136									GO:0032473	cytoplasmic side of mitochondrial outer membrane	GO:0005515	protein binding			2.25451e-39	200.27	127.34	138.35	1	9681500	Tb927.7.1400	S	305	ASRGLDALQLSGLDDSFPNLGSEKSNEVNYS	XXXPPPPPPPPPPPPPPPPPPPPPXXXXXXX	Q57WR0
Tb927.11.15590 T261	hypothetical protein, conserved	1.7037	0	1.7037	1.0763	1.41332	1.63023	1.32153									GO:0005737;GO:0031981;GO:0097014	ciliary plasm;cytoplasm;nuclear lumen					0.000128023	146.67	146.67	130.69	0.956451	5096600	Tb927.11.15590	T	261	VAAARAGCNFLLCSPTKGPVWSELLAKLQEI	XXXXXPPPPPPPPPPPPXXXXXXXXXXXXXX	Q381M7
Tb927.10.10140 S319	paraflagellar rod component, putative	1.70251	0	0.443564	0.0515297	-1.25894	-0.742248	-0.732258															7.39429e-79	259.34	210.04	162.09	0.984082	134910000	Tb927.10.10140	S	319	KAAEDEKKRKSVLQVSSFAQAASSVKAS___	XXXXXXXXPPPPPPPPPPPPPPPPPPXXXXX	Q389W3
Tb927.10.15300 S277	Calcium/calmodulin-dependent protein kinase kinase, putative	1.70048	0	0.306706	-0.0641083	0.012031	1.63637	0.310505		+					+		GO:0005737	cytoplasm	GO:0004674;GO:0005524	ATP binding;protein serine/threonine kinase activity	GO:0006468	protein phosphorylation	9.61931e-09	158.31	112.15	139.66	1	61842000	Tb927.10.15300	S	277	VGEGRSLLILQNRGVSCDALSAIPALERHVS	XXXXXXXXXXXXXPPPPPPPPPPPPPPPXXX	Q387Y1
Tb927.10.14770 S531	Associated kinase of Tb14-3-3	1.70003	0	0.780471	1.70003	1.03024	0.405219	0.992926		+									GO:0004672;GO:0004674;GO:0005524;GO:0008017;GO:0042803	ATP binding;microtubule binding;protein homodimerization activity;protein kinase activity;protein serine/threonine kinase activity	GO:0006468;GO:0010608;GO:0046777	posttranscriptional regulation of gene expression;protein autophosphorylation;protein phosphorylation	2.38665e-07	160.79	109.78	95.273	0.998406	161740000	Tb927.10.14770	S	531	STSAARAGVSRLANSSLPVSHTSTRTTTPGR	XXXXXXXXXXXPPPPPPPPPPPPPPXXXXXX	Q388C7
Tb927.8.4780 T30	Flagellar Member 3	1.6997	0	0.663824	1.55857	1.6997	1.66818	1.60564													GO:0044458	motile cilium assembly	7.7027e-07	115.77	85.007	112.58	0.954716	63431000	Tb927.8.4780	T	30	VDSNARDRKPGVMFPTTPENQGVPIEDVRSS	XXXXXXPPPPPPPPPPPPPPPPPPPPPPPXX	Q57UX4
Tb927.1.2990 T508	kinetoplast ribosomal PPR-repeat containing protein 2	1.69809	0	0.190429	1.39106	1.69809	1.6807	1.59896									GO:0005737;GO:0005739;GO:0005763	cytoplasm;mitochondrial small ribosomal subunit;mitochondrion					0.000367108	118.03	62.949	118.03	1	52287000	Tb927.1.2990	T	508	QATILSMERTPDEAETIGRFEEQANKIWNHT	XXXXXXXXXPPPPPPPPPPXXXXXXXXXXXX	Q4GYS4
Tb927.3.1020 S356	Flagellum attachment zone protein 13	1.69792	0	0.408749	1.69792	0.981686	0.660588	0.559598											GO:0032403	protein complex binding			0.000300724	103.43	55.242	97.565	0.999069	44626000	Tb927.3.1020	S	356	LRSHLSGSATGRVTPSPNTSVSRSNKSRGDE	XXPPPPPPPPPPPPPPPPPPPPPXXXXXXXX	Q57WY5
Tb927.1.4310 S710	Flagellum attachment zone protein 2	1.69344	0	0.222635	0.790038	0.813864	1.16725	1.69344								+	GO:0005856;GO:0043234	cytoskeleton;protein complex	GO:0005515	protein binding			0.000120446	152.64	128.41	126.66	1	31725000	Tb927.1.4310	S	710	HSQATSARTTPYNSRSPPGHPSTGKKRTELQ	XXXXXXXXPPPPPPPPPPPPPPPPPPXXXXX	Q4GYE7
Tb927.4.2800 T48	R3H-associated N-terminal domain containing protein, putative	1.69328	0	0.887074	1.57148	1.58153	1.69328	1.59419									GO:0005737	cytoplasm					0.00016449	134.49	134.49	85.862	0.994183	53170000	Tb927.4.2800	T	48	VSDSTAPRVTPVPLTTPRHAKKQRLNRRIEV	XXXXXXXXPPPPPPPPPPXXXXXXXXXXXXX	Q583V7
Tb927.11.14270 S114	STE group serine/threonine-protein kinase, putative	1.69282	0	1.4007	0.0707165	-0.292119	0.754638	0.642106		+							GO:0005737	cytoplasm	GO:0004674;GO:0005524	ATP binding;protein serine/threonine kinase activity	GO:0006468	protein phosphorylation	6.1241e-09	124.76	85.128	72.317	0.999098	45444000	Tb927.11.14270	S	114	VDNSASAEKGRSPQRSPCSNLGASVDSVEAA	XXXXXXXXXPPPPPPPPPPPPPPPPPPPPPP	Q382B0
Tb927.11.4030 T216	hypothetical protein, conserved	1.69198	0	0.517768	1.69198	1.55794	0.818866	1.1074									GO:0005737;GO:0005929	cilium;cytoplasm					1.18564e-19	191.15	153.8	180.7	0.999859	64988000	Tb927.11.4030	T	216	NGQRHLLSPVKGSLGTARPPIVLDAKQNTRS	XXXXXXXXXXXPPPPPPPPPPPPPPPXXXXX	Q386B1
Tb927.10.1450 S35	plectin, putative	1.69188	0	0.405096	0.922109	1.56466	1.69188	1.47587					+				GO:0005856	cytoskeleton	GO:0032403	protein complex binding			1.95389e-05	137.81	115.48	88.548	0.999159	66097000	Tb927.10.1450	S	35	GRAMMEARRAEILSHSPEKFEQLRRQGYIIF	XXXXXXXXPPPPPPPPPPPPPPPPXXXXXXX	Q38C95
Tb927.10.2460 S55	DnaJ domain containing protein, putative	1.69117	0	0.517267	0.0695397	-0.09746	-0.14949	1.54168															0.000934629	103.44	34.814	85.813	0.992901	4799100	Tb927.10.2460	S	55	HEFSAFVDRMKAINYSFATKKKRGTEVEIIT	XXXXXXXXXXXPPPPPPPPPXXXXXXXXXXX	Q38BZ9
Tb927.7.2470 S313	GTPase activating protein, putative	1.68999	0	-0.125509	1.14317	0.843242	1.25994	1.56448									GO:0005737	cytoplasm					3.613e-07	134.08	95.048	121.82	0.995588	6621800	Tb927.7.2470	S	313	VATKLTNVFNSLLEPSPNSRDEFASNVEVDP	XXXXPPPPPPPPPPPPPPPPXXXXXXXXXXX	Q57XM7
Tb927.7.2320 S489	cyclic nucleotide-binding domain containing protein, putative	1.68909	0	0.879618	1.4291	1.68909	1.58008	1.36944									GO:0005737;GO:0005930	axoneme;cytoplasm	GO:0030551	cyclic nucleotide binding			4.87364e-05	149.82	149.82	79.201	0.996233	18425000	Tb927.7.2320	S	489	LPLQKVLQPLSSGSPSPRGIEGDPTSFALGL	XXXXXPPPPPPPPPPPPPXXXXXXXXXXXXX	Q57XP2
Tb927.3.1920 S440	General negative regulator of transcription subunit 5	1.68879	0	0.518385	1.02325	1.40607	1.00493	1.68879	+								GO:0005737;GO:0010494	cytoplasm;cytoplasmic stress granule			GO:0010608	posttranscriptional regulation of gene expression	1.07179e-07	96.287	96.287	69.016	0.996569	37029000	Tb927.3.1920	S	440	PSSANTAATGETRQLSAAPASHVSPAPVSTA	XXXXXXXXXXXXXPPPPPPPPPPPPPPPPPP	Q57ZB9
Tb927.9.4910 T201	3-phosphoinositide-dependent protein kinase 1, putative	1.68844	0	0.753475	0.987326	1.00179	-0.686648	-0.508663		+									GO:0004674;GO:0005524	ATP binding;protein serine/threonine kinase activity	GO:0006468	protein phosphorylation	8.79067e-08	135.26	97.432	93.243	0.999541	18456000	Tb927.9.4910	T	201	DERPEGEHSSKGRAKTFCGTAPYMSPELLRN	XXXXXXXXXXXXXPPPPPPPPPPPPPPPPPX	Q38F57
Tb927.10.14340 S1136	hypothetical protein, conserved	1.6858	0	-0.302362	-1.28205	-1.6858	-1.30213	-1.12203															3.79644e-11	184.92	134.89	178.14	1	174530000	Tb927.10.14340	S	1136	AGKGLPRRPVLPRLPSIPEVEDFSPRRRLHR	XXXXXXXXXXXXXPPPPPPPPPPPPPXXXXX	Q388G8
Tb927.2.2120 S420	Serine/threonine-protein kinase NEK22, putative	1.68492	0	0.808598	1.26771	1.35903	-0.32589	1.14007		+									GO:0004672;GO:0004674;GO:0005524	ATP binding;protein kinase activity;protein serine/threonine kinase activity	GO:0006468	protein phosphorylation	0.00266851	75.961	42.966	56.872	0.96982	10169000	Tb927.2.2120	S	420	TRSEKTPSIPPICENSERPQSRMSFHKPSGR	XXXXXPPPPPPPPPPPPPPPPPXXXXXXXXX	Q586J4
Tb927.11.3300 S318	Spindle assembly abnormal 4	1.68487	0	0.264143	1.63263	1.68487	1.43231	1.45145					+				GO:0043234	protein complex	GO:0005515	protein binding	GO:0007105;GO:0010608	cytokinesis;posttranscriptional regulation of gene expression;site selection	1.9464e-224	342.98	342.98	72.399	1	364980000	Tb927.11.3300	S	318	FSRNIEESELGDWCPSPVQQRRWRNGESDNG	XXXPPPPPPPPPPPPPPPPPPXXXXXXXXXX	Q386I1
Tb927.6.3520 T122	Uncharacterised ACR, YagE family COG1723, putative	1.68334	0	-0.425433	1.25791	0.698968	0.379174	0.910876															4.37333e-05	137.73	137.73	107.51	0.997381	11646000	Tb927.6.3520	T	122	EIQEGEPPARHQLYQTPNMSQTTRYFLADPH	XXXXXXXXXXPPPPPPPPPPPPPPXXXXXXX	Q584Z2
Tb927.6.3330 T193	hypothetical protein, conserved	1.68328	0	0.309488	1.38863	1.41143	1.39196	1.68328								+							1.43568e-05	162.67	162.67	115.24	0.963257	36172000	Tb927.6.3330	T	193	PLRTARRRTPLPLSQTTPERRRGVKMFDANE	XXXXXXPPPPPPPPPPPPPPPXXXXXXXXXX	Q584X6
Tb927.7.2640 S17	cytoskeleton associated protein, putative	1.68304	0	1.68304	0.342168	0.623305	1.02303	0.668815					+				GO:0005856	cytoskeleton	GO:0032403	protein complex binding			1.13499e-16	199.33	199.33	171.78	1	28895000	Tb927.7.2640	S	17	STTALSSAKNARSPGSNAAVSPGSKLASLRE	XXXXXXXXXXXXPPPPPPPPPPPPPXXXXXX	Q57XL0
Tb927.7.2650 S17	hypothetical protein, conserved	1.68304	0	1.68304	0.342168	0.623305	1.02303	0.668815								+	GO:0005737;GO:0031981;GO:0097014	ciliary plasm;cytoplasm;nuclear lumen					1.13499e-16	199.33	199.33	171.78	1	28895000	Tb927.7.2650	S	17	STTALSSAKNARSPGSNAAVSPGSKSVSLRE	XXXXXXXXXXXXPPPPPPPPPPPPPXXXXXX	Q57XK9
Tb927.5.1490 S588	Eukaryotic translation initiation factor 4 gamma 1	1.68302	0	1.18413	1.63103	1.68302	1.28665	1.30655	+							+	GO:0005737;GO:0010494;GO:0016281	cytoplasm;cytoplasmic stress granule;eukaryotic translation initiation factor 4F complex	GO:0005515	protein binding	GO:0010608	posttranscriptional regulation of gene expression	0.0037642	88.338	37.051	75.819	0.999999	6054400	Tb927.5.1490	S	588	VPSSAKQSTNASRRVSHNPYCKLSPANILDL	XXXXXXXXXXXXXPPPPPPPPPXXXXXXXXX	Q57VB4
Tb927.9.2130 S28	hypothetical protein, conserved	1.68264	0	1.68264	1.66663	1.18304	0.161745	1.59565															0.000434243	125.97	61.673	125.97	0.979647	2893400	Tb927.9.2130	S	28	KGPRKQRPRQLPQFSSSFKAQVTFSSSVAEH	XXXXXXXXXPPPPPPPPPPXXXXXXXXXXXX	Q38FU6
Tb927.10.15760 S3	hypothetical protein, conserved	1.67984	0	1.67984	1.33386	0.861244	0.605391	1.02114													GO:0010608	posttranscriptional regulation of gene expression	1.48189e-15	204.85	204.85	97.797	1	2735200000	Tb927.10.15760	S	3	_____________MKSEGTPIPTRTPKSGKK	XXXXXXXXXXXXXPPPPPPPPPPPPPPXXXX	Q387T8
Tb927.3.2950 S752	ribonuclease inhibitor- like protein	1.67747	0	0.456217	-1.22125	-0.742926	-0.208267	-0.509588									GO:0005737;GO:0005930	axoneme;cytoplasm					0.00643157	83.862	54.524	74.165	1	5795800	Tb927.3.2950	S	752	TSRSSGKSPSRSPLGSPQRSSRR________	XXXXXXXXXXXPPPPPPPPXXXXXXXXXXXX	Q57ZL7
Tb927.3.1030 S244	RNA-binding protein	1.67609	0	-1.09172	0.584372	-0.554695	-0.549289	0.286203	+								GO:0005737	cytoplasm	GO:0003729	mRNA binding			2.6754e-71	247.28	247.28	233.46	1	1198400000	Tb927.3.1030	S	244	RDTLGTATRPNEGLLSPVGPPDFSSWRTEAP	XPPPPPPPPPPPPPPPPPPPPPPPPPPXXXX	Q57WY6
Tb927.9.7480 T115	hypothetical protein, conserved	1.67598	0	0.673684	1.2964	1.67598	1.17553	1.30578	+												GO:0010608	posttranscriptional regulation of gene expression	0.000381909	137.4	107.59	80.737	0.965048	29835000	Tb927.9.7480	T	115	SAAVSKERSNVPLTPTRRLNSLQQLKPDDLS	XXXXXXXXPPPPPPPPPPXXXXXXXXXXXXX	Q38EJ9
Tb927.10.6240 S290	ras-like small GTPase, putative	1.67585	0	1.02379	1.67585	1.4406	0.917822	1.5301									GO:0005737	cytoplasm	GO:0003924	GTPase activity			4.33874e-09	184.96	122.17	184.96	0.999979	35809000	Tb927.10.6240	S	290	GGTTSPSAVVVKRTPSLVGVAVASRRNSAAR	XXXXXXXXXXXXPPPPPPPPPPPPPXXXXXX	Q38AY2
Tb927.2.4710 S98	RNA-binding protein, putative	1.67529	0	0.974503	1.67529	1.62536	1.4526	1.06594	+								GO:0005634;GO:0005654;GO:0016607	nuclear speck;nucleoplasm;nucleus	GO:0003729	mRNA binding	GO:0006396;GO:0010608	posttranscriptional regulation of gene expression;RNA processing	1.65303e-22	144.23	144.23	121.26	1	458780000	Tb927.2.4710	S	98	DGAGAGSAEDAAGEVSNGANRDGLSDTGNTE	PPPPPPPPPPPPPPPPPPPPPXXXXXXXXXX	Q586R7
Tb927.1.2390 S351	beta tubulin	1.67492	0	0.301229	-0.846504	-0.326981	0.828418	-0.665944									GO:0005874	microtubule	GO:0005200	structural constituent of cytoskeleton	GO:0000226	microtubule cytoskeleton organization	0.000135457	121.6	104.69	67.207	0.962411	6193700	Tb927.1.2390	S	351	KNSSYFIEWIPNNIKSSVCDIPPKGLKMAVT	XXXXXXXXXXXXXXXPPPPPPPPPXXXXXXX
Tb927.7.7000 S700	hook complex protein, conserved	1.67482	0	0.0801275	1.53009	1.20241	1.24522	1.67482											GO:0032403	protein complex binding			0.000314771	110.38	83.686	56.295	1	22533000	Tb927.7.7000	S	700	TTSDRGAFAGPVGGPSRRGSLCRNGNSCNNS	XXXXXPPPPPPPPPPPPPXXXXXXXXXXXXX	Q57XS0
Tb927.3.3190 T182	Serine/threonine-protein kinase NEK7, putative	1.67304	0	0.389467	1.06534	0.809511	-0.607693	1.00074		+							GO:0005737;GO:0097014	ciliary plasm;cytoplasm	GO:0004672;GO:0005524	ATP binding;protein kinase activity	GO:0006468	protein phosphorylation	1.02587e-12	134.82	82.721	99.93	0.999995	489670000	Tb927.3.3190	T	182	FGISTVVQNTLACAKTVCGTPYYFSPELCQN	XXXXXXXXXXXXXXXPPPPPPPPPPPPPPPP	Q57V67
Tb927.10.15440 S180	hypothetical protein, conserved	1.67294	0	1.04311	1.13607	1.29234	1.67294	1.28452															7.26427e-57	220.89	179.03	220.89	0.996744	137930000	Tb927.10.15440	S	180	EKLIQEFSQVKPQNTSEVDESKLHGMLSALC	XXPPPPPPPPPPPPPPPPPPPPXXXXXXXXX	Q387W9
Tb927.11.7600 S166	hypothetical protein, conserved	1.6707	0	-0.0516557	1.20111	1.43691	1.61904	1.40964							+	+	GO:0005737;GO:0005856;GO:0005929;GO:0031981;GO:0097014	ciliary plasm;cilium;cytoplasm;cytoskeleton;nuclear lumen					1.73702e-92	277.82	235.13	231.74	1	1013400000	Tb927.11.7600	S	166	EGNTQSRFLCFSESDSPGKRRGVRVFNPNNK	XXXXXXXPPPPPPPPPPPPPPXXXXXXXXXX	Q384P6
Tb927.11.5640 S195	hypothetical protein, conserved	1.67011	0	0.827833	1.59952	1.58401	1.67011	1.26373					+	+		+							0.000160306	146.36	119.97	106.26	1	296540000	Tb927.11.5640	S	195	RLRPPKSNTSRGRPLSPANPRGYAGQQRARS	XXXXXXXXXXXPPPPPPPPPPXXXXXXXXXX	Q385K4
Tb927.4.4940 S457	hypothetical protein, conserved	1.66909	0	-0.0077985	1.32617	1.66129	1.65486	0.934319								+	GO:0005737	cytoplasm					5.05805e-51	213.52	213.52	212.35	1	12358000	Tb927.4.4940	S	457	CISVWTGKSWGNEQNSPFIQIKHAQQPTARG	XXXXXXXXPPPPPPPPPPPPPPXXXXXXXXX	Q584L1
Tb927.8.710 S1317	RNA-binding protein, putative	1.66834	0	0.928381	-0.739958	-0.632776	-0.365882	0.603873	+						+	+	GO:0005634;GO:0005737	cytoplasm;nucleus	GO:0003723	RNA binding	GO:0006396;GO:0010608	posttranscriptional regulation of gene expression;RNA processing	0.00143944	109.39	73.071	80.245	0.962325	4885600	Tb927.8.710	S	1317	REMPHEASRHTTSFDSFVKEMCGKLGEADVR	XXXXXXXXXPPPPPPPPPPXXXXXXXXXXXX	Q57YF9
Tb927.11.5700 S23	hypothetical protein, conserved	1.66587	0	-0.742973	-0.193612	-0.193198	-0.171369	-1.66587															8.2081e-06	138.05	138.05	138.05	1	9029800	Tb927.11.5700	S	23	VRFLSPTGIVPFAADSPRGSDVIRRSFSLPA	XXPPPPPPPPPPPPPPPPXXXXXXXXXXXXX	Q385J8
Tb927.8.2160 T2	p-glycoprotein	1.66585	0	0.76267	0.79873	1.43964	1.63899	1.66585									GO:0016021;GO:0043190	ATP-binding cassette (ABC) transporter complex;integral component of membrane	GO:0005524;GO:0042626	ATP binding;ATPase activity;coupled to transmembrane movement of substances			3.46475e-13	198.48	108.05	106.3	1	286890000	Tb927.8.2160	T	2	______________MTPNKTPVGDIKLDDNT	XXXXXXXXXXXXXXPPPPPPPPPPPPXXXXX	Q581W6
Tb927.2.5760 S64	Flagellar Member 8	1.6654	0	1.19374	1.6654	0.919515	0.931824	1.3476								+							6.56584e-10	184.34	92.684	160.86	1	386970000	Tb927.2.5760	S	64	TENVPPLPKTGLTNASFVRLEDPRDIGEATS	XXXXXXXXXPPPPPPPPPPXXXXXXXXXXXX	Q586D0
Tb927.10.12120 S1455	hypothetical protein, conserved	1.66523	0	1.34492	1.66523	1.50835	1.14799	1.16732															0.00052194	90.729	25.624	74.428	0.996334	54107000	Tb927.10.12120	S	1455	PLLDDTRCAREEKRPSAMNDSFFPSSQSVRR	XXXXXXXXXXXXXPPPPPPPPPPPPPPPPPX	Q389D1
Tb927.10.310 T51	pumillio/PUF RNA binding protein 3	1.66502	0	-1.09679	-0.232315	0.0613	-0.183923	-1.60372	+										GO:0003723;GO:0003729	mRNA binding;RNA binding	GO:0010608;GO:0016071	mRNA metabolic process;posttranscriptional regulation of gene expression	4.24334e-98	261.28	231.59	169.77	0.999488	23330000	Tb927.10.310	T	51	GVYTKSSQVFVNASTTPLTGTPPNDRCPTAT	XXXXXPPPPPPPPPPPPPPPPPPPPPXXXXX	Q38CK7
Tb927.7.5240 S294	hypothetical protein, conserved	1.66425	0	1.66425	0.579516	0.930927	0.722553	0.677869															4.07475e-14	149.32	110.32	124.09	1	11484000	Tb927.7.5240	S	294	CPPVLTPCPSHNMRRSVADASTMTEGVSREA	XXXXXXXXXXXXXXXPPPPPPPPPPPPPPXX	Q57ZG5
Tb927.11.5640 S791	hypothetical protein, conserved	1.66411	0	0.619101	1.66411	1.2278	0.86851	1.05318					+	+		+							0.000594177	93.561	68.785	47.971	1	196200000	Tb927.11.5640	S	791	GQGVPSVSIRVVPPPSPGPRREPPSPTAPKM	XXXXXXXXXXPPPPPPPPPPXXXXXXXXXXX	Q385K4
Tb927.3.1570 S122	Lapatinib-binding protein kinase 3	1.66386	0	0.387404	0.0449717	0.0919827	1.55866	-0.105201		+									GO:0004674;GO:0005524	ATP binding;protein serine/threonine kinase activity	GO:0006468	protein phosphorylation	0.000195179	121.95	90.957	105.39	0.999958	3192500	Tb927.3.1570	S	122	QYFRALAATVTRRPLSICDSPSLEAKFQQRL	XXXXXXXXXXXXPPPPPPPPPPPPPPXXXXX	Q57XZ0
Tb927.6.3540 S118	zinc-finger protein, conserved	1.66349	0	0.0511548	-0.368874	0.157578	0.222047	-1.44144									GO:0005634;GO:0005737	cytoplasm;nucleus	GO:0008270	zinc ion binding			1.41981e-09	123.92	87.284	79.511	0.991785	24351000	Tb927.6.3540	S	118	RDSDAASALTSTSLGSAAVGLHRRHNAKRPK	XPPPPPPPPPPPPPPPPPPPPPPXXXXXXXX	Q584Z4
Tb927.3.690 S421	CMGC/RCK protein kinase, putative	1.66338	0	0.110614	1.0636	1.08794	1.36999	1.66338		+						+	GO:0036064	ciliary basal body	GO:0004674;GO:0005524	ATP binding;protein serine/threonine kinase activity	GO:0000281;GO:0006468	mitotic cytokinesis;protein phosphorylation	0.000340356	120.6	98.575	95.183	0.999432	18521000	Tb927.3.690	S	421	MKTSPLPPEAKPGKFSPSNNKEIPSRTVAQP	XXXXXXXXXXXPPPPPPPPPPXXXXXXXXXX	Q57WV2
Tb927.9.12960 S288	transporter, putative	1.66322	0	0.859239	1.66322	0.838182	0.317236	0.76106									GO:0005737	cytoplasm	GO:0005215	transporter activity			0.00320483	131.09	90.819	111.61	1	24701000	Tb927.9.12960	S	288	GENHGTATWEKSQQLSFRKDGTNEEAKQHKE	XXXXXXXXXXXPPPPPPPPXXXXXXXXXXXX	Q38DC2
Tb927.11.370 S265	repressor activator protein 1	1.66219	0	0.443424	1.66219	1.471	1.13553	1.4967									GO:0000784;GO:0005634;GO:0005654	nuclear chromosome;nucleoplasm;nucleus;telomeric region					0.000300288	109.15	80.784	109.15	1	27390000	Tb927.11.370	S	265	NLPPGGCAAKAVKECSVLPTSAEGRSAEPKS	XXXXXXXXXXXXXPPPPPPPPPPPPXXXXXX	Q387L4
Tb927.11.9290 S385	Flagellum attachment zone protein 20	1.66104	0	0.902182	1.66104	1.19364	1.41298	1.30525		+							GO:0005929;GO:0043234;GO:0051286	cell tip;cilium;protein complex					2.23923e-05	164.22	126.25	118.61	0.990745	50784000	Tb927.11.9290	S	385	DRSGGARPSPRRRASSSTLTGPQKNRTLERV	XXXXXXXXXXXXPPPPPPPPPPPPXXXXXXX	Q384A0
Tb927.1.1840 S232	conserved protein, unknown function	1.66088	0	-0.70579	0.950212	0.955086	0.892941	0.868475															0.000257974	105.65	105.65	104.24	0.999992	28202000	Tb927.1.1840	S	232	PNVSPPSTRVLPDVHSPQSVALRLPLRHQHA	XXXXXXXXXPPPPPPPPPPPPPPXXXXXXXX	Q4GZ35
Tb927.6.3070 S231	hypothetical protein, conserved	1.65988	0	0.530294	1.65988	1.49245	1.04379	1.28913															0.000209589	115.34	93.015	115.34	0.999999	35427000	Tb927.6.3070	S	231	GHHQETPRMQTQRPPSQPRQPPSLSPSSRGV	XXXXXXXXPPPPPPPPPPPXXXXXXXXXXXX	Q583M7
Tb11.v5.1041 S51	hypothetical protein, conserved	1.65872	0	-0.0168195	0.928971	-0.271091	-0.729745	0.437765															0.00370026	103.08	32.053	84.821	0.995662	19314000	Tb11.v5.1041	S	51	PKRLLPAIEKSYLSASVKKLSIWKPEPRFED	XXXXXXXXXXPPPPPPPPPXXXXXXXXXXXX
Tb927.6.3990 T291	hypothetical protein, conserved	1.65841	0	0.0855645	1.65841	1.13522	1.18674	1.47742							+								8.04757e-08	130.95	114.33	130.95	1	17545000	Tb927.6.3990	T	291	SSGRAIESNAQELLGTPLLNGVPGRSGKARN	XXXXPPPPPPPPPPPPPPPPPPPPPXXXXXX	Q585Z7
Tb927.1.1880 S914	WD40 repeat-containing protein	1.65796	0	-0.237943	0.693419	-0.0381229	0.0979334	1.42002									GO:0005737	cytoplasm					3.15324e-22	191.36	155.52	150.01	0.999982	4316700	Tb927.1.1880	S	914	AGVAPGSCKSSEVLNSPLSDLPYTRGVPYSF	XXXXXXXXXPPPPPPPPPPPPPPPPXXXXXX	Q4GZ31
Tb927.10.14480 S838	hypothetical protein, conserved	1.65661	0	1.22204	1.65661	0.78736	0.638874	0.84981															0.000317965	120.63	62.401	114.71	0.999989	76399000	Tb927.10.14480	S	838	TGSNPKVASVNRRNRSFTQGVREVNENVTTP	XXXXXXXXXXXXXPPPPPPPPPXXXXXXXXX	Q388F4
Tb927.6.4710 T553	calmodulin, putative	1.65642	0	0.777585	0.707924	1.3386	0.292896	1.65642								+	GO:0005737;GO:0005930	axoneme;cytoplasm	GO:0005509	calcium ion binding			0.000717642	118.71	79.284	107.63	0.987553	3914400	Tb927.6.4710	T	553	KGVGGTSLGLRDLLKTSSGANVGAKTGRLLT	XXXXXXXXXXXPPPPPPPPPPPPPPXXXXXX	Q587D7
Tb927.11.3500 S81	Dpy-30 motif containing protein, putative	1.65594	0	-0.894152	-1.00093	-1.65594	-1.33691	-0.986783															6.12165e-13	172.5	128.24	111.57	1	149320000	Tb927.11.3500	S	81	DYCDTLPFQMGHSFRSRQSLPTVIDLGTQAE	XXXXXXXXXXXXXXXPPPPPPPPPPPPPPPP	Q386G1
Tb927.10.14340 S677	hypothetical protein, conserved	1.65514	0	-0.0362349	1.21495	1.31768	1.61891	1.09787															4.41744e-58	244.54	203.66	68.134	1	252680000	Tb927.10.14340	S	677	GSRRGRSVINPAAIDSPVFHRSEGRQLTPTV	XXXXXXPPPPPPPPPPPPPPPXXXXXXXXXX	Q388G8
Tb927.10.9330 S176	hypothetical protein, conserved	1.65272	0	-0.515016	1.1377	1.0126	0.783947	0.925351	+										GO:0003729	mRNA binding	GO:0010608	posttranscriptional regulation of gene expression	5.06582e-05	107.69	88.024	89.859	0.989369	30330000	Tb927.10.9330	S	176	DLLRLPHSSMDFYHGSPTQQCRKHVRSLATW	XXXXPPPPPPPPPPPPPPPPPPXXXXXXXXX	Q38A41
Tb927.8.2630 T209	kinesin-C	1.65263	0	0.882225	0.957572	1.47927	0.295521	-0.173358									GO:0005871;GO:0005875	kinesin complex;microtubule associated complex	GO:0003774;GO:0005515;GO:0005524;GO:0008017;GO:0016887	ATP binding;ATPase activity;microtubule binding;motor activity;protein binding	GO:0000902;GO:0043622	cell morphogenesis;cortical microtubule organization	0.00031637	122.64	70.66	105.19	1	25969000	Tb927.8.2630	T	209	SGKTYTMMGKYDPRATCGGDGEEGIIPRVSN	XXXXXXXXXXXXXXPPPPPPPPPPPPPPXXX	Q57XC6
Tb927.5.2620 S206	hypothetical protein, conserved	1.65218	0	0.776309	1.60291	1.65218	1.29597	1.21747									GO:0005730;GO:0005737	cytoplasm;nucleolus			GO:0010608	posttranscriptional regulation of gene expression	2.12226e-06	159.44	121.08	122.5	1	262480000	Tb927.5.2620	S	206	RPKRPVSSPIACGHGSRYVSPVVLSVSPNYQ	XXXPPPPPPPPPPPPPPXXXXXXXXXXXXXX	Q57ZT8
Tb927.4.4550 S612	hypothetical protein, conserved	1.65075	0	-0.172169	-1.65075	-1.10745	-0.401728	-0.488938									GO:0005737	cytoplasm					3.00188e-20	183.71	183.71	156.15	0.993163	7060400	Tb927.4.4550	S	612	NSGTSLEMTFPHTKKSLNSTSTLLEPATPAE	XXXXXXXXXXXXXXXPPPPPPPPPPPPPPPP	Q583E0
Tb927.11.15140 S451	bilobe region protein, putative	1.65069	0	0.614184	1.65069	0.803454	0.587565	0.831088											GO:0032403	protein complex binding			1.54805e-06	171.36	171.36	166.62	0.997045	51427000	Tb927.11.15140	S	451	VRRQMSTRSTSALLSSLGGKSSGAMSNTAMT	XXXXXXXXPPPPPPPPPPPPXXXXXXXXXXX	Q381S1
Tb927.3.3300 S330	Flagellum attachment zone protein 19	1.65066	0	0.676209	1.65066	1.58118	0.695506	1.37815									GO:0005929;GO:0043234	cilium;protein complex					7.83075e-09	180.3	125.19	180.3	1	189160000	Tb927.3.3300	S	330	FHTNRGDGRVVVGDISGIYTKRKRKLVNEYR	XXXXXXXXXPPPPPPPPPPPPXXXXXXXXXX	Q57V56
Tb927.7.7340 S136	hypothetical protein, conserved	1.65045	0	-0.542784	-0.679218	-0.847917	-0.630898	-1.65045															2.79398e-11	201.08	166.33	185.2	0.999996	28107000	Tb927.7.7340	S	136	HEHLTQELSRPHRRGSNTVETAARELWEQVS	XXXXXXXXXXXXXPPPPPPPPPPPXXXXXXX	Q57TX1
Tb927.2.4280 S468	kinetoplastid-specific dual specificity phosphatase, putative	1.64919	0	-0.538482	-0.01466	0.668095	-0.492936	-0.981096									GO:0005737;GO:0030863	cortical cytoskeleton;cytoplasm	GO:0008138	protein tyrosine/serine/threonine phosphatase activity	GO:0006470	protein dephosphorylation	6.47733e-06	101.28	77.844	66.12	1	109380000	Tb927.2.4280	S	468	DGALRQQAGDGGLNDSQINPEHDEIRITEEK	XXXXXPPPPPPPPPPPPPPPPPPPPPXXXXX	Q586U9
Tb927.10.8820 S259	hook complex protein, conserved	1.64843	0	-0.119565	0.383503	0.538705	-0.788711	0.85972					+	+		+			GO:0032403	protein complex binding			1.6409e-08	138.66	82.999	132.4	0.958228	9521700	Tb927.10.8820	S	259	MPMQAFNCLRAPTSTSATTECDPHSYVKLDL	XXXXXXXXXXPPPPPPPPPPPPPPPPPPXXX	Q38A92
Tb927.8.6980 S35	Flagellum attachment zone protein 14	1.6483	0	1.01086	1.08129	0.777096	1.6483	1.5308								+	GO:0043234;GO:0051286	cell tip;protein complex	GO:0032403	protein complex binding			0.000198135	139.32	110.37	111.5	1	8375900	Tb927.8.6980	S	35	SPRSSTGAASRSRRQSVGFNERTSSHNSRHS	XXXXXXXXXXXXXPPPPPPPPPXXXXXXXXX	Q57YQ5
Tb927.11.5410 T316	hypothetical protein, conserved	1.64745	0	0.498613	1.64745	1.59298	0.585269	0.938701							+	+	GO:0051286	cell tip					1.47128e-06	159.79	125.7	159.79	1	57828000	Tb927.11.5410	T	316	EGEVTRPPHEVARTVTPCPLRSSEVGGKAED	XXXXXXXXXXXXXPPPPPPPPXXXXXXXXXX	Q385M7
Tb927.7.2140 S136	zinc finger protein family member, putative	1.64618	0	0.0286325	1.07538	1.28832	1.64618	1.17383	+								GO:0005654;GO:0005737;GO:0031981;GO:0097014	ciliary plasm;cytoplasm;nuclear lumen;nucleoplasm	GO:0003723	RNA binding	GO:0010608	posttranscriptional regulation of gene expression	8.69444e-27	205.66	205.66	118.71	0.99735	21218000	Tb927.7.2140	S	136	QVNVGGTSITLPRMNSTNCLWSAYAERGDST	XXXXXXXXXXXXXPPPPPPPPPPPPPPXXXX	D6XKD1
Tb927.2.2340 S352	Glycerophosphoryl diester phosphodiesterase family, putative	1.64617	0	-0.0543575	-1.64617	-1.46982	-1.52858	-1.52067															1.92067e-17	119.47	99.124	77.062	0.986104	18361000	Tb927.2.2340	S	352	KKQLSLQRASERGNASAPTSTTVGNTPSIPS	XXXXXXXXXXXXPPPPPPPPPPPPPPPPPPP	Q586K8
Tb927.10.2880 S834	Voltage-dependent calcium channel subunit, putative	1.64528	0	1.12015	1.64528	1.32006	0.764068	1.45605									GO:0000331;GO:0005737;GO:0005929;GO:0031981;GO:0097014	ciliary plasm;cilium;contractile vacuole;cytoplasm;nuclear lumen	GO:0005216	ion channel activity	GO:0006811;GO:0044782	cilium organization;ion transport	1.2464e-27	164.46	122.98	164.46	0.999989	176890000	Tb927.10.2880	S	834	RRTNTFEDTNGNLHPSFVLTSTQRRGGSFDE	XXPPPPPPPPPPPPPPPPPPPPPPXXXXXXX	Q38BV7
Tb927.7.2120 S137	hypothetical protein, conserved	1.64523	0	-0.0765067	-0.743996	-1.14812	-0.643076	0.497109															5.81e-177	317.03	317.03	64.454	0.999929	244370000	Tb927.7.2120	S	137	AYSPKQRTFASGVRLSGGSPPLASLSGWQSP	XXXXXXXXXXXXXXPPPPPPPPPPPPPPPPP	Q57UZ9
Tb927.10.3670 S46	hypothetical protein, conserved	1.64281	0	-0.566811	0.0770368	-0.152519	0.2489	1.076									GO:0005737;GO:0031981;GO:0097014	ciliary plasm;cytoplasm;nuclear lumen					6.4521e-13	179.55	179.55	169.98	1	14615000	Tb927.10.3670	S	46	ITSEPSKSEASKWQGSPLDSVSAESKAADVK	XXXXXXXXXXXXPPPPPPPPPPPPPPXXXXX	Q38BN2
Tb927.5.3250 S492	hypothetical protein, conserved	1.64014	0	0.623846	1.64014	1.15757	0.980205	0.307947									GO:0005634;GO:0005654	nucleoplasm;nucleus					0.000233284	73.688	73.688	58.332	1	13410000	Tb927.5.3250	S	492	SAPRAEAHAPPAAEVSVPHVAAAPPRATPAP	XXXXPPPPPPPPPPPPPPPPPPPPPPXXXXX	Q57Z68
Tb927.8.6260 T793	hypothetical protein, conserved	1.63753	0	-0.166789	0.603479	0.959937	1.47074	1.12845															0.000120772	127.17	82.865	70.373	1	104590000	Tb927.8.6260	T	793	RECPPLKEEQRRLFHTPQLSVRRGDDKSPHS	XXXXXXXXXXXXPPPPPPPPPPXXXXXXXXX	Q57YM7
Tb927.8.7400 S1574	RNA polymerase IIA largest subunit	1.63703	0	0.331704	0.279428	0.408303	1.63703	0.237604									GO:0005634	nucleus	GO:0003677;GO:0003899	DNA binding;DNA-directed 5'-3' RNA polymerase activity	GO:0006351	DNA-templated;transcription	4.54355e-20	200.63	178.29	200.63	0.9979	48845000	Tb927.8.7400	S	1574	RLEASAVHRSQAYSTSPALEYGGREASASQM	XXXXXXXXXPPPPPPPPPPPPPPPXXXXXXX	Q57YU2
Tb927.11.1690 S100	Emopamil binding protein, putative	1.63627	0	-0.08489	0.372222	0.785547	1.27052	1.55138															3.998e-194	316.88	254.41	250.39	1	921370000	Tb927.11.1690	S	100	LQSLSQAGSPGSGDNSPKKRKNK________	PPPPPPPPPPPPPPPPPPPXXXXXXXXXXXX	Q386Y5
Tb927.11.16470 T466	hypothetical protein, conserved	1.63579	0	0.391998	0.635368	0.997127	1.30272	1.63579									GO:0005737;GO:0030863;GO:0036064	ciliary basal body;cortical cytoskeleton;cytoplasm			GO:0010608	posttranscriptional regulation of gene expression	0.00196362	111.5	111.5	92.247	1	18099000	Tb927.11.16470	T	466	STVIAERESESRGKVTPPEVRRNRQTSETRT	XXXXXXXXXXXXPPPPPPPPPXXXXXXXXXX	Q381D9
Tb927.11.10520 S508	kinetoplastid kinetochore protein 2	1.63494	0	0.443043	1.19436	1.63494	1.60977	1.32936		+		+			+	+	GO:0000776;GO:0005634	kinetochore;nucleus	GO:0004674;GO:0005524	ATP binding;protein serine/threonine kinase activity	GO:0006468;GO:0007059	chromosome segregation;protein phosphorylation	0.000108205	147.75	83.1	73.499	0.999339	33740000	Tb927.11.10520	S	508	AVCAKQPKRGTRVGSSLRPQRESSVLLAGPL	XXXXXXXXXXXXPPPPPPPPPXXXXXXXXXX	Q383M7
Tb927.11.8350 S142	katanin, putative	1.63357	0	0.425716	0.24379	1.32673	-0.306841	0.30482									GO:0005737;GO:0008352;GO:0051286;GO:0097014	cell tip;ciliary plasm;cytoplasm;katanin complex	GO:0005524	ATP binding	GO:0016197	endosomal transport	2.10196e-48	225.86	175.75	194.32	0.999986	60390000	Tb927.11.8350	S	142	LHITKSVPPNLSRLASQSLFESNPSTRNQLL	XXXXXXXXXXXXXPPPPPPPPPPPPPPXXXX	Q384I4
Tb927.6.5100 S457	polo-like protein kinase, putative	1.63154	0	0.659897	1.49138	1.63154	1.29123	0.729733		+					+				GO:0004674;GO:0005524	ATP binding;protein serine/threonine kinase activity			5.2393e-05	154.1	97.083	106.6	1	115590000	Tb927.6.5100	S	457	QVGGSRSERCGSRRISPPPVQAPATRCSSGV	XXXXXXXXXXXXXPPPPPPPPPPPPPXXXXX	Q586I2
Tb927.9.2630 T826	hypothetical protein, conserved	1.6304	0	-0.894017	-0.0257021	0.2009	0.736387	-0.300403															1.01639e-10	162.59	109.02	162.59	1	4997100	Tb927.9.2630	T	826	ARVDEYADVGEAQQWTPRCLHTESSLLQRLI	XXPPPPPPPPPPPPPPPPXXXXXXXXXXXXX	Q38FQ7
Tb927.1.3880 S520	Fusaric acid resistance protein-like, putative	1.62957	0	1.02034	0.026004	-0.358838	-0.609236	0.745061							+		GO:0020016	ciliary pocket					4.38632e-16	157.97	120.42	118.96	0.998982	3183300	Tb927.1.3880	S	520	SRERRQHFQRTPSTFSLPVNCSTDVSPVRDL	XXXXXXXXXXPPPPPPPPPPPPPPPPPPPXX	Q4GYI9
Tb927.1.4310 S577	Flagellum attachment zone protein 2	1.62893	0	0.437974	-0.41233	-1.19095	-0.873104	-0.869641								+	GO:0005856;GO:0043234	cytoskeleton;protein complex	GO:0005515	protein binding			4.2604e-13	162.82	145.28	94.845	1	36653000	Tb927.1.4310	S	577	PLTPSGSEVGGQKRRSGSPADFHTPNSKRRD	XXXXXXXXXXXXXPPPPPPPPPPPPPPPXXX	Q4GYE7
Tb927.9.2470 S99	nucleolar protein	1.62859	0	0.245326	0.656042	1.56136	-0.0672265	-0.013581									GO:0005730;GO:0005737	cytoplasm;nucleolus			GO:0000086	G2/M transition of mitotic cell cycle	2.88309e-05	105	105	73.597	0.968546	93088000	Tb927.9.2470	S	99	ALQQQYQQLVEDEDRSSERLYRAREVTQEKQ	PPPPPPPPPPPPPPPPPPPXXXXXXXXXXXX	Q38FS0
Tb927.11.8920 S475	Centrosomal protein of 120 kDa, putative	1.62849	0	0.862949	1.62849	0.842168	0.737585	0.455149							+	+	GO:0036064	ciliary basal body					5.42555e-10	131.38	107.08	82.503	0.95942	7540900	Tb927.11.8920	S	475	DAAADLPPLAPAPAISDSFTDRSAAQHVSPP	PPPPPPPPPPPPPPPPPPPPPPXXXXXXXXX	Q384D6
Tb927.4.1540 S11	NAD dependent epimerase/dehydratase family, putative	1.62832	0	0.539446	-0.717523	-1.08887	-1.06469	-0.190557									GO:0005739;GO:0005741	mitochondrial outer membrane;mitochondrion			GO:0010608	posttranscriptional regulation of gene expression	2.41554e-13	165.45	114.42	132.81	0.999999	138350000	Tb927.4.1540	S	11	_____MLRVFSGSCLSLEHMETVRDFNLVKQ	XXXXXXXXPPPPPPPPPPPPPPPPXXXXXXX	Q581S7
Tb927.11.13270 S267	hypothetical protein, conserved	1.62819	0	-0.922913	-0.807666	-0.638713	-0.389913	0.705281							+	+							0.00684824	104.2	71.447	63.076	1	28919000	Tb927.11.13270	S	267	LSGSRTVSTARGVRPSFKI____________	XXXXXXXXXXXPPPPPPPPXXXXXXXXXXXX	Q382K9
Tb927.10.3900 T596	CAMK/CAMKL family protein kinase, putative	1.62682	0	-1.51087	-0.0956493	0.0591642	-0.773988	0.115947		+							GO:0005737;GO:0097014	ciliary plasm;cytoplasm	GO:0004672;GO:0005524	ATP binding;protein kinase activity	GO:0006468	protein phosphorylation	4.541e-08	97.068	97.068	97.068	0.999707	12463000	Tb927.10.3900	T	596	MSATPPAIESEGCFLTPKDLSHNALLGSSFC	PPPPPPPPPPPPPPPPPPXXXXXXXXXXXXX	Q38BL0
Tb927.10.4940 T408	Nuclear Dbf2-related kinase	1.62677	0	0.723495	1.62677	1.22381	0.502105	0.37777		+							GO:0005737;GO:0005829;GO:0020023	cytoplasm;cytosol;kinetoplast	GO:0004672;GO:0005524	ATP binding;protein kinase activity	GO:0000281;GO:0006468;GO:0051726;GO:1902412	mitotic cytokinesis;protein phosphorylation;regulation of cell cycle;regulation of mitotic cytokinesis	6.74414e-24	207.85	148.65	207.85	0.999317	12090000	Tb927.10.4940	T	408	MTAVSREDQSVFVGFTSKLCDRNQSTTWSRA	XXXXXXPPPPPPPPPPPPXXXXXXXXXXXXX	Q38BA7
Tb927.11.10520 S856	kinetoplastid kinetochore protein 2	1.62513	0	0.224627	1.14526	1.05819	1.62513	1.26073		+		+			+	+	GO:0000776;GO:0005634	kinetochore;nucleus	GO:0004674;GO:0005524	ATP binding;protein serine/threonine kinase activity	GO:0006468;GO:0007059	chromosome segregation;protein phosphorylation	0.000257087	118.87	78.138	110.93	1	26983000	Tb927.11.10520	S	856	LVVGIAARSRVEREGSLRGEQQSRNVVVIRA	XXXXXXXXXXXXXPPPPPPPPPPPXXXXXXX	Q383M7
Tb927.10.14010 S385	tubulin cofactor C domain-containing protein RP2	1.62416	0	0.131811	1.45209	1.20468	1.62416	0.704846								+	GO:0036064;GO:0097537	ciliary basal body;Y-shaped link	GO:0005096	GTPase activator activity	GO:0000902;GO:0044458;GO:0051225	cell morphogenesis;motile cilium assembly;spindle assembly	8.2621e-127	293.77	293.77	271.45	0.999366	110520000	Tb927.10.14010	S	385	IKTGAEEWTGNKESSSPERGKEATPPESASR	XXPPPPPPPPPPPPPPPPPPPXXXXXXXXXX	Q388J8
Tb927.3.3190 S366	Serine/threonine-protein kinase NEK7, putative	1.62358	0	-0.0279019	0.499013	0.880981	1.30561	1.59568		+							GO:0005737;GO:0097014	ciliary plasm;cytoplasm	GO:0004672;GO:0005524	ATP binding;protein kinase activity	GO:0006468	protein phosphorylation	1.38929e-46	189.98	144.59	110.98	0.995185	418220000	Tb927.3.3190	S	366	AEQAAAGPPQEQQQQSPSKSEQDDGHHEVDD	PPPPPPPPPPPPPPPPPPPXXXXXXXXXXXX	Q57V67
Tb11.v5.0562 S147	Molybdopterin guanine dinucleotide synthesis protein B, putative	1.62264	0	-0.679996	0.78497	0.439215	0.258745	0.942645															1.96512e-18	118.97	118.97	118.97	0.984284	48266000	Tb11.v5.0562	S	147	GFGFQQQRRLQEGARSPGNQHIADEGTEIGV	XXXXXXXXXXXXXXXPPPPPPPPPPPPPPPP
Tb927.10.310 S76	pumillio/PUF RNA binding protein 3	1.62137	0	0.506571	0.870096	1.62137	1.5825	0.482708	+										GO:0003723;GO:0003729	mRNA binding;RNA binding	GO:0010608;GO:0016071	mRNA metabolic process;posttranscriptional regulation of gene expression	0.000315084	107.03	43.492	101.56	1	21777000	Tb927.10.310	S	76	RCPTATLLPPQRTPGSPAAAGRFFPRSQAAN	XXXXXXXXXXXXPPPPPPPPPPXXXXXXXXX	Q38CK7
Tb927.10.11390 S114	60S ribosomal protein L6, putative	1.62136	0	0.467881	1.33962	0.472158	1.12438	-0.281741									GO:0000315;GO:0005622;GO:0005730;GO:0005737	cytoplasm;intracellular;nucleolus;organellar large ribosomal subunit	GO:0003735	structural constituent of ribosome	GO:0006412	translation	2.18841e-11	188.63	133.91	160.48	1	28118000	Tb927.10.11390	S	114	TPEIFKREKKEKRVKSEGEFMGDKDKKKAES	XXXXXXXXXXXXXPPPPPPPPPPPPPXXXXX	Q389K1
Tb927.11.1690 S96	Emopamil binding protein, putative	1.61892	0	-0.177449	0.236489	0.669241	1.01661	1.44147															3.8728e-251	349.02	349.02	246.1	0.999998	625880000	Tb927.11.1690	S	96	AIRCLQSLSQAGSPGSGDNSPKKRKNK____	XXXPPPPPPPPPPPPPPPPPPPPXXXXXXXX	Q386Y5
Tb927.11.6810 T818	tubulin-tyrsoine ligase-like protein, putative	1.6185	0	0.465566	-0.295416	0.262237	-0.0429705	-1.15294											GO:0004835	tubulin-tyrosine ligase activity	GO:0006464	cellular protein modification process	1.15884e-08	159.41	159.41	101.75	0.98979	4609900	Tb927.11.6810	T	818	ASPSYRKTRRVTGTTTPTPTPGAQVQKTPLE	XXXXXXXXXPPPPPPPPPPPPPPPPPPXXXX	Q384Y9
Tb927.9.6920 S236	hypothetical protein, conserved	1.61794	0	0.512923	1.61794	1.45495	0.688136	1.53781									GO:0030863	cortical cytoskeleton					0.000395087	93.228	93.228	93.228	0.999998	130900000	Tb927.9.6920	S	236	SSAPYKVGGEKPYPPSRRTTLHGADGRSPSV	XXXXXXPPPPPPPPPPPPXXXXXXXXXXXXX	Q38EP6
Tb927.8.4740 S10	amino acid transporter, putative	1.61715	0	0.426545	-0.26351	0.155481	0.453818	-1.16333									GO:0005737;GO:0016020	cytoplasm;membrane	GO:0005275	amine transmembrane transporter activity	GO:0006865	amino acid transport	1.90554e-16	174.24	174.24	174.24	1	30094000	Tb927.8.4740	S	10	______MLSPTEPLGSGKAHTEVVTDEGEGY	XXXXXXPPPPPPPPPPPPXXXXXXXXXXXXX	Q57UX7
Tb927.11.7100 S9	cytoplasmic translation machinery associated protein, putative	1.61634	0	0.270244	-0.659384	-0.601522	0.132721	0.956951									GO:0005829;GO:0005840	cytosol;ribosome	GO:0003723	RNA binding	GO:0042254	ribosome biogenesis	8.70791e-05	128.81	87.106	123.79	0.998771	11071000	Tb927.11.7100	S	9	_______MQQENRHLSSADLFKKFTLQNVAQ	XXXXXXXXXXXXXPPPPPPPPPXXXXXXXXX	Q384W1
Tb927.10.6480 S118	hypothetical protein, conserved	1.6157	0	0.426887	-0.643144	-0.538623	-0.215183	-1.18881									GO:0005737;GO:0005929	cilium;cytoplasm					0.00257112	128.51	71.881	82.489	1	3870800	Tb927.10.6480	S	118	LRQRDREETKLRRRLSVVQLKLEEAAERHSA	XXXXXXXXXXXXXPPPPPPPPXXXXXXXXXX	Q38AV8
Tb927.10.1970 S428	CHAT domain containing protein, putative	1.61459	0	-0.725021	-0.108194	-0.0813193	0.889564	0.867015									GO:0005737	cytoplasm					2.1265e-200	329.78	329.78	252.58	0.999999	56929000	Tb927.10.1970	S	428	AGGVTSLKSINLSAISPSSNSPDFTGKIVLQ	XXXXXXXXPPPPPPPPPPPPPPPPPPPXXXX	Q38C46
Tb927.10.5910 T230	Basal body protein	1.61412	0	0.67195	1.61412	0.773754	0.643699	1.14636									GO:0036064	ciliary basal body					2.20638e-07	168.31	126.91	168.31	1	14415000	Tb927.10.5910	T	230	APLNSCRPAEAVRHGTPASSGLANERRRAGS	XXXXXXXXXXXXXPPPPPPPPPPPPPXXXXX	Q38B13
Tb927.10.15700 S2095	hypothetical protein, conserved	1.6139	0	0.947732	-0.539839	0.10472	1.07406	0.844281															4.57323e-63	244.56	189.68	188.59	1	27165000	Tb927.10.15700	S	2095	ISTKESEKQKESRVYSESPDEISQEPTKESE	XXXXXXXXXXXXXPPPPPPPPPPPPPPPXXX	Q387U4
Tb927.5.470 S292	riboflavin transporter	1.61362	0	-1.31124	-0.795284	0.162457	-1.45116	-0.389239								+			GO:0032217	riboflavin transmembrane transporter activity	GO:0010608	posttranscriptional regulation of gene expression	1.31127e-14	138.82	107.18	113.87	0.99996	23393000	Tb927.5.470	S	292	QQNGNDGEGLDVTEQSQRNNTFASAIDVDMD	PPPPPPPPPPPPPPPPPPXXXXXXXXXXXXX	Q57VW6
Tb927.7.7000 T647	hook complex protein, conserved	1.60998	0	0.138989	1.10532	1.27722	1.60998	1.51286											GO:0032403	protein complex binding			2.18021e-17	152.09	119.73	111.89	1	115960000	Tb927.7.7000	T	647	SYPPPTFNPSYEGPATPDFERGCCPHRVAPS	PPPPPPPPPPPPPPPPPPPPPXXXXXXXXXX	Q57XS0
Tb927.9.5490 S51	cation transporter, putative	1.60976	0	-0.472543	0.312127	-0.0491953	-0.0927633	1.13722									GO:0005737;GO:0016020;GO:0020022	acidocalcisome;cytoplasm;membrane	GO:0046873	metal ion transmembrane transporter activity	GO:0030001	metal ion transport	5.30539e-12	182.72	112	182.72	1	10445000	Tb927.9.5490	S	51	EQVVQSIKVLYELHKSGALSLEEFNAAKQQI	XXXXXXXXXXXXXXXPPPPPPPPPPPPPXXX	Q38F06
Tb927.3.3300 S560	Flagellum attachment zone protein 19	1.60954	0	0.152589	0.231211	0.78141	0.890953	1.60954									GO:0005929;GO:0043234	cilium;protein complex					0.00030572	122.7	69.761	114.71	0.999999	227470000	Tb927.3.3300	S	560	RSDVPCHERLYSARPSVQRNKNADGEDYEAP	XXXXXXXXXPPPPPPPPPPXXXXXXXXXXXX	Q57V56
Tb927.11.16470 S16	hypothetical protein, conserved	1.60852	0	0.41347	1.1903	1.52421	1.35696	1.60852									GO:0005737;GO:0030863;GO:0036064	ciliary basal body;cortical cytoskeleton;cytoplasm			GO:0010608	posttranscriptional regulation of gene expression	2.69721e-33	211.06	157.5	161.91	1	30300000	Tb927.11.16470	S	16	MTETDGGLKTEAVPLSRMATSVRQYDEGSCS	XPPPPPPPPPPPPPPPPXXXXXXXXXXXXXX	Q381D9
Tb927.11.840 T78	sodium/hydrogen exchanger, putative	1.60502	0	1.31644	1.60502	1.46032	1.13094	1.28944									GO:0005737;GO:0005929;GO:0051286;GO:0097542	cell tip;ciliary tip;cilium;cytoplasm					0.00214506	100.48	50.184	75.652	0.983922	77179000	Tb927.11.840	T	78	IIVFPPPSIFKRVGSTQRPLRGDTKPHASGT	XXXXXXXXXXXXPPPPPPPPPXXXXXXXXXX	Q387G6
Tb927.1.4310 T585	Flagellum attachment zone protein 2	1.60469	0	1.00889	1.60469	1.22693	1.58604	1.13979								+	GO:0005856;GO:0043234	cytoskeleton;protein complex	GO:0005515	protein binding			4.76024e-19	163.44	121.86	94.845	1	41905000	Tb927.1.4310	T	585	VGGQKRRSGSPADFHTPNSKRRDSQSEYSQD	XXXXXXXPPPPPPPPPPPPPXXXXXXXXXXX	Q4GYE7
Tb927.3.5370 T216	hypothetical protein, conserved	1.60446	0	-0.322541	-1.4889	-1.01639	-0.672017	0.11556								+	GO:0005634;GO:0005643;GO:0020023;GO:0031981	kinetoplast;nuclear lumen;nuclear pore;nucleus					4.63676e-11	183.75	156.08	145.43	1	344830000	Tb927.3.5370	T	216	QKENNKRKADSPVNVTPPAKKPAASKKAKRS	XXXXXXXPPPPPPPPPPPPPXXXXXXXXXXX	Q580T8
Tb927.7.1400 S364	Tripartite Attachment Complex Protein 60	1.60282	0	-0.379261	-0.0592173	0.398446	0.612486	1.22356									GO:0032473	cytoplasmic side of mitochondrial outer membrane	GO:0005515	protein binding			1.26e-37	213.67	162.2	213.67	1	103960000	Tb927.7.1400	S	364	ETQTNPQTVPTSRDLSPDSSAVGDEFKLIMS	XXXXXXXXXXXXXPPPPPPPPPPPPPPXXXX	Q57WR0
Tb927.10.8180 S798	hypothetical protein, conserved	1.60184	0	-0.456832	0.334377	0.861616	1.14501	0.247598									GO:0005737	cytoplasm					1.52598e-09	167.92	167.37	141	1	35063000	Tb927.10.8180	S	798	PLRVPSRYSSVMAGQSPLPNRLSSAAGPRTA	XXXXXXXPPPPPPPPPPPPPPXXXXXXXXXX	Q38AE6
Tb927.7.6290 T517	kinesin, putative	1.60158	0	0.148664	1.60158	0.804062	0.818607	0.0805855									GO:0005737;GO:0005875;GO:0005930;GO:0031981;GO:0097014	axoneme;ciliary plasm;cytoplasm;microtubule associated complex;nuclear lumen	GO:0003774;GO:0005524	ATP binding;motor activity	GO:0060285	cilium-dependent cell motility	0.000527084	81.128	58.302	79.565	0.999999	15460000	Tb927.7.6290	T	517	TKNVARPTGSQEPKETPRHVNSTMDANVGVS	XXPPPPPPPPPPPPPPPPXXXXXXXXXXXXX	Q57VI2
Tb927.11.4000 T475	hypothetical protein, conserved	1.60151	0	1.47543	1.60151	0.771389	0.578118	1.32975									GO:0005737;GO:0005930	axoneme;cytoplasm					4.15785e-24	192.32	139.39	190.44	0.962018	10087000	Tb927.11.4000	T	475	TESEDGNNLRGTYESTLQGTDPTGLRGTTNR	XXXXXXXXXXPPPPPPPPPPPPPPPPXXXXX	Q386B4
Tb927.3.1910 T49	Histone RNA hairpin-binding protein RNA-binding domain containing protein, putative	1.59983	0	0.267812	1.36849	1.59983	1.37495	0.835999	+								GO:0005634;GO:0005737	cytoplasm;nucleus	GO:0003729	mRNA binding	GO:0010608	posttranscriptional regulation of gene expression	4.13849e-10	182.37	148.48	159.58	0.999989	145750000	Tb927.3.1910	T	49	SLGTGSPKIDISTSQTPIRNGASSTTSVAAT	XXXXXXXXPPPPPPPPPPPXXXXXXXXXXXX	Q57ZC0
Tb927.6.3710 S481	hypothetical protein, conserved	1.59833	0	-1.38043	-1.02715	-0.721807	-1.59833	-1.49946															9.51622e-09	177.21	157.46	158.08	0.99507	14572000	Tb927.6.3710	S	481	SFGLARRWKSSNGVRSPSSGSQPLLSSRYPA	XXXXXXXXXXXXXXXPPPPPPPPPPPPPXXX	Q585W9
Tb927.3.2730 T1550	hypothetical protein, conserved	1.59505	0	0.363918	1.33289	1.48267	1.59505	1.2032															0.00296385	92.269	92.269	92.269	0.999906	43264000	Tb927.3.2730	T	1550	SLTEGGTPQFTRRRGTVPTANVAAAARPIVS	XXXXXXXXXXXXXPPPPPPPPPPPPPPXXXX	Q582Y5
Tb927.1.3880 S99	Fusaric acid resistance protein-like, putative	1.59307	0	0.867172	1.32017	1.24537	1.11351	1.59307							+		GO:0020016	ciliary pocket					9.83787e-50	229.4	175.53	224.15	1	48922000	Tb927.1.3880	S	99	GGDYIRGPQSAVDNVSFVSVKHPESADAPLS	XXXXXXPPPPPPPPPPPPPPPXXXXXXXXXX	Q4GYI9
Tb927.11.13270 S129	hypothetical protein, conserved	1.59169	0	0.587802	1.59169	0.944106	1.10661	1.35805							+	+							2.89605e-05	142.19	101.41	59.198	1	501250000	Tb927.11.13270	S	129	QNIDIVTQLRFEAILSNLRASGTRRSLSVGS	XXXXXXXXXXPPPPPPPPPPPPPPXXXXXXX	Q382K9
Tb927.10.1450 S523	plectin, putative	1.59146	0	0.902631	1.59146	1.2611	0.62569	0.393818					+				GO:0005856	cytoskeleton	GO:0032403	protein complex binding			3.56644e-31	186.05	134.29	137.93	1	8462400	Tb927.10.1450	S	523	AKFLEELEACRTGNESDDAILERLNTLQACN	XXXXXXXXXXXPPPPPPPPPPPPXXXXXXXX	Q38C95
Tb927.5.2500 S577	hypothetical protein, conserved	1.59103	0	0.0504187	0.904262	0.508413	-0.686768	0.550335					+				GO:0005929	cilium					0.00162652	72.523	57.131	69.045	0.984494	57344000	Tb927.5.2500	S	577	THMNRFSQYQNARRTSRPDACASAASPKSSC	XXXXXXXXXXXXXPPPPPPPPPPPPPPPXXX	Q582B7
Tb927.8.1070 S31	hypothetical protein, conserved	1.59091	0	0.0771773	1.59091	1.03053	1.06444	1.28607															3.39481e-06	141.1	95.888	91.616	0.998514	4491800	Tb927.8.1070	S	31	TCARSTFTNVATVSASPPRSTALSGMCSLSS	XXXXPPPPPPPPPPPPPPPXXXXXXXXXXXX	Q57VP7
Tb927.9.12990 T5	hypothetical protein, conserved	1.58811	0	0.296664	0.768023	0.843471	1.03629	1.58811															0.0023195	108.7	57.411	84.687	0.999995	12568000	Tb927.9.12990	T	5	___________MKLFTPEETKRDESRQRDHA	XXXXXXXXXXXXXPPPPPPPPPXXXXXXXXX	Q38DC0
Tb927.7.2640 S22	cytoskeleton associated protein, putative	1.588	0	0.114369	0.430076	0.708989	1.02521	1.588					+				GO:0005856	cytoskeleton	GO:0032403	protein complex binding			1.86064e-13	171.78	171.78	125.96	1	25896000	Tb927.7.2640	S	22	SSAKNARSPGSNAAVSPGSKLASLREGASTG	XXXXXXXPPPPPPPPPPPPPXXXXXXXXXXX	Q57XL0
Tb927.7.2650 S22	hypothetical protein, conserved	1.588	0	0.114369	0.430076	0.708989	1.02521	1.588								+	GO:0005737;GO:0031981;GO:0097014	ciliary plasm;cytoplasm;nuclear lumen					1.86064e-13	171.78	171.78	125.96	1	25896000	Tb927.7.2650	S	22	SSAKNARSPGSNAAVSPGSKSVSLREGALRS	XXXXXXXPPPPPPPPPPPPPXXXXXXXXXXX	Q57XK9
Tb927.11.6350 T34	AAA ATPase, putative	1.58739	0	-0.283764	1.19345	1.1642	1.01027	1.30362									GO:0005634	nucleus	GO:0016887	ATPase activity			6.61801e-05	81.48	62.382	61.87	0.983447	64022000	Tb927.11.6350	T	34	AGPHTTNANKFSNFITNAPQTPPREEPLGRG	XXXXXXXXXXPPPPPPPPPPPPPPPPPPPPX	Q385D4
Tb927.10.14300 T10	MEKK-related kinase 1, putative	1.58724	0	-1.17274	-1.58724	-1.15098	-1.23699	-1.32949		+							GO:0005737;GO:0097014	ciliary plasm;cytoplasm	GO:0004674;GO:0005524	ATP binding;protein serine/threonine kinase activity	GO:0006468	protein phosphorylation	4.22106e-05	136.33	136.33	136.33	1	29812000	Tb927.10.14300	T	10	______MSSMEELHATPPPQRFNDASESDPN	XXXXXXXPPPPPPPPPPPPPPXXXXXXXXXX	Q388H2
Tb927.7.6820 S136	hypothetical protein, conserved	1.5848	0	-0.957639	0.627161	0.0494176	0.0339533	0.18545															8.15842e-09	155.88	155.88	138.2	0.999936	31954000	Tb927.7.6820	S	136	KKAEKGSLSIHAKPWSPTPDSGLSQKDGDTY	XXXXXPPPPPPPPPPPPPPPPPPPPPXXXXX	Q57Y47
Tb927.6.600 S30	ccr4-not transcription complex subunit	1.5836	0	1.00808	1.5836	1.3425	1.31372	1.30426	+								GO:0005654;GO:0005737;GO:0010494	cytoplasm;cytoplasmic stress granule;nucleoplasm	GO:0008143	poly(A) binding	GO:0006402;GO:0010608	mRNA catabolic process;posttranscriptional regulation of gene expression	0.0046028	107.57	107.57	65.224	1	227260000	Tb927.6.600	S	30	QQQPQPQPQPHQRFPSAALKAGNVSLIPSLS	XXXXXXXXXXXXXPPPPPPPXXXXXXXXXXX	Q583U3
Tb927.7.2650 T4	cytoskeleton associated protein, putative	1.58258	0	-0.222436	1.36014	0.882491	0.798929	0.644939								+	GO:0005737;GO:0031981;GO:0097014	ciliary plasm;cytoplasm;nuclear lumen					3.69917e-05	129.54	66.246	51.218	0.999614	131170000	Tb927.7.2650	T	4	____________MSTTALSSAKNARSPGSNA	XXXXXXXXXXXXXPPPPPPPPPPPPXXXXXX	Q57XK9
Tb927.9.2420 S99	hypothetical protein, conserved	1.58182	0	-0.457234	-1.05825	-1.33094	-1.58182	-0.890504															1.5217e-06	139.74	99.969	78.401	0.997747	150910000	Tb927.9.2420	S	99	VEPSTDAASIAERTPSKENNEVASLRRLAGR	PPPPPPPPPPPPPPPPPPPPPPPPPPXXXXX	Q38FS5
Tb927.7.7000 S467	hypothetical protein, conserved	1.58176	0	-1.06682	-0.119206	0.514937	0.0775226	0.152812											GO:0032403	protein complex binding			2.14984e-52	218.88	203.17	218.88	0.994955	34700000	Tb927.7.7000	S	1202	RVSYSENVVTGPAFSSPSNAKQSVTQHEAFT	XPPPPPPPPPPPPPPPPPPPPXXXXXXXXXX	Q57XS0
Tb927.3.5260 T187	hypothetical protein, conserved	1.58154	0	-0.544244	0.500996	0.196102	-0.325423	1.03729								+							8.79048e-05	125.03	125.03	62.799	0.999979	12040000	Tb927.3.5260	T	187	EAKTQGRKPIQRRPRTPPPGTQAVQRKGRRA	XXXXXXXXXXXXPPPPPPPPPPPPPPXXXXX	Q580U9
Tb927.4.1750 S141	hypothetical protein, conserved	1.58135	0	-0.487369	-0.0775882	0.219943	0.949816	1.09398									GO:0005739	mitochondrion					0.000107445	159.44	121.14	159.44	1	7484000	Tb927.4.1750	S	141	PLSNRSFLERVFQQESVEQKVPQWEWVPSTL	XXXXXXXXXXPPPPPPPPPPXXXXXXXXXXX	Q581Q6
Tb927.7.7000 T559	hook complex protein, conserved	1.58079	0	-0.985797	-0.641838	-0.150546	-0.227461	0.594996											GO:0032403	protein complex binding			0.000587459	114.86	74.791	114.86	0.999806	7828600	Tb927.7.7000	T	559	KAEEEAERSRFNPTCTPPDEKSENKTASFEY	XXXXXXXXXXPPPPPPPPPPPXXXXXXXXXX	Q57XS0
Tb927.5.4450 S24	hypothetical protein, conserved	1.58076	0	0.262562	1.00383	0.820021	0.779972	1.58076									GO:0005737	cytoplasm			GO:0010608	posttranscriptional regulation of gene expression	6.34879e-05	133.04	79.439	104.17	1	96677000	Tb927.5.4450	S	24	GSFIDHGPKADYRDGSRPQWIVDKTVSKRDF	XXXXXXXXXXXXXPPPPPPPPPPPXXXXXXX	Q57Z04
Tb927.7.6700 S262	hypothetical protein	1.58051	0	-0.535985	-0.454727	-0.405678	-0.278775	-1.58051													GO:0010608	posttranscriptional regulation of gene expression	2.86393e-27	206.66	132.71	201.3	0.984446	20672000	Tb927.7.6700	S	262	SCSRSGRGDGEAIATSPLASVRDCEIT____	XXXXXXXPPPPPPPPPPPPPPPXXXXXXXXX	Q57Y59
Tb927.10.10870 S442	CMGC family protein kinase, putative	1.58018	0	0.63261	1.58018	1.08596	0.706676	0.606415		+							GO:0005737;GO:0051286	cell tip;cytoplasm	GO:0004674;GO:0005524	ATP binding;protein serine/threonine kinase activity	GO:0006468	protein phosphorylation	1.22037e-09	168.1	133.66	165.89	0.99957	29934000	Tb927.10.10870	S	442	LVRLALQKHSPVVDVSFSDGAKWKDEDEEEG	XXXXXXXXPPPPPPPPPPPPPPXXXXXXXXX	Q389P3
Tb11.v5.0232 S620	hypothetical protein, conserved	1.57954	0	-0.227026	1.0518	1.17977	1.35251	1.23987															9.07052e-07	171.62	171.62	132.14	0.991647	56680000	Tb11.v5.0232	S	620	HRTLGSRTIEDRLSSSPTWSATQKQR_____	XXXXXXXXXXXXPPPPPPPPPPPPXXXXXXX
Tb927.1.4050 S921	ser/thr protein phosphatase, putative	1.57832	0	0.852618	1.57832	0.977391	0.407983	0.749422									GO:0005654;GO:0005737;GO:0008287	cytoplasm;nucleoplasm;protein serine/threonine phosphatase complex	GO:0004722	protein serine/threonine phosphatase activity	GO:0006470	protein dephosphorylation	3.11468e-09	187.62	187.62	143.97	0.970206	71075000	Tb927.1.4050	S	921	DINLVAYCLRNCSFSSFVRD___________	XXXXXXXXXXPPPPPPPPPPXXXXXXXXXXX	Q4GYH2
Tb927.10.14470 S798	intraflagellar transport protein 140	1.57831	0	0.476146	-0.888543	-1.05414	0.524163	-0.642953									GO:0030990	intraciliary transport particle			GO:0035721;GO:0035735	intraciliary retrograde transport;intraciliary transport involved in cilium assembly	0.000216814	89.829	56.379	89.829	0.999998	4700400	Tb927.10.14470	S	798	GAMPDLENFADAKGKSAAEDAENGFSAVNPL	XXXXXXXXXXXXXPPPPPPPPPPPPPPPPPP	Q388F5
Tb927.11.5640 S687	hypothetical protein, conserved	1.57815	0	-0.686408	-1.15542	0.422728	-0.921581	-0.7265					+	+		+							2.83583e-06	105.02	87.137	76.586	0.989929	130180000	Tb927.11.5640	S	687	GGDSHRQQKGKSALSSDNSPLRDDTAHAQVP	XXXXXXXXXXXPPPPPPPPPPPPPPPPPPPP	Q385K4
Tb927.3.3790 S104	hypothetical protein, conserved	1.57793	0	0.180289	0.647405	0.545928	-0.930528	-0.190908								+							0.000126129	96.379	78.084	96.379	0.950563	8835000	Tb927.3.3790	S	104	RQPSGPSLEVRRRDPSYVALCPSVSSALREL	XXXXXXXXXXXXPPPPPPPPPPPPPPPPPXX
Tb927.9.7810 S41	hypothetical protein, conserved	1.57744	0	0.491088	1.42638	0.437304	1.57744	0.956152															0.000104721	128.68	80.114	128.68	0.98898	5009500	Tb927.9.7810	S	41	YVKSIETMRSLPRLRSTVAGAGGKTNEHVRL	XXXXXXXXXXXXXPPPPPPPPPPPXXXXXXX	Q38EH4
Tb927.10.2340 S2	SNARE domain containing protein, putative	1.57719	0	-0.0991036	-1.51048	-1.57719	-1.38016	-0.962582															1.5018e-213	346.42	297.07	252.79	1	287390000	Tb927.10.2340	S	2	______________MSKQELQLTDAVSEQDR	XXXXXXXXXXXXXXXPPPPPPPPPPPPPPPP	Q38C10
Tb927.7.4700 T239	WD domain, G-beta repeat, putative	1.5761	0	0.496401	1.5761	0.687467	0.370007	0.68622									GO:0020016	ciliary pocket					3.93707e-93	276.75	276.75	175.6	0.970298	121830000	Tb927.7.4700	T	239	NFIKQVLEQPDLDLSTRLRSEPGTGTGVSVP	XXXXPPPPPPPPPPPPPXXXXXXXXXXXXXX	Q57X86
Tb927.11.6920 S29	hypothetical protein, conserved	1.5758	0	0.297523	0.706797	1.06707	1.5758	0.500884									GO:0005930	axoneme					1.12892e-05	92.31	92.31	67.866	0.989356	8086300	Tb927.11.6920	S	29	ADTTGRHSGFSLLSPSPAHPQQQPTELKEST	XXXXXXPPPPPPPPPPPPPPPPPPPPPPXXX	Q384X8
Tb927.9.4760 S61	Protein of unknown function (DUF3128), putative	1.57511	0	-0.32735	0.223935	0.662592	0.860773	1.24776									GO:0036064	ciliary basal body					3.43698e-05	151.3	111.72	80.318	0.999561	21529000	Tb927.9.4760	S	61	QHVSTQRGTPDQTGVSPPRGAYDTTMSPRNS	XXXXXXXPPPPPPPPPPPPXXXXXXXXXXXX	Q38F71
Tb11.v5.0643 S304	dual specificity protein phosphatase, putative	1.57403	0	0.740617	1.57403	1.3911	1.06409	0.972196															3.62794e-24	198.35	158.12	176.7	0.999564	84179000	Tb11.v5.0643	S	304	KYRKGSPLPSVVYNSSPMRSVQRPSSALVSE	XXXPPPPPPPPPPPPPPPPXXXXXXXXXXXX
Tb927.8.7370 S277	hypothetical protein	1.57331	0	-0.361731	1.21158	0.59041	0.156393	0.616597															1.78453e-11	111.01	111.01	111.01	0.980395	123540000	Tb927.8.7370	S	277	ASDTNTIDGSDIPSRSPRMGPSLPVSTNIND	PPPPPPPPPPPPPPPPPPXXXXXXXXXXXXX	Q57YT9
Tb927.8.2710 S162	SET domain containing protein, putative	1.57297	0	1.18196	1.56518	1.55399	1.49625	1.57297															8.90449e-46	227.91	180.08	191.01	0.998539	275320000	Tb927.8.2710	S	162	NAKWEKERESHQRTGSDAGDAADLGDRMHIK	XXXXXXXXXXXXXPPPPPPPPPPPPPPXXXX	Q57XB8
Tb927.3.5310 S214	paraflagellar rod protein	1.57201	0	-0.966361	-1.57201	-1.52712	-1.30971	-1.14307									GO:0005737	cytoplasm			GO:0010608	posttranscriptional regulation of gene expression	0.000242624	120.53	118.76	91.093	0.961937	11912000	Tb927.3.5310	S	214	KRLQENEALYRARSSSSPFPMNEFKMEPDAQ	XXXXXXXXXXXXXPPPPPPPPPPPPXXXXXX	Q580U4
Tb927.11.840 S77	sodium/hydrogen exchanger, putative	1.57129	0	1.24151	1.57129	1.3604	1.50919	1.45431									GO:0005737;GO:0005929;GO:0051286;GO:0097542	cell tip;ciliary tip;cilium;cytoplasm					0.00111488	107.55	67.93	55.353	0.977995	103880000	Tb927.11.840	S	77	TIIVFPPPSIFKRVGSTQRPLRGDTKPHASG	XXXXXXXXXXXXXPPPPPPPPPXXXXXXXXX	Q387G6
Tb927.8.7950 S1412	Flagellar Member 4	1.57088	0	0.662559	0.836578	0.485284	0.162685	1.57088								+							3.04832e-05	136.81	101.85	122.55	0.999999	12732000	Tb927.8.7950	S	1412	GEREQDARMTGRRAGSDPTWCNVRDTSNACG	XXXXXXXXXXXXXPPPPPPPPPPPXXXXXXX	Q57U50
Tb927.7.1220 S172	hypothetical protein, conserved	1.56969	0	-0.0697278	-0.168	-0.00571993	0.0156412	1.40169															8.67921e-05	140.33	104.66	137.93	0.999952	17728000	Tb927.7.1220	S	172	DEANWDPRTSPAPRNSASLYPTEGIKGDGGD	XXXXXXXXXXXXXXPPPPPPPPPPPPXXXXX	Q57WS8
Tb927.10.1450 S2063	plectin, putative	1.56908	0	0.60246	1.45284	1.56908	1.38486	0.422198					+				GO:0005856	cytoskeleton	GO:0032403	protein complex binding			9.52196e-39	200.4	200.4	199.75	1	41458000	Tb927.10.1450	S	2063	NKSCQVDDGVVPLDDSNEAELRVEDCQTLPD	XXPPPPPPPPPPPPPPPPPPPPXXXXXXXXX	Q38C95
Tb927.11.11770 S65	Eukaryotic translation initiation factor 4E-3	1.56874	0	0.608425	0.117876	0.383891	0.716284	1.56874	+								GO:0005737;GO:0010494	cytoplasm;cytoplasmic stress granule	GO:0000339;GO:0000340;GO:0000342;GO:0003723;GO:0003743	RNA 7-methylguanosine cap binding;RNA binding;RNA cap 4 binding;RNA cap binding;translation initiation factor activity	GO:0006413;GO:0010608	posttranscriptional regulation of gene expression;translational initiation	0.00296088	85.813	57.608	63.408	1	8906700	Tb927.11.11770	S	65	QQQQVAPSSQTTLRASAEPFQPKGSQGFGLV	XXXXXXXXXXXXXXPPPPPPPPPXXXXXXXX	Q383A4
Tb927.11.2970 T61	hypothetical protein, conserved	1.56636	0	-0.407018	0.560082	0.986422	1.15935	0.986292									GO:0005737;GO:0097014;GO:0097542	ciliary plasm;ciliary tip;cytoplasm					0.00312011	73.632	53.169	71.085	1	17426000	Tb927.11.2970	T	61	LRDARAVIREQRPPNTPPRTQPKFAPKRVTR	XXXXXXXXXPPPPPPPPPPPPPPXXXXXXXX	Q386L4
Tb927.9.3680 T1174	hypothetical protein, conserved	1.56624	0	0.656269	1.47406	1.56624	1.31284	1.1758									GO:0097542	ciliary tip					0.000438607	117.16	62.955	117.16	1	19625000	Tb927.9.3680	T	1174	RRLQPPEYSRDLACLTPRVFRYDFGSTVSDA	XXXXXXXXXXPPPPPPPPXXXXXXXXXXXXX	Q38FG4
Tb927.11.5640 S475	hypothetical protein, conserved	1.56613	0	-0.0904158	1.47571	1.47034	0.992009	0.416766					+	+		+							5.78642e-38	223.15	141.59	204.67	1	30159000	Tb927.11.5640	S	475	DLSRKNTCDAGISFPSPRQRFKPPDMVTKKG	XXXXPPPPPPPPPPPPPPXXXXXXXXXXXXX	Q385K4
Tb927.10.4070 S195	hypothetical protein, conserved	1.56558	0	0.921816	0.616638	0.987928	1.49108	1.56558									GO:0005634	nucleus					6.7398e-09	181.76	145.85	181.76	1	24451000	Tb927.10.4070	S	195	TQQPQGARSSSERANSAGTVTSGVRVRTPSP	XXXXXXXXXXXXXPPPPPPPPPPPPXXXXXX	Q38BJ3
Tb927.11.2490 T1456	Unc104-like kinesin, putative	1.5655	0	-0.276936	0.370443	-0.037799	-0.0272318	1.28857									GO:0005737;GO:0005871;GO:0005875	cytoplasm;kinesin complex;microtubule associated complex	GO:0003774	motor activity	GO:0047496	vesicle transport along microtubule	0.00410851	102.52	49.4	91.318	0.997502	14378000	Tb927.11.2490	T	1456	NSLEKIKQREATALMTPRGTTPRLSMKGRAG	XXXXXXXXXPPPPPPPPPXXXXXXXXXXXXX	Q386R1
Tb927.3.4350 S547	twin BRCT domain containing protein, putative	1.55986	0	0.598528	1.28331	1.49676	1.46513	1.55986															2.73315e-05	148.41	88.069	101.3	0.999273	3678000	Tb927.3.4350	S	547	RVQIDDTPRGGRGEFSPSPCCIMLSRSLLHL	XXXXXXXXXXXXPPPPPPPPPPPPPPXXXXX	Q580K7
Tb927.11.3760 S111	hypothetical protein	1.5584	0	-1.47427	-0.885635	-0.666206	-1.5584	-0.497881									GO:0005737;GO:0031981;GO:0097014	ciliary plasm;cytoplasm;nuclear lumen					6.91772e-08	150.61	127.63	128.64	0.999879	24543000	Tb927.11.3760	S	111	VTAEGGSACTSPKGVSVTAPSPTEDNFPDRQ	XXXXXXXXXXXXXPPPPPPPPPPPPPPPPPP	Q386D6
Tb927.3.5320 S276	UBX domain-containing protein	1.55772	0	0.759136	1.27267	1.07493	1.55772	0.914973									GO:0005634;GO:0005654;GO:0005737;GO:0031981;GO:0097014	ciliary plasm;cytoplasm;nuclear lumen;nucleoplasm;nucleus	GO:0031625;GO:0043130	ubiquitin binding;ubiquitin protein ligase binding	GO:0010608	posttranscriptional regulation of gene expression	1.22818e-71	245.18	245.18	128.79	0.998597	39717000	Tb927.3.5320	S	276	LHTENSREYVDVEETSIPFSEPEAGRRDEAN	XXXXXXXPPPPPPPPPPPPPPPPPPPPXXXX	Q580U3
Tb927.4.2880 S304	Nucleoporin NUP225	1.55766	0	-0.38335	-0.0754893	0.198186	1.17431	-0.2203									GO:0005634;GO:0005643;GO:0044611	nuclear pore;nuclear pore inner ring;nucleus					9.40218e-38	221.85	186.09	181.97	0.992436	67587000	Tb927.4.2880	S	304	HARLERTQDTGFLSSSLQMRRGISQQYQHDE	XXXXXXPPPPPPPPPPPPPPXXXXXXXXXXX	Q583W5
Tb927.7.2350 S909	hypothetical protein, conserved	1.55754	0	-1.55754	-0.584148	-0.556388	-0.338034	-0.414625															1.79095e-05	166.29	166.29	111.52	0.951561	10652000	Tb927.7.2350	S	909	SSIHFSIDASGSKLVSSPTVSAVKTNHPSPR	XXXXXXXXXXXXXPPPPPPPPPPPXXXXXXX	Q57XN9
Tb927.11.11830 S131	40S ribosomal protein S17, putative	1.55719	0	0.807369	1.5081	1.55719	1.26203	1.04571									GO:0005737;GO:0005840	cytoplasm;ribosome	GO:0003735	structural constituent of ribosome	GO:0006412	translation	1.51192e-06	162.76	162.76	82.663	1	86987000	Tb927.11.11830	S	131	VPRHVLPNVVAAPNVSKGARRGGPARK____	XXXPPPPPPPPPPPPPPXXXXXXXXXXXXXX
Tb927.3.3170 S220	hypothetical protein, conserved	1.55695	0	-0.506513	-1.54579	-1.55695	-1.46103	-0.85353															1.4778e-212	328.15	328.15	202.94	0.997214	101010000	Tb927.3.3170	S	220	SELKANKRFDSTRLPSTDELWNAATPAPPTI	XXXXXXXXPPPPPPPPPPPPPPPPPPPPPPP	Q57V69
Tb927.11.7840 S796	ribonucleoside-diphosphate reductase large chain	1.55581	0	0.548316	1.55581	1.42433	1.36226	0.9674								+	GO:0005654;GO:0005971	nucleoplasm;ribonucleoside-diphosphate reductase complex	GO:0004748	ribonucleoside-diphosphate reductase activity;thioredoxin disulfide as acceptor	GO:0006260	DNA replication	2.99698e-05	141.91	96.889	106.4	1	86871000	Tb927.11.7840	S	796	ELPKPDKQSKEEVHGSVGRGKRKRAGEKPTA	XXXXXXXXXXPPPPPPPPPXXXXXXXXXXXX	Q384N4
Tb927.4.4480 S692	hypothetical protein, conserved	1.55548	0	-1.23922	-0.465413	0.316252	0.163843	0.193233								+	GO:0005737	cytoplasm					0.000157822	121.56	86.598	121.56	1	7008900	Tb927.4.4480	S	692	LQQRLKRYEAYDGPPSPRRSIARRLNHNIAN	XXXXXXXPPPPPPPPPPPXXXXXXXXXXXXX	Q583D3
Tb927.4.2750 S234	hypothetical protein, conserved	1.5552	0	-1.5552	-0.30652	-1.321	-1.53194	-0.929227									GO:0005737;GO:0031981;GO:0097014	ciliary plasm;cytoplasm;nuclear lumen					9.5328e-102	286.84	286.84	281.68	1	154440000	Tb927.4.2750	S	234	LWTEGGGSEHLSRFISQSDIGLNTEETRQGN	XXXXXXXXXXXXXPPPPPPPPPPPPPPPXXX	D6XFL1
Tb927.11.4190 S38	Metallopeptidase family M24, putative	1.55381	0	0.47047	0.219486	1.52531	0.679155	-0.0285									GO:0005634;GO:0005730	nucleolus;nucleus					0.000106528	149.94	120.7	139.15	0.998648	10100000	Tb927.11.4190	S	38	RSMSLQQKLHSVKSSSVTPVENKKPRPQTPM	XXXXXXXXXXXXXPPPPPPPPPPXXXXXXXX
Tb927.11.6530 S5	hypothetical protein, conserved	1.55283	0	-0.293061	-1.16982	-0.507142	-0.51003	-1.55283								+	GO:0005737;GO:0005930	axoneme;cytoplasm					0.000362718	84.403	84.403	79.293	0.962627	6458000	Tb927.11.6530	S	5	___________MFGGSKSDLIMSPPPHPKAN	XXXXXXXXXXXPPPPPPPPPPPPPPPPPPXX	Q385B6
Tb927.6.640 T545	ApaH-like phosphatase ALPH1	1.55234	0	0.942123	1.10908	1.55234	0.992534	1.18155	+								GO:0005737;GO:0010494;GO:0051286	cell tip;cytoplasm;cytoplasmic stress granule	GO:0003729;GO:0004722	mRNA binding;protein serine/threonine phosphatase activity	GO:0000290;GO:0006470	deadenylation-dependent decapping of nuclear-transcribed mRNA;protein dephosphorylation	0.00382205	122.94	122.94	78.098	1	280040000	Tb927.6.640	T	545	YEKYAEELERLILRPTPRATPAIIGYMQKPT	XXXXXXXXXXPPPPPPPPXXXXXXXXXXXXX	Q583T9
Tb927.10.3530 S122	hypothetical protein, conserved	1.55233	0	1.39219	1.55233	0.989459	0.482534	0.818724															1.17406e-13	152.09	118.63	114.78	0.999994	90743000	Tb927.10.3530	S	122	ITGASVLQARGILHESFDNSNAQEVVHRCQY	XXXXXXXXXXPPPPPPPPPPPPPPPPPPXXX	Q38BP6
Tb927.7.2350 S740	hypothetical protein, conserved	1.55223	0	-0.28838	-1.09512	-1.55223	-1.28055	-0.897199															1.10664e-06	168	168	120.29	0.999906	25116000	Tb927.7.2350	S	740	EAAPRADERKVRHRPSYQGQGIVKVEPNSSH	XXXXXXXXXXXXPPPPPPPPPPPPXXXXXXX	Q57XN9
Tb927.11.10210 S122	hypothetical protein, conserved	1.55187	0	0.423198	1.47213	0.770644	1.20935	1.55187									GO:0005737;GO:0005929	cilium;cytoplasm					0.000107315	126.66	89.058	110.08	0.981342	8802100	Tb927.11.10210	S	122	TGSGMAPVKLISLASSAGRMPDDVRSGRYPG	XXXXXXXXXPPPPPPPPPPXXXXXXXXXXXX	Q383Q8
Tb927.11.16040 S380	prefoldin subunit, putative	1.55155	0	0.542984	1.55155	1.03348	0.869733	1.47397									GO:0005737	cytoplasm					8.78364e-52	228.76	228.76	228.76	1	193850000	Tb927.11.16040	S	380	HVFGDVVERNARDPLSPGPVTGIISTTKKSI	XXXXXXXXXPPPPPPPPPPPPPPPPPPPXXX	Q381I2
Tb927.8.5510 S48	apurinic/apyrimidinic endonuclease, putative	1.5515	0	0.284772	1.5515	1.1854	0.670145	1.02074									GO:0005634	nucleus			GO:0006281	DNA repair	2.36279e-20	201.72	176.8	151.22	1	357670000	Tb927.8.5510	S	48	KETDRSKAQSPVRSVSLPVGSGSASPVRGDD	XXXXXXXPPPPPPPPPPPPPPPPPPPPPXXX	Q57X31
Tb927.8.7830 S820	hypothetical protein, conserved	1.54964	0	0.335358	0.704263	1.07347	1.54964	1.45771									GO:0005737	cytoplasm					1.72428e-12	146.67	114.9	146.67	0.999681	5681700	Tb927.8.7830	S	820	RMSTREETTCPIRAPSPTNTTTSSTASVLLR	XXXXXXXXXXXXXPPPPPPPPPPPPPPPPPP	Q57U60
Tb927.10.8080 S2	Uncharacterized conserved protein (DUF2042), putative	1.54857	0	-0.00945983	-0.673693	-0.789551	-1.54857	-0.819811									GO:0005737	cytoplasm					1.21083e-21	205.52	135.12	205.52	1	7428300	Tb927.10.8080	S	2	______________MSELELSELIRKFQAIQ	XXXXXXXXXXXXXXXPPPPPPPPPPXXXXXX	Q38AF6
Tb927.7.5750 S791	Anaphase promoting complex-associated Protein AP2	1.54631	0	-0.489277	-0.933271	0.22866	0.613042	0.549338									GO:0005680;GO:0005737;GO:0051286	anaphase-promoting complex;cell tip;cytoplasm			GO:0007049	cell cycle	8.87125e-05	77.876	57.961	77.876	1	14712000	Tb927.7.5750	S	791	TNADLLGVDEHLLGESPVKMAGSTVKEEETL	PPPPPPPPPPPPPPPPPPPXXXXXXXXXXXX	Q582J0
Tb927.11.1380 S1292	Right handed beta helix region/Periplasmic copper-binding protein (NosD), putative	1.54433	0	0.637761	0.746848	0.0583397	-0.171733	1.3726															1.24292e-13	151.38	110.83	122.78	1	39283000	Tb927.11.1380	S	1292	GSDFSERTGGTCAADSFGAHVGRAFQRGTTS	XXXXXXXPPPPPPPPPPPPPPPPXXXXXXXX	Q387B4
Tb927.9.5620 S806	hypothetical protein, conserved	1.54409	0	0.827448	-0.295207	1.24888	0.488263	0.314749									GO:0005737;GO:0005930	axoneme;cytoplasm					6.8041e-09	154.52	154.52	133.88	0.984246	33883000	Tb927.9.5620	S	806	LSAAVRKDVLGIRPSSGANLVTVVRSTDAKV	XXXXXXXPPPPPPPPPPPPPPPPPPXXXXXX	Q38EZ3
Tb927.10.9330 S199	hypothetical protein, conserved	1.54159	0	0.25718	0.933489	1.38831	1.54159	1.11004	+										GO:0003729	mRNA binding	GO:0010608	posttranscriptional regulation of gene expression	1.98795e-22	207.64	207.64	207.64	1	41572000	Tb927.10.9330	S	199	HVRSLATWGKVEGDGSPELLATRNSSPMRPA	XXXXXXXXXXPPPPPPPPPPPPPXXXXXXXX	Q38A41
Tb927.7.4020 S175	protein phosphatase 2C, putative	1.54099	0	-0.406863	0.695876	0.399977	-0.774558	0.766436									GO:0005737;GO:0005930	axoneme;cytoplasm	GO:0016791	phosphatase activity	GO:0016311	dephosphorylation	0.000950056	114.24	66.534	103.31	0.999991	4542900	Tb927.7.4020	S	175	GERVGSGSGYPRRVFSGPPSTRMLNQGGEEP	XXXXXXXXXXXXPPPPPPPPPPXXXXXXXXX	Q57UN2
Tb927.10.13150 S639	hypothetical protein, conserved	1.54092	0	-0.55046	-0.80844	-1.54092	-1.16278	-0.868763									GO:0005737	cytoplasm					1.46266e-06	119.41	119.41	119.41	0.999988	10060000	Tb927.10.13150	S	639	SWHQVVQNPSRERFPSYDVNNIHSTLATSPR	XXXXXXXXXXXPPPPPPPPPPPPPPPPPPPP	Q388T2
Tb927.9.2760 S470	EB1-like C-terminal motif containing protein, putative	1.54074	0	-0.0158573	0.976918	1.52489	1.07137	1.26145							+								1.39993e-33	168.86	136.43	142.04	0.952461	92649000	Tb927.9.2760	S	470	SAATPSMSAGMSRSGSRGESSSEGDSAVAAA	XXXXXXXXXXXXXPPPPPPPPPPPPPPPPPP	Q38FP4
Tb927.3.3070 S147	3', 5'-cyclic nucleotide phosphodiesterase, putative	1.54061	0	0.80756	1.2166	1.54061	0.985745	0.546833									GO:0005737	cytoplasm	GO:0004114	3';5'-cyclic-nucleotide phosphodiesterase activity			0.00587089	100.82	59.279	77.744	1	11787000	Tb927.3.3070	S	147	NATEKVNLERKAPLPSPRVLQQRNASVRKQE	XXXXXXXXXXPPPPPPPPXXXXXXXXXXXXX	Q57ZK5
Tb927.9.2590 S936	hypothetical protein, conserved	1.54047	0	-0.538506	0.490301	0.926871	1.00197	0.24821									GO:0005634	nucleus					2.64649e-08	92.552	64.914	91.161	0.983202	69946000	Tb927.9.2590	S	936	TFISGLVQEVRAIALSPSLRPTDTHGPDQSP	XXXXXXXXXXXPPPPPPPPPPPPPPPPPPPP	Q38FR1
Tb927.9.6920 S248	hypothetical protein, conserved	1.53931	0	-0.476535	0.238097	0.476556	0.862944	1.06278									GO:0030863	cortical cytoskeleton					0.000341142	114.89	43.982	59.673	0.999929	63525000	Tb927.9.6920	S	248	YPPSRRTTLHGADGRSPSVGALKVLNRAMSE	XXXXXXPPPPPPPPPPPPPPPPPXXXXXXXX	Q38EP6
Tb927.11.2150 S463	hypothetical protein, conserved	1.53927	0	0.205495	0.410142	-0.670664	-1.12912	-0.495776															1.50326e-05	103.67	83.853	58.073	0.957194	78489000	Tb927.11.2150	S	463	VHGYSAAARHNSPATSCHDPISVPSTAVRDV	XXXXXXXXXPPPPPPPPPPPPPPPPPPPPXX	Q386U4
Tb927.10.5190 S86	Kinesin associated protein, putative	1.53853	0	-0.890881	0.051994	-0.675641	-0.674458	0.64765									GO:0005737;GO:0097014	ciliary plasm;cytoplasm					3.99263e-08	156.29	113.11	129.05	0.999996	95294000	Tb927.10.5190	S	86	FRERNDIFNTSSLPRSPNQKQMDTHAENNSK	XXXXPPPPPPPPPPPPPPPPXXXXXXXXXXX	Q38B84
Tb927.10.3350 S540	major facilitator superfamily, putative	1.53852	0	0.746811	-0.564699	-0.791711	-0.354064	-0.283792									GO:0005783;GO:0020016	ciliary pocket;endoplasmic reticulum					3.19967e-05	152.11	152.11	58.723	1	188590000	Tb927.10.3350	S	540	MEELDRAALQLPQDASHERVR__________	XXXXXXPPPPPPPPPPPPPXXXXXXXXXXXX	Q38BR2
Tb927.3.1030 S297	RNA-binding protein	1.53703	0	0.96439	1.53703	0.728947	0.476879	1.05873	+								GO:0005737	cytoplasm	GO:0003729	mRNA binding			4.96478e-25	226.42	226.42	110.55	1	342260000	Tb927.3.1030	S	297	RRGRGGGGGGGVKGQSFGSLANWRDEPMVQA	XXXXXXXXXXXXXPPPPPPPPPPPXXXXXXX	Q57WY6
Tb927.3.2710 S459	6-phosphofructo-2-kinase 2	1.53691	0	0.139195	1.53691	0.682584	0.1766	0.69422															1.27039e-07	95.227	95.227	95.227	0.961687	5411600	Tb927.3.2710	S	459	TKGTRGWGSKAPLAVSPGDSVLFSALPPDMV	XXXXXXXXXXPPPPPPPPPPPPPPPPPPPPP	Q582Y3
Tb927.11.9400 S257	hypothetical protein, conserved	1.5363	0	-0.496919	-1.5363	-0.572449	-0.704227	-0.868474													GO:0010608	posttranscriptional regulation of gene expression	3.31771e-26	158.35	158.35	146.82	1	2529000000	Tb927.11.9400	S	257	SKSEETPADSGKRKASGDQPADDTALTGSFV	XXXXXXXXXXXXPPPPPPPPPPPPPPPPPPP	Q383Y9
Tb927.10.5260 S363	C2 domain containing protein, putative	1.53624	0	0.127771	0.868161	1.2869	1.53624	1.02362								+	GO:0035869	ciliary transition zone					0.000637868	62.528	25.844	62.528	1	50735000	Tb927.10.5260	S	363	ACKENLFEPAPAVEDSPGKSAKDGRDTNLNR	PPPPPPPPPPPPPPPPPPPXXXXXXXXXXXX	Q38B77
Tb927.9.9140 S210	hypothetical protein, conserved	1.53575	0	0.722111	1.42455	1.53575	0.794278	1.15432															3.82603e-30	217.68	166.54	137.81	1	26556000	Tb927.9.9140	S	210	VDDLHQSILNLTKQLSACGNEGDEEKNLKQV	XXXXXXXXXXXXXPPPPPPPPPPPPPXXXXX	Q38E76
Tb927.10.14700 S78	hypothetical protein, conserved	1.53531	0	0.620853	1.34688	1.4434	1.11442	1.53531	+								GO:0005654;GO:0005730;GO:0005737;GO:0031981	cytoplasm;nuclear lumen;nucleolus;nucleoplasm	GO:0003729	mRNA binding			8.05265e-07	171.32	143.89	146.79	0.991535	170990000	Tb927.10.14700	S	78	QKVRVPPSNAWARGGSSPSFLEIARGKNEVV	XXXXXXXXXXXXXPPPPPPPPPPPPXXXXXX	Q388D4
Tb927.11.9400 T268	hypothetical protein, conserved	1.53488	0	1.26499	1.53488	1.38414	0.492389	0.850456													GO:0010608	posttranscriptional regulation of gene expression	1.81028e-17	120.85	120.85	118.63	0.996407	413100000	Tb927.11.9400	T	268	KRKASGDQPADDTALTGSFVNVLSSHCDART	XPPPPPPPPPPPPPPPPPPPPPPPPPPPPPX	Q383Y9
Tb927.9.7180 S1546	adenosine monophosphate deaminase, putative	1.5347	0	-1.10898	0.148991	0.0883027	0.425722	0.11928								+	GO:0005737	cytoplasm	GO:0003876	AMP deaminase activity			2.80151e-31	214.24	189.57	168.42	0.99822	152050000	Tb927.9.7180	S	1546	KVGLTALSPTALEDTSPRSAGFISSGNVADL	XPPPPPPPPPPPPPPPPPXXXXXXXXXXXXX	Q38EM6
Tb927.10.840 S450	Flagellum attachment zone protein 6	1.53457	0	0.230771	-0.963988	-1.3038	-1.30173	-1.11337					+				GO:0005856;GO:0005929;GO:0043234	cilium;cytoskeleton;protein complex	GO:0005515	protein binding			3.04832e-05	136.81	107.03	108.9	0.998	28315000	Tb927.10.840	S	450	PSHPRHHESKMGRGTSPSATPPGKRRSPPAF	XXXXXXXXXXXXXPPPPPPPPPPPXXXXXXX	Q38CF6
Tb927.7.2300 S454	Nucleoporin NUP132	1.53453	0	0.788411	0.581332	1.53453	0.729833	0.460421									GO:0005634;GO:0005643;GO:0031080	nuclear pore;nuclear pore outer ring;nucleus					0.0015567	57.499	57.499	57.499	1	4360500	Tb927.7.2300	S	454	SNTRADELLHEAAEDSREAADDRGSRGSGIR	XXXXPPPPPPPPPPPPPPPPPPPXXXXXXXX	Q57XP4
Tb927.1.4220 S11	Ydr279p protein family (RNase H2 complex component), putative	1.53284	0	0.597018	1.53284	1.48088	1.26359	0.854037									GO:0005634;GO:0005654;GO:0005739	mitochondrion;nucleoplasm;nucleus					0.000215935	133.48	91.734	77.24	1	11829000	Tb927.1.4220	S	11	_____MRAVKRNRQPSLQQPDGKTSAVAAPG	XXXXXXXXXXXPPPPPPPPPPPPXXXXXXXX	Q4GYF6
Tb927.3.5490 S3	Putative intraflagellar transport protein B2	1.53271	0	0.351383	1.23729	1.53271	0.940554	0.639331									GO:0005737;GO:0005929;GO:0030990;GO:0030992;GO:0036064	ciliary basal body;cilium;cytoplasm;intraciliary transport particle;intraciliary transport particle B			GO:0035720;GO:0035735	intraciliary anterograde transport;intraciliary transport involved in cilium assembly	0.000397951	113.44	35.912	105.17	0.968765	51766000	Tb927.3.5490	S	3	_____________MTSRPLTGLRAPSSMGVA	XXXXXXXXXXXXXXPPPPPPPPPPPPPPPPP	Q580S6
Tb927.10.3540 T212	hypothetical protein, conserved	1.53158	0	0.362314	1.48134	1.4578	1.53158	0.881177									GO:0005634;GO:0005730	nucleolus;nucleus					1.22719e-15	207.08	207.08	150.14	0.997355	190340000	Tb927.10.3540	T	212	PSPRPVKKEKKSKKITTPTLTPVRSIKKET_	XXXXXXXXXXXXXPPPPPPPPPPPXXXXXXX	Q38BP5
Tb927.9.13200 S44	hypothetical protein	1.53087	0	0.586882	1.23643	1.0637	1.53087	1.45119							+		GO:0005737	cytoplasm					0.000134945	121.68	41.646	116.74	1	34902000	Tb927.9.13200	S	44	AAAGLVNKFLNNPGVSRGDIEDPPDVEEEEE	XXXXXXXXPPPPPPPPPXXXXXXXXXXXXXX	Q38DA1
Tb927.10.5880 S335	Proteophosphoglycan, putative	1.52974	0	-0.0715167	1.3005	0.537943	-0.229242	1.0667								+	GO:0030863	cortical cytoskeleton			GO:0010608	posttranscriptional regulation of gene expression	1.93102e-13	125.82	125.82	107.47	0.99999	148370000	Tb927.10.5880	S	335	VDGEFCQKHSYHDSRSEDLSCSAVGGALRPG	XXXXXXXXXXXXXXXPPPPPPPPPPPPPPPP	Q38B16
Tb927.4.1620 T28	phosphatidylinositol phosphate kinase alpha	1.52893	0	1.38273	0.656395	0.268921	-0.14158	1.38735									GO:0020016	ciliary pocket	GO:0016307	phosphatidylinositol phosphate kinase activity	GO:0046488	phosphatidylinositol metabolic process	0.000706699	114.71	88.818	88.803	0.999888	20255000	Tb927.4.1620	T	28	FESGPLSSAEIAARRTPTEEPPKNLEVKSCD	XXXXXXXXXXXXXXPPPPPPPPPPPPPPXXX	Q581R9
Tb927.9.11690 S344	hypothetical protein, conserved	1.52756	0	0.111802	1.2708	1.4026	1.52756	1.0777								+							0.000267637	141.71	85.905	132.17	0.956365	11658000	Tb927.9.11690	S	344	DDECDTEEGARFSETSPTIDRRTTFYSDDGL	XXXXXXXXXXXPPPPPPPPPPPXXXXXXXXX	Q38DM5
Tb927.7.3740 S567	hypothetical protein, conserved	1.52678	0	-0.726328	-0.902493	-1.52678	-0.662447	-1.05286									GO:0005929;GO:0005930	axoneme;cilium			GO:0010608	posttranscriptional regulation of gene expression	2.54657e-07	104.52	73.929	103.94	0.999987	46868000	Tb927.7.3740	S	567	GVSDEGQMKADKELGSKQGQESGDGSPVLAD	XXXXXXXXXPPPPPPPPPPPPPPPPPPPPPP	Q57WI9
Tb927.10.5880 S123	Proteophosphoglycan, putative	1.52555	0	1.52555	1.21609	1.35545	0.038295	1.42788								+	GO:0030863	cortical cytoskeleton			GO:0010608	posttranscriptional regulation of gene expression	0.000170874	114.56	85.137	114.56	1	16275000	Tb927.10.5880	S	123	QRSNISSTCLTPGRCSPRRALGGKRRPPEDT	XXPPPPPPPPPPPPPPPPXXXXXXXXXXXXX	Q38B16
Tb927.11.4710 S414	hypothetical protein, conserved	1.52202	0	0.871151	0.179793	1.52202	1.26279	0.526104							+		GO:0005737	cytoplasm					1.34157e-05	118.61	56.025	72.158	1	59897000	Tb927.11.4710	S	414	NAPRGPNEAPPSRAQSAEVPNRPRGEESTKH	XXXXPPPPPPPPPPPPPPPPPPPPXXXXXXX	Q385U6
Tb927.7.7190 S1042	hypothetical protein, conserved	1.52197	0	1.49718	1.28991	1.42148	1.3315	1.52197									GO:0005929	cilium			GO:0010608	posttranscriptional regulation of gene expression	0.000339588	84.859	66.263	74.141	0.99127	15537000	Tb927.7.7190	S	1042	ISSTVPPDKKLSTNVSPCKPSVFETQRETCR	XXXXXXXXXXPPPPPPPPPPPPPPPPPXXXX	Q57XT9
Tb927.8.4880 S95	DNA polymerase alpha catalytic subunit	1.52067	0	0.0803802	-0.52026	-0.893578	-0.27768	0.62709							+	+	GO:0005634;GO:0005736	DNA-directed RNA polymerase I complex;nucleus	GO:0003887	DNA-directed DNA polymerase activity	GO:0006273	lagging strand elongation	7.79891e-13	193	193	179.5	0.999295	27250000	Tb927.8.4880	S	95	PQNQHRHQQKLTKSLSTYDMENLLKQYRNIS	XXXXXXXXXXXXXPPPPPPPPPPPPXXXXXX	Q57UW4
Tb927.3.5020 S1010	Flagellar Member 6	1.52052	0	-0.060818	0.350408	0.180199	0.221905	1.45971									GO:0005930;GO:0031514	axoneme;motile cilium	GO:0030551	cyclic nucleotide binding			4.28524e-05	100.46	47.287	71.143	0.993677	6010800	Tb927.3.5020	S	1010	IPDAENTATGEWRGVSMPVTSLNPTVPGNAV	XXXXXXXXXXXXXPPPPPPPPPPPPPPPPPP	Q582N5
Tb927.10.12960 S2	Ras-related protein Rab5A	1.52002	0	1.28784	1.17838	1.52002	0.686258	1.12914											GO:0003924	GTPase activity	GO:0007264	small GTPase mediated signal transduction	0.000538143	119.75	68.479	119.75	0.998476	3559000	Tb927.10.12960	S	2	______________MSVSATPYKRQDAITAK	XXXXXXXXXXXXXXXPPPPPPPPPXXXXXXX	Q388V0
Tb927.6.3330 S60	hypothetical protein, conserved	1.51989	0	-1.51989	-0.724551	-1.08475	-1.03049	-0.817113								+							0.00320748	60.062	24.253	60.062	0.998208	8253100	Tb927.6.3330	S	60	RSLPNTTLSLHYDEPSRSQSRQLGERRRFFK	XPPPPPPPPPPPPPPPPPPPPXXXXXXXXXX	Q584X6
Tb927.10.3720 S447	hypothetical protein, conserved	1.51962	0	1.14171	0.652288	1.51962	0.600555	1.46989									GO:0005634;GO:0005730;GO:0005737	cytoplasm;nucleolus;nucleus					0.000137862	126.34	68.997	114.31	0.999975	70817000	Tb927.10.3720	S	447	LPPQLPVYVFSRRSPSPVGLTCRTQFVEPIK	XXXXXXXXXXXXPPPPPPPPPPPXXXXXXXX	Q38BM7
Tb927.9.1700 S161	btb/poz domain containing protein, putative	1.51898	0	0.89672	1.51898	1.27447	0.82229	1.13704								+							1.40049e-19	195.89	195.89	130.29	0.999689	124120000	Tb927.9.1700	S	161	LMVCDTNESQRRRSLSISSNPCPANVDRHRD	XXXXXXXXXXXPPPPPPPPPPPPPPPPPXXX	Q38FX9
Tb927.3.2440 S229	AGC essential kinase 1	1.51897	0	1.0409	1.51897	0.958384	1.01463	1.12003		+							GO:0005737;GO:0031981;GO:0097014	ciliary plasm;cytoplasm;nuclear lumen	GO:0004674;GO:0005524	ATP binding;protein serine/threonine kinase activity	GO:0000281;GO:0006468	mitotic cytokinesis;protein phosphorylation	3.7918e-110	284.46	284.46	284.46	1	1659700000	Tb927.3.2440	S	229	AKMGENASVTDMRANSFVGSPFYVAPDVLKQ	XXXXXXXXXXXXXPPPPPPPPPPPPPPPPPX	Q582V7
Tb927.11.11140 S952	hypothetical protein	1.51772	0	0.961299	1.51088	1.34812	0.419685	1.51772															3.51431e-37	226.06	226.06	226.06	0.97193	126360000	Tb927.11.11140	S	952	PLRLNLATPYQCAVSSPRINSAARSVPPDVS	XXXPPPPPPPPPPPPPPPXXXXXXXXXXXXX	Q383G4
Tb927.11.9400 S878	hypothetical protein, conserved	1.51415	0	0.062604	-1.45155	0.003598	-1.14509	-0.444458													GO:0010608	posttranscriptional regulation of gene expression	3.58262e-06	142.72	108.29	105.13	1	31453000	Tb927.11.9400	S	878	DQASEAMKRSGTEDISGRGSEGSRD______	XXXXXXXXXPPPPPPPPPPPPPPPPXXXXXX	Q383Y9
Tb927.5.760 S139	cell cycle sequence binding phosphoprotein (RBP33), putative	1.51377	0	0.265755	1.51377	1.50877	0.731397	0.463063								+	GO:0005634;GO:0005737	cytoplasm;nucleus	GO:0051219	phosphoprotein binding			1.72044e-14	135.23	135.23	114.19	0.999474	33219000	Tb927.5.760	S	139	NGNNNVNYVRVGVEPSISPVPSGTASNEAFA	XXXXXXXXXXPPPPPPPPPPPPPPPPPPPPP	Q57VG4
Tb927.3.2760 S1371	hypothetical protein, conserved	1.51313	0	0.755987	1.51313	0.79691	1.39231	1.31266								+							1.00413e-94	257.72	257.72	257.72	1	16110000	Tb927.3.2760	S	1371	EGRCVGGQSGAATIISPVRRRDAVWRFKAEG	XXXPPPPPPPPPPPPPPPPXXXXXXXXXXXX	Q57ZN6
Tb927.11.15160 S212	hypothetical protein, conserved	1.51292	0	0.976489	1.51292	1.08085	1.10559	1.47766									GO:0005737	cytoplasm					0.000332658	129.74	86.091	129.74	1	30126000	Tb927.11.15160	S	212	DHVAATRTHVQQRPCSLRTTPLRVDQKVGVS	XXXXXXXPPPPPPPPPPPPPPPPXXXXXXXX	Q381R9
Tb927.11.9290 S419	Flagellum attachment zone protein 20	1.51258	0	0.654362	1.45871	1.41979	1.31538	1.51258		+							GO:0005929;GO:0043234;GO:0051286	cell tip;cilium;protein complex					0.000161891	120.63	87.738	94.465	1	21149000	Tb927.11.9290	S	419	ARRDLAMPRMLNNIPSQRSRNAHRLELEEKK	XXXXXXXXXPPPPPPPPPXXXXXXXXXXXXX	Q384A0
Tb927.10.12920 S963	Flagellum attachment zone protein 18	1.51244	0	-1.12087	0.168685	-0.32741	0.391565	-0.08596							+	+	GO:0005929;GO:0032154;GO:0043234	cilium;cleavage furrow;protein complex					0.00016179	127.71	101.17	65.374	1	1833500	Tb927.10.12920	S	963	ESDRDASADGFTAARSQLGIDVVAPLGRQQV	XXXXXXXXXXXXXXXPPPPPPPPPPPPPXXX	Q388V4
Tb927.11.10430 S308	hypothetical protein, conserved	1.51213	0	0.892842	1.51213	1.0245	0.98667	0.392096															0.000815116	140.16	88.636	140.16	0.998608	13371000	Tb927.11.10430	S	308	ARETTLSTAMNRFGSSVQLKRAGRSPSAARI	XXXXXXXXXXXXPPPPPPPPXXXXXXXXXXX	Q383N6
Tb927.10.4320 S193	hypothetical protein, conserved	1.51168	0	0.29532	0.400415	-0.21982	0.710706	1.29186															0.000221233	131.79	90.411	131.79	0.994001	4028700	Tb927.10.4320	S	193	PVRESTEEDVCKRLLSTAKPASTVKAPPSSL	XXXXXXXXXXXXXPPPPPPPPPPPPXXXXXX	Q4FKP4
Tb927.7.3980 T480	tc40 antigen-like	1.51154	0	0.837444	1.51154	1.31995	0.745634	1.06409	+								GO:0005737;GO:0020022;GO:0051286	acidocalcisome;cell tip;cytoplasm	GO:0003729	mRNA binding			2.73346e-05	155.42	100.44	133.81	0.999999	120500000	Tb927.7.3980	T	480	AGLGSGSSAGASKVFTPALSKSLAASAGRGH	XXXXXXXXXXXXXPPPPPPPPXXXXXXXXXX	Q57UM8
Tb927.1.1930 S517	phosphatidylinositol 3-kinase, putative	1.51145	0	0.276149	-0.60683	-0.732774	-1.2353	-0.376721		+									GO:0016303	1-phosphatidylinositol-3-kinase activity	GO:0008283;GO:0046854	cell proliferation;phosphatidylinositol phosphorylation	1.37614e-07	110.98	110.98	83.251	0.998177	87698000	Tb927.1.1930	S	517	SSAMQKGCETIQGHQSGGEISLSAQELRSAS	XXXXXXPPPPPPPPPPPPPPPPPPPPPPXXX	Q4GZ26
Tb927.11.2510 S231	NUC173 domain containing protein, putative	1.51126	0	0.790951	1.3863	1.19962	1.51126	0.079132									GO:0005634	nucleus					0.000108592	116	116	103.75	0.999964	109070000	Tb927.11.2510	S	231	RKLLERSAAHSPTDESIGGTRNNVSEGGVYI	XXXXXXPPPPPPPPPPPPPPPXXXXXXXXXX	Q386Q9
Tb927.11.10770 T370	VHS domain containing protein, putative	1.50878	0	0.171228	1.50878	0.685213	0.41919	0.395752									GO:0005737	cytoplasm					0.000263379	123.51	28.03	119.41	0.998735	41449000	Tb927.11.10770	T	370	ETPKEQPVKLLGASQTVKRPVKPTGGESAAH	XXXXXXXXXPPPPPPPPPXXXXXXXXXXXXX	Q383K2
Tb927.1.1470 S421	conserved protein, unknown function	1.50607	0	0.79324	0.829512	0.895894	1.12458	1.50607									GO:0005737	cytoplasm			GO:0010608	posttranscriptional regulation of gene expression	1.2834e-109	276.14	208.14	113.89	0.999309	128410000	Tb927.1.1470	S	421	DSASDRRSSGVHLTDSPSSGGENKSRSSGQG	XXXXXXPPPPPPPPPPPPPPPPPPXXXXXXX	Q4GZ72
Tb927.11.12720 S489	hypothetical protein, conserved	1.50596	0	-0.871102	0.634861	0.303216	0.276594	0.071638															0.000693985	160.82	106.05	128.91	0.98882	283620000	Tb927.11.12720	S	489	KFVKPINMDRILLGSSPRM____________	XXXXXXXXXXPPPPPPPPXXXXXXXXXXXXX	Q382Q9
Tb927.11.3280 S582	Kinesin-13 5, putative	1.50506	0	-0.729125	0.775933	-0.467618	-0.337647	0.285195									GO:0005623;GO:0005875;GO:0036064;GO:0051286	cell;cell tip;ciliary basal body;microtubule associated complex	GO:0003774;GO:0005524	ATP binding;motor activity			3.07344e-05	118.55	118.55	118.55	0.964013	18079000	Tb927.11.3280	S	582	GSGYRLKGQHSRVSMSCKEEDYPNFSDSIRS	XXXXXXXXXXXXPPPPPPPPPPPPPPPPPPX	Q386I3
Tb927.6.1940 S595	leucine-rich repeat protein (LRRP), putative	1.50276	0	1.20038	1.50276	0.657313	0.815805	1.01763									GO:0005737;GO:0005930	axoneme;cytoplasm					0.000316418	99.752	76.761	99.752	0.999972	7049900	Tb927.6.1940	S	595	FRRRSKKSTSDRMNASDRFPTETRRLEDDLD	XXXXXXXXXXXXPPPPPPPPPPPPXXXXXXX	Q585L7
Tb927.11.5850 S398	RNA-binding protein 38, putative	1.50261	0	0.639761	1.50261	1.37549	0.934526	0.76133	+								GO:0005737;GO:0005829	cytoplasm;cytosol	GO:0003723;GO:0003729	mRNA binding;RNA binding	GO:0010608	posttranscriptional regulation of gene expression	0.00128681	110.84	79.772	47.288	1	79971000	Tb927.11.5850	S	398	DLDDRTVTVRRILPLSGRPSPAMRPAAANGC	XXXXXXXXXXXPPPPPPPPPPPPPXXXXXXX	Q385I3
Tb927.7.5180 S151	60S ribosomal protein L23a, putative	1.50027	0	-0.462918	-0.834036	-1.50027	-1.19628	-1.42737									GO:0005730;GO:0005737	cytoplasm;nucleolus	GO:0003723;GO:0003735	RNA binding;structural constituent of ribosome	GO:0006412;GO:0042254	ribosome biogenesis;translation	7.65965e-08	167.32	141.26	157.38	0.99996	54695000	Tb927.7.5180	S	151	IRPDGLKKAYIRLSASYDALDTANKMGLV__	XXXXXXXXXXXXPPPPPPPPPPPPPXXXXXX	Q57ZH1
Tb927.9.15460 S1014	calcium motive p-type ATPase, putative	1.50013	0	1.05044	1.50013	1.39937	1.0584	1.33131									GO:0005886;GO:0016021	integral component of membrane;plasma membrane	GO:0005388;GO:0005524;GO:0015662	ATP binding;ATPase activity;calcium-transporting ATPase activity;coupled to transmembrane movement of ions;phosphorylative mechanism	GO:0006812	cation transport	6.57743e-10	174.02	127.31	134.04	1	207330000	Tb927.9.15460	S	1014	DDRDVESIAEDQLRQSFVSAAGSIASGGRRR	PPPPPPPPPPPPPPPPPPPPPPPPPPPPPPX	Q38CW7
Tb927.8.4780 T2324	Flagellar Member 3	1.4999	0	0.811266	1.07771	-0.329207	1.1707	0.16627													GO:0044458	motile cilium assembly	3.5735e-105	243.35	184.69	226.75	0.992974	25239000	Tb927.8.4780	T	2324	PTASGSVGGAGALDGTSAAKGARTSSDGESF	PPPPPPPPPPPPPPPPPPPPXXXXXXXXXXX	Q57UX4
Tb927.10.840 T473	Flagellum attachment zone protein 6	1.49919	0	-0.179522	0.578014	1.31967	0.982739	0.971083					+				GO:0005856;GO:0005929;GO:0043234	cilium;cytoskeleton;protein complex	GO:0005515	protein binding			2.67156e-48	221.99	187.49	221.99	1	105660000	Tb927.10.840	T	473	KRRSPPAFSAEYANDTPIHERANTASREGDD	XPPPPPPPPPPPPPPPPPPPPXXXXXXXXXX	Q38CF6
Tb927.7.6610 S73	hypothetical protein, conserved	1.49848	0	1.22918	0.917281	0.825342	0.0941835	-0.269296															7.2706e-05	158.25	109.06	153.49	1	31667000	Tb927.7.6610	S	73	AKKLIEKQSKDDANVSICERSFPDLINGDDC	XXXXXXXXXXPPPPPPPPPPXXXXXXXXXXX	Q57Y68
Tb927.1.4280 S414	hypothetical protein, conserved	1.49839	0	0.209086	1.03384	1.12706	0.699109	1.49839													GO:0010608	posttranscriptional regulation of gene expression	0.00684995	97.597	42.513	59.245	1	24990000	Tb927.1.4280	S	414	SRRSLVTTPRVPHRPSVRRAGESPHTSVSRL	XXXXXXXXXXPPPPPPPPXXXXXXXXXXXXX	Q4GYF0
Tb927.9.1750 S4395	Fibronectin type III domain containing protein, putative	1.49795	0	0.062767	1.15543	1.49795	1.45887	1.38706								+	GO:0005737;GO:0005929;GO:0005930	axoneme;cilium;cytoplasm					7.07299e-08	96.881	70.419	80.453	0.962615	17078000	Tb927.9.1750	S	4395	PQIVDPSQEFAAGEHSPTAKVITLPEISSAH	PPPPPPPPPPPPPPPPPPPPXXXXXXXXXXX	Q38FX4
Tb927.10.15170 S687	hypothetical protein, conserved	1.49766	0	0.533122	0.558829	1.2648	1.49766	1.19172	+								GO:0005634;GO:0005737;GO:0031981;GO:0097014	ciliary plasm;cytoplasm;nuclear lumen;nucleus	GO:0003729	mRNA binding			1.31049e-09	125.86	97.388	109.42	0.999997	89781000	Tb927.10.15170	S	687	RLLLRPPAEEGSPEVSQPQREENQ_______	XPPPPPPPPPPPPPPPPPPPPPPPXXXXXXX	Q387Z4
Tb927.10.14520 S396	Basal body protein	1.49763	0	-0.10275	-0.04811	0.332557	1.39488	0.131345					+				GO:0036064	ciliary basal body					0.000354467	132.5	96.85	121.18	1	18342000	Tb927.10.14520	S	396	KTPRPTNEFKKSVANSPVARSSSVKHGRKIF	XXXXXXXXXXPPPPPPPPPPXXXXXXXXXXX	Q388F0
Tb927.11.8350 S188	katanin, putative	1.49705	0	0.274456	1.49705	0.796471	0.22848	0.820732									GO:0005737;GO:0008352;GO:0051286;GO:0097014	cell tip;ciliary plasm;cytoplasm;katanin complex	GO:0005524	ATP binding	GO:0016197	endosomal transport	0.00589874	102.51	51.81	44.377	1	98007000	Tb927.11.8350	S	188	RKSKAVNPQPAQRFASPVVRRRPVITSSNTA	XXXXXXXXXXXXXPPPPPPPXXXXXXXXXXX	Q384I4
Tb927.11.9180 T144	ADP-ribosylation factor GTPase activating protein, putative	1.49667	0	0.789728	1.10423	1.49667	1.25714	1.08587									GO:0005634;GO:0005737;GO:0097014	ciliary plasm;cytoplasm;nucleus	GO:0003677;GO:0005096	DNA binding;GTPase activator activity	GO:0006888	ER to Golgi vesicle-mediated transport	5.81119e-82	254.71	254.71	229.69	0.986875	52454000	Tb927.11.9180	T	144	LLKKFMSEGASQGSSTPKDEKRDVVASVPAP	XXXPPPPPPPPPPPPPPPPPPPXXXXXXXXX	Q384B0
Tb927.11.8950 S606	leucine rich repeat	1.49642	0	0.853095	1.33216	1.49642	1.13699	1.30602					+			+			GO:0005515	protein binding			1.52841e-17	213.63	149.94	134.56	1	17955000	Tb927.11.8950	S	606	LRRTNTQSDFAPPNRSASAVELYSLRRRRSN	XXXXXXXXXXXXXXXPPPPPPPPPPPPXXXX	Q384D3
Tb927.5.3610 S728	adaptor complex protein (AP) 3 delta subunit 1, putative	1.4964	0	0.461498	-0.117109	0.436387	0.547244	-0.949161															4.64039e-09	151.41	135.28	151.41	0.999994	28907000	Tb927.5.3610	S	728	APFYIKNDALSRDQLSEELHSAVSAAPAPKT	XXXXXXPPPPPPPPPPPPPPPPPPPPPPPPX	Q57UA5
Tb927.1.2100 S65	Calpain-like protein 1.1	1.49633	0	0.667907	-0.828427	0.0809203	0.21495	-0.135612															2.49887e-79	258.68	207.21	235.72	1	1017700000	Tb927.1.2100	S	65	KDGLDAHAEEASPAPSPAGESDEKASKSEHE	XPPPPPPPPPPPPPPPPPPPPPPPPPPPPPP	Q4GZ11
Tb927.11.3030 T9	phosphoribosylpyrophosphate synthetase, putative	1.49632	0	0.281319	1.17692	1.49632	1.35395	1.24443									GO:0016021;GO:0020015	glycosome;integral component of membrane	GO:0004749;GO:0005524	ATP binding;ribose phosphate diphosphokinase activity			6.39674e-05	159.12	141.69	114.5	1	306270000	Tb927.11.3030	T	9	_______MQGQADALTPKAQRVAAGETYFYR	XXXXXXXPPPPPPPPPPPXXXXXXXXXXXXX	Q386K8
Tb927.10.850 S887	hook complex protein, conserved	1.49594	0	1.06108	1.49583	1.49594	1.47823	0.996682					+						GO:0032403	protein complex binding			1.95147e-07	177.16	177.16	95.618	0.990672	318210000	Tb927.10.850	S	887	SQANSVSTTNKATSTSFIDSQHRQHREDTAA	XXXXXXXXXXXPPPPPPPPPPPPXXXXXXXX	Q38CF5
Tb927.8.4140 S246	Anaphase-promoting complex-associated protein AP3	1.49564	0	0.31262	0.597217	1.04839	1.49564	0.940305									GO:0005680	anaphase-promoting complex			GO:0007049	cell cycle	0.000482618	83.869	56.155	73.722	0.959364	3548800	Tb927.8.4140	S	246	SPQQVRYRPPTSSTSSNNAHQRISSGMSMEV	XXXXXXPPPPPPPPPPPPPPPPXXXXXXXXX	Q581D4
Tb927.11.1980 S164	zinc finger protein family member, putative	1.49484	0	0.829727	1.49484	1.22944	0.745328	1.29572	+								GO:0005654;GO:0005737	cytoplasm;nucleoplasm	GO:0003723;GO:0003729	mRNA binding;RNA binding			1.90542e-07	172.85	114.74	43.861	1	1455300000	Tb927.11.1980	S	164	CRYSHNKALCQEAAESVPRRNHDATSLSEDF	XXXXXXXPPPPPPPPPPPPPXXXXXXXXXXX	Q386W1
Tb927.1.1470 S398	conserved protein, unknown function	1.49442	0	0.385736	0.321137	-1.10868	-0.735509	0.19459									GO:0005737	cytoplasm			GO:0010608	posttranscriptional regulation of gene expression	1.96818e-68	225.2	169.67	170.68	0.999513	11360000	Tb927.1.1470	S	398	KKVPKRGSSANTGNASITSATGGDSASDRRS	XXXXXPPPPPPPPPPPPPPPPPPPPPPPPPX	Q4GZ72
Tb927.11.9210 S160	NOL1/NOP2/sun family, putative	1.49438	0	0.687268	-0.111355	0.0778345	0.058296	-0.807115									GO:0005634;GO:0005654;GO:0005730	nucleolus;nucleoplasm;nucleus					0.000913935	57.41	57.41	57.41	0.998098	2379200	Tb927.11.9210	S	160	KHNGVDGGSLGKHFVSDGEGAGDNTQGLGCL	XXXXXXXXXXXXPPPPPPPPPPPPPPPPPPP	Q384A7
Tb927.6.4230 T435	hypothetical protein, conserved	1.49251	0	0.189719	1.23301	1.49251	1.0584	1.13609															9.08705e-05	98.227	60.854	98.227	1	23550000	Tb927.6.4230	T	435	PCHGSQEKVFSRAVETPHAHQEQELDNLLSR	XXXXXXXXXXXXPPPPPPPPPPPPPPPPPPP	Q586Z0
Tb927.11.1090 S3350	calpain-like protein, putative	1.49238	0	0.22888	-1.2635	-0.583533	-0.294807	-0.41236								+	GO:0005929	cilium	GO:0004198	calcium-dependent cysteine-type endopeptidase activity	GO:0006508	proteolysis	0.00171766	84.468	44.384	63.29	1	40584000	Tb927.11.1090	S	3350	NAARIAELEVAMNEHSHELAKLKASDSRSFL	XXXXPPPPPPPPPPPPPPPPPXXXXXXXXXX	Q387E1
Tb927.7.3550 S596	cytoskeleton associated protein, putative	1.49082	0	0.180113	1.10994	1.49082	0.692908	0.164633									GO:0005856;GO:0030863	cortical cytoskeleton;cytoskeleton	GO:0032403	protein complex binding	GO:0000902;GO:0000910;GO:0010608	cell morphogenesis;cytokinesis;posttranscriptional regulation of gene expression	1.7934e-100	284.51	257.17	75.55	1	424980000	Tb927.7.3550	S	596	ESKRELSNEKEEEGSSPRRGASGRSGRGGSK	XXXPPPPPPPPPPPPPPPPXXXXXXXXXXXX	Q57WH0
Tb927.11.3920 S595	hypothetical protein, conserved	1.48814	0	-0.930977	0.008098	0.029667	0.557167	-0.386265															2.2636e-136	290.94	290.94	290.94	0.999937	27787000	Tb927.11.3920	S	595	SHVSRRAQSEADAYNSPSAFSGVRSTNPPPV	XXXXXXPPPPPPPPPPPPPPPPPPXXXXXXX	Q386C2
Tb927.2.5810 S1296	Holliday-junction resolvase-like of SPT6/SH2 domain containing protein, putative	1.48814	0	-0.480652	-0.813219	-0.346427	-0.203125	-1.48814									GO:0005634;GO:0005654	nucleoplasm;nucleus	GO:0005515	protein binding			0.000965932	116.71	85.645	95.428	0.993256	23765000	Tb927.2.5810	S	1296	AVSDGDGTDIGRHYLSYTASVRDATSCNSSL	XXXXXXXXXXXXPPPPPPPPPPXXXXXXXXX	Q586C8
Tb927.10.12820 S49	hypothetical protein, conserved	1.488	0	-1.309	-0.183063	-0.199263	0.178997	-0.238233															1.43678e-96	233.14	164.61	222.42	0.998724	79167000	Tb927.10.12820	S	49	TADGREGRLASETAVSPSASAMAIGRGARFN	XXXXXXXXPPPPPPPPPPPPPPPPPPXXXXX	Q388W4
Tb927.3.5160 S321	Basal body protein	1.48576	0	-0.575302	0.670707	0.720157	0.832034	0.910456									GO:0036064	ciliary basal body					2.08389e-06	106.38	106.38	58.04	1	85887000	Tb927.3.5160	S	321	ASSDAGQSAGRAIRLSPAPLKLPVSDDVVTA	XXXXXXXXXXXPPPPPPPPPPPPPPPPPPPP	Q580V9
Tb927.4.2750 S236	hypothetical protein, conserved	1.48477	0	-0.181178	-0.898421	-0.906337	-1.21877	-1.48477									GO:0005737;GO:0031981;GO:0097014	ciliary plasm;cytoplasm;nuclear lumen					7.7566e-101	278.89	237.17	223.15	0.999999	227230000	Tb927.4.2750	S	236	TEGGGSEHLSRFISQSDIGLNTEETRQGNAA	XXXXXXXXXXXPPPPPPPPPPPPPPPXXXXX	D6XFL1
Tb927.7.6640 S489	hypothetical protein, conserved	1.48419	0	-0.440827	1.03651	1.04336	1.00702	0.938883									GO:0005929;GO:0005930	axoneme;cilium			GO:0010608	posttranscriptional regulation of gene expression	0.000575682	64.749	46.886	47.222	0.99916	9540800	Tb927.7.6640	S	489	QSGAAQPPKTKGDLFSPLGLPRPDTGSTSSP	XXXXXXXXXXXPPPPPPPPPPPPPPPPPPPP	Q57Y65
Tb927.10.3010 S185	hook complex protein, conserved	1.48359	0	-0.16775	0.873832	1.1921	1.31584	0.99371					+						GO:0032403	protein complex binding			9.4168e-08	108.88	108.88	78.794	1	83277000	Tb927.10.3010	S	185	PDHAGVATAKIFPLRSPELPPTYHDGAAVQE	XXXXXXXXXXPPPPPPPPPPPPPPPPPPPPP	Q38BU4
Tb927.10.10090 S905	Component of motile flagella 14	1.48221	0	-0.43831	0.964803	0.713903	0.811996	1.0439									GO:0036064	ciliary basal body			GO:0060285	cilium-dependent cell motility	4.55075e-07	99.603	99.603	99.603	0.999216	56249000	Tb927.10.10090	S	905	GAKKAVESGTVGAERSPVTDGGEFGAVKSRM	XXXPPPPPPPPPPPPPPPPPPPPPPPPPXXX	Q389W8
Tb927.11.5190 T1423	leucine-rich repeat protein (LRRP), putative	1.48177	0	0.4003	1.48177	1.26907	1.22573	1.37102									GO:0005737;GO:0005929;GO:0005930	axoneme;cilium;cytoplasm					3.72949e-16	130.49	130.49	118.22	0.999997	28151000	Tb927.11.5190	T	1423	DERERAELMRNAEIGTPHNVVLDTTFPAEAV	XXXXXXXXXXPPPPPPPPPPPPPPPPPPPPP	Q385P9
Tb927.11.6440 S428	hypothetical protein, conserved	1.48102	0	0.344516	-0.0452395	0.439832	0.353629	1.43578	+				+				GO:0005737	cytoplasm	GO:0003729	mRNA binding	GO:0010608	posttranscriptional regulation of gene expression	1.05592e-12	180.56	144.56	180.56	1	65364000	Tb927.11.6440	S	428	GGADGGVNQMFGQRNSGGYMGGPALPNRW__	XXXXXXXXXXXXXXPPPPPPPPPPPPPPPXX	Q385C5
Tb927.5.570 T1700	hypothetical protein, conserved	1.48006	0	0.337523	1.29396	1.34505	1.48006	1.33921								+	GO:0005929	cilium					0.000414629	126.09	90.818	77.894	0.995177	37875000	Tb927.5.570	T	1700	NAMQYGKSSPSFAPPTTPPRSGNKELSPMGE	XXXXXXXPPPPPPPPPPPPPXXXXXXXXXXX	Q57VV6
Tb927.3.5450 S321	Basal body protein	1.47971	0	-0.266069	0.984272	1.1366	1.21365	1.0524									GO:0005737;GO:0036064	ciliary basal body;cytoplasm					5.74299e-08	149.86	149.86	132.25	0.962217	18911000	Tb927.3.5450	S	321	AESMTLKADFPLPSTSPSPDGLIPERIAFAA	XXXXXXXPPPPPPPPPPPPPPPPPPPXXXXX	Q580T0
Tb927.5.4150 S111	hypothetical protein, conserved	1.47946	0	-0.402966	-0.646992	-0.863981	-0.857629	-1.47947									GO:0005930	axoneme					4.04163e-64	253.16	190.86	236.05	0.999998	11949000	Tb927.5.4150	S	111	KPRGHLEGTMKSSVASLFDGVATRHSPSEWI	XXXXXXXXXXXPPPPPPPPPPPPPXXXXXXX	Q57Z34
Tb927.11.14760 S21	Clustered mitochondria/Translation initiation factor eIF3 subunit 135, putative	1.47646	0	1.47646	1.29877	0.993765	0.904926	0.940405									GO:0005737;GO:0097014	ciliary plasm;cytoplasm					3.00031e-05	174.46	111.77	174.46	0.999998	15829000	Tb927.11.14760	S	21	PIVQGSQADGIQRRQSVATAPAARSAARRGS	XXXXXXXXXXXXXPPPPPPPPPPPXXXXXXX	Q381V9
Tb927.1.4040 S481	hypothetical protein, conserved	1.47638	0	0.101494	-1.18683	0.0246082	0.173098	0.28955									GO:0005737	cytoplasm					0.00017951	79.293	54.882	79.293	0.969951	9625900	Tb927.1.4040	S	481	AGGLKGEKKGASPPGSGGILMSSSESIGKGY	XXXXXXXXPPPPPPPPPPPPPPPPPPPPPXX	Q4GYH3
Tb927.7.7320 S349	hypothetical protein, conserved	1.47637	0	-0.449988	-0.770175	-0.478227	0.706191	-0.344577								+	GO:0036064	ciliary basal body					1.5245e-22	147.08	147.08	45.323	0.999558	11293000	Tb927.7.7320	S	349	QQGSQNTQMQPGLQMSPRTGAADPIQVYGTP	PPPPPPPPPPPPPPPPPPXXXXXXXXXXXXX	Q57TW9
Tb927.6.4440 S271	RNA-binding protein 42 (RNA-binding motif protein 42)	1.47626	0	0.182857	0.672535	0.591189	0.623349	1.47626	+								GO:0005737;GO:0005844;GO:0031981;GO:0097014	ciliary plasm;cytoplasm;nuclear lumen;polysome	GO:0003729;GO:0070063	mRNA binding;RNA polymerase binding	GO:0010608	posttranscriptional regulation of gene expression	3.33323e-05	141.1	93.389	65.278	1	361990000	Tb927.6.4440	S	271	KQVSPKRAAKAPRAPSEPVGERLMFSIDHAV	XXXXXXXXXXXXXPPPPPPPPPXXXXXXXXX	Q587B0
Tb927.11.5700 S464	hypothetical protein, conserved	1.47604	0	-0.0259393	1.31788	1.21355	1.4501	1.22841															7.59477e-13	156.11	156.11	138.66	0.978826	55314000	Tb927.11.5700	S	464	NQPHPQQAQSVTDMSSPLRSGDQPHDSISVS	PPPPPPPPPPPPPPPPPPPXXXXXXXXXXXX	Q385J8
Tb927.3.3300 T109	Flagellum attachment zone protein 19	1.47469	0	0.273113	-0.839928	0.634761	0.122005	-0.183053									GO:0005929;GO:0043234	cilium;protein complex					5.64417e-15	156.08	97.96	155.24	1	12889000	Tb927.3.3300	T	109	LTHAASKTDESAREATEGGDANANAAAGSSK	XXXXXXXPPPPPPPPPPPPPPPPPPPPPPPP	Q57V56
Tb927.10.5810 S329	The ARF-like 2 binding protein BART, putative	1.47459	0	-0.168837	-0.633987	-0.948215	0.0755405	-1.39905					+				GO:0005737;GO:0005886;GO:0060170;GO:0097014	ciliary membrane;ciliary plasm;cytoplasm;plasma membrane					0.00107838	98.898	75.144	82.494	0.999975	6776700	Tb927.10.5810	S	329	SGKKFGFSKLPTHQPSFKQLEATMAKGIAGA	XXXXXXXXXPPPPPPPPPXXXXXXXXXXXXX	Q38B23
Tb927.3.1680 S192	Eukaryotic translation initiation factor 3 subunit F	1.47456	0	-0.416331	0.262176	0.524784	-0.642523	0.832038									GO:0005737;GO:0005852	cytoplasm;eukaryotic translation initiation factor 3 complex					3.47635e-05	149.33	96.208	133.89	0.999753	6117800	Tb927.3.1680	S	192	ALYGGGTPHATSRITSLDLVARGAEMMELEG	XXXXXXXXXXXXXPPPPPPPPPXXXXXXXXX	Q57ZE3
Tb927.11.3050 S26	hypothetical protein	1.47363	0	0.723326	1.2212	1.30394	1.19617	1.47363									GO:0035869;GO:0036064	ciliary basal body;ciliary transition zone					0.000897104	86.313	58.104	60.301	1	1990100	Tb927.11.3050	S	26	LRNDERSNGSKDALFSPLNAMRKLQEALRSA	XXXXXXXXXXXPPPPPPPPPPPXXXXXXXXX	Q386K6
Tb927.10.5880 S341	Proteophosphoglycan, putative	1.47363	0	1.04724	1.47363	0.563305	0.989328	1.16503								+	GO:0030863	cortical cytoskeleton			GO:0010608	posttranscriptional regulation of gene expression	1.6251e-11	118.32	98.941	105.67	0.980057	44327000	Tb927.10.5880	S	341	QKHSYHDSRSEDLSCSAVGGALRPGENGVAF	XXXXXXXXXPPPPPPPPPPPPPPPPPPPPPP	Q38B16
Tb927.11.12720 S429	hypothetical protein, conserved	1.4724	0	-0.248573	0.768979	0.72113	1.22382	0.767841															1.86164e-16	179.66	179.66	160.55	0.999886	28112000	Tb927.11.12720	S	429	LRDGVGNLRRRATELSLGSSPPEFQGTRSPN	XXXXXXXXXXPPPPPPPPPPPPPPPPPPXXX	Q382Q9
Tb927.4.2080 S569	Coiled-coil and C2 domain-containing protein	1.47103	0	0.842175	1.47103	0.898195	1.06065	1.10757					+				GO:0036064;GO:0043234;GO:0044297	cell body;ciliary basal body;protein complex			GO:0060271	cilium assembly	1.29666e-07	182.25	126.47	182.25	1	25741000	Tb927.4.2080	S	569	MSLQDFYKETEQRQNSLQLLQSEKNRLSNEI	XXXXXXXXXXXXXPPPPPPPPPPPXXXXXXX	Q583I5
Tb927.5.2120 S12	hypothetical protein, conserved	1.46976	0	0.905938	0.974472	1.46976	0.113503	0.43676													GO:0010608	posttranscriptional regulation of gene expression	0.000180518	112.03	62.595	96.435	0.991457	3453600	Tb927.5.2120	S	12	____MENQAPPPQHGSTRQTPLSRQSPAPVV	XXXXPPPPPPPPPPPPPPXXXXXXXXXXXXX	Q57ZT1
Tb927.7.2580 S520	zinc finger protein family member, putative	1.46758	0	0.84541	1.22447	0.942781	1.46758	0.090272								+			GO:0003723	RNA binding			3.69027e-07	142.35	142.35	124.99	0.999998	12483000	Tb927.7.2580	S	520	TPRGQIISDPTGVPGSFERFVREIPGGEGEC	XXXPPPPPPPPPPPPPPPPXXXXXXXXXXXX	Q57XL6
Tb927.8.1050 S68	hypothetical protein, conserved	1.46749	0	-0.476087	0.927998	0.714723	0.380331	0.991404									GO:0005737;GO:0005929;GO:0005930	axoneme;cilium;cytoplasm					0.000139806	143.55	83.058	76.24	0.999575	30019000	Tb927.8.1050	S	68	TKLAEEGESISRAPASPSGSHAVRNRSVSVP	XXXXXXXXXXXXPPPPPPPPPPPPXXXXXXX	Q57VP9
Tb927.10.1210 S340	katanin, putative	1.46676	0	-0.483427	0.983329	-0.14793	-0.134244	0.0735475									GO:0008352	katanin complex	GO:0016887	ATPase activity	GO:0016197	endosomal transport	2.40702e-07	157.38	155.56	152.64	0.952307	15454000	Tb927.10.1210	S	340	TNKKGIPIVEEEPLCSSGKAAFPDKVSNRKG	XXXXPPPPPPPPPPPPPPPXXXXXXXXXXXX	Q38CB9
Tb927.8.3980 S80	hypothetical protein, conserved	1.46648	0	0.722581	1.35745	1.46648	1.14905	0.693534									GO:0005634	nucleus					2.26562e-09	120.85	120.85	109.18	0.995113	22773000	Tb927.8.3980	S	80	KVRGGVKTRGMARAESVSKPQPSPEVVNEAP	XXXXXXXXXXXXXPPPPPPPPPPPPPPPPPP	Q581B8
Tb927.9.7480 T113	hypothetical protein, conserved	1.4661	0	0.437777	1.17537	1.4661	1.27061	1.45123	+												GO:0010608	posttranscriptional regulation of gene expression	0.000193474	128.36	81.973	97.779	0.999769	82071000	Tb927.9.7480	T	113	CESAAVSKERSNVPLTPTRRLNSLQQLKPDD	XXXXXXXXXXPPPPPPPPPPXXXXXXXXXXX	Q38EJ9
Tb927.10.8910 T1543	Nucleoporin NUP181	1.46346	0	1.03035	-0.188256	0.75111	0.469942	-0.433108									GO:0005634;GO:0005643;GO:0044611	nuclear pore;nuclear pore inner ring;nucleus			GO:0046907	intracellular transport	9.692e-26	191.97	191.97	156.15	1	54147000	Tb927.10.8910	T	1543	RDDSSATGALTSPDNTPVMRSSSLNTSTDGF	XPPPPPPPPPPPPPPPPPPPXXXXXXXXXXX	Q38A83
Tb927.11.11790 S252	R3H domain containing protein, putative	1.46317	0	-0.550431	0.0785532	0.503637	0.118575	0.912737	+								GO:0005634	nucleus	GO:0003729	mRNA binding			1.26693e-36	202.66	171.17	202.66	1	16438000	Tb927.11.11790	S	252	PATNADVEDPTGLCASPPRARITGGADYEAR	PPPPPPPPPPPPPPPPPPPXXXXXXXXXXXX	Q383A2
Tb927.7.5580 Y15	cell cycle associated protein MOB1-B	1.46279	0	0.796027	1.40474	1.284	1.28316	1.46279									GO:0005737	cytoplasm			GO:0051301	cell division	0.00489155	70.412	35.335	60.434	0.972141	40693000	Tb927.7.5580	Y	15	_MKRFKAKLFDSDRTYKPKKKHKEGTERYNL	XXXXXXXXPPPPPPPPPPPXXXXXXXXXXXX	D6XJ89
Tb927.8.6920 S6	hypothetical protein, conserved	1.46226	0	0.84049	-0.264026	-0.584113	0.878147	-0.247358															6.27658e-19	197.73	197.73	99.044	1	110030000	Tb927.8.6920	S	6	__________MTKGGSSVAEDAQLRAADTFE	XXXXXXXXXXXPPPPPPPPPPPPPPXXXXXX	Q57TS1
Tb927.7.5240 S201	hypothetical protein, conserved	1.46117	0	0.00782233	0.448893	0.612275	0.82424	1.46117															4.88864e-05	134.18	134.18	110.64	0.999999	62418000	Tb927.7.5240	S	201	ISPERAPHFSATAAHSDVRMRSPKPSVSSGG	XXXXXPPPPPPPPPPPPPPXXXXXXXXXXXX	Q57ZG5
Tb927.4.1620 T30	phosphatidylinositol phosphate kinase alpha	1.46047	0	1.46047	0.936893	0.34919	0.104563	1.02397									GO:0020016	ciliary pocket	GO:0016307	phosphatidylinositol phosphate kinase activity	GO:0046488	phosphatidylinositol metabolic process	0.000322202	109.29	86.55	109.29	0.959879	4678600	Tb927.4.1620	T	30	SGPLSSAEIAARRTPTEEPPKNLEVKSCDKR	XXXXXXXXXXXXPPPPPPPPPXXXXXXXXXX	Q581R9
Tb927.11.12420 S104	kinetoplastid kinetochore protein 19	1.45838	0	0.73071	0.35769	1.41878	1.45838	1.09342		+		+					GO:0005634	nucleus	GO:0004674;GO:0005524	ATP binding;protein serine/threonine kinase activity	GO:0006468	protein phosphorylation	1.51345e-07	171.62	117.27	159.44	1	31642000	Tb927.11.12420	S	104	ATAANNSADSAVTPKSAHGVTSYASNKKKKV	XXXXXXXXXXXXXXXPPPPPPPPPPPPPXXX	Q382T9
Tb927.4.2800 T167	R3H-associated N-terminal domain containing protein, putative	1.45837	0	1.0473	1.45837	1.10166	0.797064	0.611557									GO:0005737	cytoplasm					0.00436315	87.411	87.411	85.496	1	22794000	Tb927.4.2800	T	167	SVICLDPKAQRPLTETEEEEQKKNKKRLAGA	XXXXXXXXPPPPPPPPPPPPPPPXXXXXXXX	Q583V7
Tb927.10.6310 S517	major vault protein, putative	1.4572	0	-0.085495	0.326003	0.937974	0.922454	1.37171													GO:0023057	negative regulation of signaling	0.000394045	106.55	79.661	106.55	0.989532	8154000	Tb927.10.6310	S	517	EFTVVKLSLPSSDGTSPAKCQSKESSRVNAL	XXXXXXPPPPPPPPPPPPPXXXXXXXXXXXX	Q38AX5
Tb927.10.1970 S988	CHAT domain containing protein, putative	1.45711	0	1.03224	1.45711	0.712533	0.748482	0.905775									GO:0005737	cytoplasm					0.000162156	119.22	79.208	101.66	0.999642	54074000	Tb927.10.1970	S	988	MRFIEIPLMKEMKVLSVDSLVQRVRKSLLLA	XXXXXXXXXXXXXPPPPPPPPPPXXXXXXXX	Q38C46
Tb927.1.4310 T516	Flagellum attachment zone protein 2	1.45557	0	-0.0402859	0.15549	0.231921	0.999541	1.41529								+	GO:0005856;GO:0043234	cytoskeleton;protein complex	GO:0005515	protein binding			0.000283328	139.77	104	46.704	1	96373000	Tb927.1.4310	T	516	SNARRNGGIHHGSDRTPIRAGRGPADGDSES	XXXXXPPPPPPPPPPPPPPXXXXXXXXXXXX	Q4GYE7
Tb927.6.3880 T461	hypothetical protein, conserved	1.45525	0	0.909244	0.682087	1.45525	1.10771	0.38394								+							1.62809e-06	153.7	123.09	153.7	0.970869	15297000	Tb927.6.3880	T	461	HNHSSCPLSRGFLSGTSCGVPIIKLSLLAST	XXXXXXXXXXPPPPPPPPPPPPPPXXXXXXX	Q585Y6
Tb927.9.8180 T26	hypothetical protein, conserved	1.45464	0	0.445655	0.917716	0.982443	1.45464	1.194									GO:0005737;GO:0051286	cell tip;cytoplasm					1.43536e-06	130.19	110.04	123.62	0.97137	28133000	Tb927.9.8180	T	26	TCVAAPDCTKEENQSTPAADGGRDSEELKWY	PPPPPPPPPPPPPPPPPPPPPPPXXXXXXXX	Q38EE5
Tb927.2.5760 S1667	Flagellar Member 8	1.45333	0	-0.687157	-0.984153	-1.34551	-0.921213	-1.45333								+							9.78044e-16	121.84	96.433	121.84	0.999955	85610000	Tb927.2.5760	S	1667	RAALATQESISQPAVSEVANTTSVGVAKSRN	XPPPPPPPPPPPPPPPPPPPPPPPPPPPXXX	Q586D0
Tb927.10.13800 S149	hypothetical protein, conserved	1.45231	0	0.652097	-0.800216	-0.34847	-0.322073	-0.613384									GO:0005930	axoneme			GO:0010608	posttranscriptional regulation of gene expression	2.47314e-09	99.13	71.927	85.423	1	315030000	Tb927.10.13800	S	149	QKRWALETPPMFAQESPKEELPPMEDLAPSR	XXXPPPPPPPPPPPPPPPPPPPPPPPPPPPP	Q388L9
Tb927.3.1010 T292	hypothetical protein, conserved	1.4519	0	0.202402	1.44563	1.4519	0.325784	1.28056															9.8684e-174	289.32	225.57	276.3	1	426210000	Tb927.3.1010	T	292	TRGAADVNENPTSSATPRNMTVPPLSRSAIA	XXPPPPPPPPPPPPPPPPXXXXXXXXXXXXX	Q57WY4
Tb927.4.3950 T49	cytoskeleton-associated protein CAP5.5, putative	1.44953	0	0.43554	1.17529	1.41016	1.44953	1.20581									GO:0020016;GO:0020038;GO:0030863;GO:0036064	ciliary basal body;ciliary pocket;cortical cytoskeleton;subpellicular network					8.04251e-39	201.27	164.75	178.51	1	172720000	Tb927.4.3950	T	49	PSEASVVEEVEEVPLTPRAARLQNVIAVKET	PPPPPPPPPPPPPPPPPPXXXXXXXXXXXXX	Q57XZ9
Tb927.10.15170 S683	hypothetical protein, conserved	1.44894	0	0.679327	0.560037	1.01881	1.44894	1.08349	+								GO:0005634;GO:0005737;GO:0031981;GO:0097014	ciliary plasm;cytoplasm;nuclear lumen;nucleus	GO:0003729	mRNA binding			3.09021e-07	125.39	95.588	122.34	0.999747	30711000	Tb927.10.15170	S	683	ARDRRLLLRPPAEEGSPEVSQPQREENQ___	XXXXXPPPPPPPPPPPPPPPPPPPPPPPXXX	Q387Z4
Tb927.5.1640 S641	hypothetical protein, conserved	1.44678	0	0.26281	1.04581	0.95649	1.44677	0.96471															0.000301424	112.96	87.838	112.96	0.988281	7587000	Tb927.5.1640	S	641	INKIYTAAANASTNRSPRLRKLLNDVTSSRK	XXXPPPPPPPPPPPPPPPXXXXXXXXXXXXX	Q57V99
Tb927.11.16890 T1329	Tetratricopeptide-like helical domain containing protein	1.44672	0	0.190704	0.966309	0.703167	0.83586	1.44672									GO:0005737	cytoplasm					2.18391e-08	84.89	84.89	61.97	0.99992	12678000	Tb927.11.16890	T	1329	QEEPAISCQQVPEKPTPRAEGVKLELTMPCS	PPPPPPPPPPPPPPPPPPXXXXXXXXXXXXX	Q380Z7
Tb927.9.1880 T85	WD domain, G-beta repeat, putative	1.44644	0	0.437958	-0.882461	-0.575161	-1.00848	0.010494									GO:0005930	axoneme					1.70755e-07	170.26	127.48	170.26	1	8483700	Tb927.9.1880	T	85	MDGNIRQWSVDPEQETPQRCLKLIKIVVPLR	XXXXXXPPPPPPPPPPPPPXXXXXXXXXXXX	Q38FW7
Tb927.6.2730 T1112	hypothetical protein, conserved	1.44588	0	0.273763	0.777926	0.632635	0.689575	1.44588															0.000647096	95.981	72.864	95.981	0.994723	10195000	Tb927.6.2730	T	1112	INGKTNIDETTNTVVTPIKGNKSSTASHHDI	XXXXPPPPPPPPPPPPPPPPPPXXXXXXXXX	Q583R1
Tb927.3.1010 T379	hypothetical protein, conserved	1.44565	0	0.347823	1.44565	1.24425	0.269315	0.887359															3.54667e-71	256.13	229.59	199.13	0.999654	1142900000	Tb927.3.1010	T	379	VVPTIPTGPIAARPSTASGTAVPLAAGRAEN	PPPPPPPPPPPPPPPPPPPPPPPPPPPPXXX	Q57WY4
Tb927.7.6820 T101	hypothetical protein, conserved	1.44505	0	-0.0589266	1.09186	0.907651	1.287	-0.158046															0.000854438	143.4	72.846	71.349	0.999955	57819000	Tb927.7.6820	T	101	QMNVMLPGGPRRYSGTPIVRTSSPGRKSSST	XXXXXXXXXXXPPPPPPPPPXXXXXXXXXXX	Q57Y47
Tb927.11.9290 S208	Flagellum attachment zone protein 20	1.44502	0	-0.471512	-1.0649	-1.36355	-1.44502	-0.753277		+							GO:0005929;GO:0043234;GO:0051286	cell tip;cilium;protein complex					0.000138896	158.86	116.77	46.063	1	32909000	Tb927.11.9290	S	208	WQLGLVGMKLLAANASFDRRSAAIRTLIASM	XXXXXXXXXPPPPPPPPPPPXXXXXXXXXXX	Q384A0
Tb927.11.14270 S110	STE group serine/threonine-protein kinase, putative	1.44454	0	-0.0144592	-0.320566	-1.07465	0.369899	0.308518		+							GO:0005737	cytoplasm	GO:0004674;GO:0005524	ATP binding;protein serine/threonine kinase activity	GO:0006468	protein phosphorylation	6.1241e-09	116.6	116.6	99.11	0.999999	45313000	Tb927.11.14270	S	110	IGDLVDNSASAEKGRSPQRSPCSNLGASVDS	XXXXXXXXXXXXXPPPPPPPPPPPPPPPPPP	Q382B0
Tb927.11.1820 S563	translation initiation factor eIF2B delta subunit, putative	1.44381	0	1.40403	1.39494	1.34798	0.839369	1.44381									GO:0005737;GO:0005851	cytoplasm;eukaryotic translation initiation factor 2B complex	GO:0003743;GO:0005525	GTP binding;translation initiation factor activity	GO:0006413;GO:0006417	regulation of translation;translational initiation	9.12017e-14	190.44	190.44	158.89	1	53956000	Tb927.11.1820	S	563	MDVKKGWGQCNSGGLSGRGTNEEPSRLLQTD	XXXXPPPPPPPPPPPPPPXXXXXXXXXXXXX	Q4FKA6
Tb927.11.5700 S12	hypothetical protein, conserved	1.4438	0	-0.472131	-1.14109	-1.4438	-1.08163	-0.750425															2.12845e-11	168.47	168.47	168.47	0.999942	9453200	Tb927.11.5700	S	12	____MMGEQENVRFLSPTGIVPFAADSPRGS	XXXXXXXXXXXXXPPPPPPPPPPPPPPPPXX	Q385J8
Tb927.11.3280 S150	Kinesin-13 5, putative	1.44299	0	1.44299	1.24567	1.35377	1.39507	0.650964									GO:0005623;GO:0005875;GO:0036064;GO:0051286	cell;cell tip;ciliary basal body;microtubule associated complex	GO:0003774;GO:0005524	ATP binding;motor activity			0.000155742	155.47	86.688	139.76	0.999996	23539000	Tb927.11.3280	S	150	VIDDMELSAMKMTPNSRPLSRVARASPTAAT	XXXXXXXXXXXPPPPPPPPPPXXXXXXXXXX	Q386I3
Tb927.4.2270 S44	Histone-like transcription factor (CBF/NF-Y) and archaeal histone, putative	1.44212	0	-1.22339	0.030008	0.218738	-0.129533	0.18752								+	GO:0005634;GO:0005654;GO:0005737	cytoplasm;nucleoplasm;nucleus					1.12698e-85	258.39	258.39	216.35	1	14187000	Tb927.4.2270	S	44	AEEVEANVSGSQFLNSPRNGSTLDAEEDEEA	PPPPPPPPPPPPPPPPPPXXXXXXXXXXXXX	Q584G0
Tb927.4.2080 S22	Coiled-coil and C2 domain-containing protein	1.44179	0	-1.44179	-0.893715	-1.05088	-0.641643	-0.81623					+				GO:0036064;GO:0043234;GO:0044297	cell body;ciliary basal body;protein complex			GO:0060271	cilium assembly	3.07324e-06	158.91	128.04	158.91	0.999997	5442900	Tb927.4.2080	S	22	GQQPIFDDRQSIDELSDLCASLKEQLAAKEL	XXXXXXXXXPPPPPPPPPPPPPPXXXXXXXX	Q583I5
Tb927.7.7000 S365	hook complex protein, conserved	1.44118	0	0.428045	0.985059	1.26485	1.44118	0.730773											GO:0032403	protein complex binding			1.81324e-72	262.83	234.6	148.15	1	7105300	Tb927.7.7000	S	365	TILPSVRYATPKDDVSSNEEDDQEVLKHAEH	XXXXXXXXXXXXPPPPPPPPPPPPPPPXXXX	Q57XS0
Tb927.11.8950 S393	leucine rich repeat	1.44079	0	1.15624	0.944707	1.29385	1.44079	0.786084					+			+			GO:0005515	protein binding			7.61096e-06	160.65	160.65	108.63	0.999873	147840000	Tb927.11.8950	S	393	SRSNSRIASSRNATPSALTTPVNRRQHERTS	XXXXXXXXXXXPPPPPPPPPPPPPPXXXXXX	Q384D3
Tb927.1.3070 S366	hypothetical protein, conserved	1.44028	0	-0.43928	1.001	0.546895	0.291015	0.4137	+								GO:0005737	cytoplasm	GO:0003729	mRNA binding	GO:0010608	posttranscriptional regulation of gene expression	3.19483e-07	89.71	89.71	59.893	0.991168	26444000	Tb927.1.3070	S	366	PWMRNDSGPSNARKGSGAGQWYPGGQAGFND	XXXXXXXXXXXXXPPPPPPPPPPPPPPPPPP	Q4GYR6
Tb927.6.660 S199	hypothetical protein, conserved	1.43978	0	-0.709533	0.382795	0.336393	0.3553	0.730248															0.00167999	81.185	53.513	78.287	0.999999	1911400	Tb927.6.660	S	199	SETSSKLAGPSHLQPSARGAVSEAPPSASGN	XXXXXXPPPPPPPPPPPPXXXXXXXXXXXXX	Q583T7
Tb927.11.5260 S167	SWI/SNF-related matrix-associated actin-dependent regulator of chromatin subfamily A-like protein, putative	1.43941	0	0.362015	0.603578	0.56251	0.612757	1.43941									GO:0005634;GO:0005654	nucleoplasm;nucleus	GO:0003677;GO:0005524	ATP binding;DNA binding	GO:0006338	chromatin remodeling	1.76219e-09	123.74	90.077	111.27	1	22574000	Tb927.11.5260	S	167	KDNVLEHEKQVKVNLSQGPDPDDVVYSQLHP	XXXXXXXXXXXXPPPPPPPPPPPPPPPPPPP	Q385P2
Tb927.5.2460 T339	hypothetical protein, conserved	1.43923	0	-0.442433	-1.38603	-1.34221	-0.637658	0.053201									GO:0005929	cilium					4.08678e-05	85.881	49.341	82.267	0.999945	17307000	Tb927.5.2460	T	339	REPIDDSSHEPFADVTPMELRRNACVIPGAT	XPPPPPPPPPPPPPPPPPPPPXXXXXXXXXX	Q582C0
Tb927.10.2340 S25	SNARE domain containing protein, putative	1.43905	0	0.604859	1.43905	0.844218	0.036101	1.06665															4.06269e-25	202.32	154.04	171.46	1	56606000	Tb927.10.2340	S	25	DAVSEQDRLLGELHNSVLNTRQYALAIGEDL	XXXXXXXXPPPPPPPPPPPPPXXXXXXXXXX	Q38C10
Tb927.1.5000 S199	hypothetical protein, conserved	1.43905	0	0.514519	0.975483	0.389714	-0.46357	0.894265									GO:0005739	mitochondrion			GO:0010608	posttranscriptional regulation of gene expression	8.22733e-23	192.62	175.94	192.62	1	8379100	Tb927.1.5000	S	199	RYSTMCDASTTSDNLSWRNQEEMQDASTQAE	XPPPPPPPPPPPPPPPPPXXXXXXXXXXXXX	Q4GY80
Tb927.1.2120 S49	Calpain-like protein CALP1.3	1.43858	0	-0.167629	-0.817824	-1.07493	-0.776594	-1.43858									GO:0005737;GO:0060170;GO:0097542	ciliary membrane;ciliary tip;cytoplasm					5.31316e-31	179.74	120.74	179.74	1	47633000	Tb927.1.2120	S	49	EQNGVKEGQSSKKKRSGDDPPDEFEELTVTA	XXXXXXXXXXXXXPPPPPPPPPPPPPPPPPP	Q4GZ09
Tb927.2.4930 S185	esterase, putative	1.43846	0	1.28938	-0.079845	-0.149083	-0.06232	0.153888	+						+		GO:0005737;GO:0005929;GO:0097014	ciliary plasm;cilium;cytoplasm	GO:0003824	catalytic activity	GO:0010608	posttranscriptional regulation of gene expression	3.74956e-05	152.69	103.25	104.82	1	47946000	Tb927.2.4930	S	185	HVVDLYERFLGKDAESPNVAKGPWCDYLSDG	XXXXXXXXXXXXPPPPPPPPPXXXXXXXXXX	Q586T2
Tb927.10.5880 T583	Proteophosphoglycan, putative	1.43842	0	1.15721	0.519733	0.84412	0.875607	1.43842								+	GO:0030863	cortical cytoskeleton			GO:0010608	posttranscriptional regulation of gene expression	2.37445e-32	212.34	180	212.34	1	84532000	Tb927.10.5880	T	583	VTSKVVSDFNQVEKVTPDGGKGSNITSSRKS	XXXXPPPPPPPPPPPPPPPPPXXXXXXXXXX	Q38B16
Tb927.3.1570 T559	Lapatinib-binding protein kinase 3	1.43833	0	0.544202	0.798105	1.43833	0.370596	0.568023		+									GO:0004674;GO:0005524	ATP binding;protein serine/threonine kinase activity	GO:0006468	protein phosphorylation	8.43714e-08	138.46	138.46	107.45	0.999571	126180000	Tb927.3.1570	T	559	VANNTAKGELEERKPTPCLDSEVGNEPLPLF	XXXXXXXXXXXXXPPPPPPPPPPPPPPPPPP	Q57XZ0
Tb927.6.3100 S22	Intraflagellar transport complex B protein 46 C terminal, putative	1.43656	0	0.33232	-0.318087	-0.914044	-1.10424	-0.644251									GO:0030990;GO:0030992	intraciliary transport particle;intraciliary transport particle B					1.36124e-20	187.56	157.39	187.56	0.999973	6841500	Tb927.6.3100	S	22	KSKKEVSEEPKTTGGSGGDATETSPPTPKAK	XXXXXXXXXXXPPPPPPPPPPPPPPPPPPXX	Q583M4
Tb927.7.4700 S238	WD domain, G-beta repeat, putative	1.43489	0	0.406706	1.43489	0.590957	0.264684	0.365642									GO:0020016	ciliary pocket					3.63e-110	296.25	296.25	233.28	0.997606	435000000	Tb927.7.4700	S	238	SNFIKQVLEQPDLDLSTRLRSEPGTGTGVSV	XXXXXPPPPPPPPPPPPPXXXXXXXXXXXXX	Q57X86
Tb927.8.6810 S123	STE/STE11 serine/threonine-protein kinase, putative	1.43469	0	-0.0790554	-0.172087	0.135427	0.3788	1.2626		+									GO:0004672;GO:0005524	ATP binding;protein kinase activity	GO:0006468	protein phosphorylation	0.000589295	59.163	29.527	56.021	0.992773	5712500	Tb927.8.6810	S	123	EFSTQESLDEGTLRASPEEEAKYTALTTLNP	PPPPPPPPPPPPPPPPPPPPPPXXXXXXXXX	Q57TT2
Tb927.2.5600 S1109	hypothetical protein, conserved	1.43406	0	-0.290231	-0.365003	1.06906	-0.101885	0.08464									GO:0005737	cytoplasm					8.12623e-06	91.66	59.764	91.66	0.999994	17008000	Tb927.2.5600	S	1109	DPRLERQVRPSSRRLSIPVEPDQASYATTCS	XXXXXXXXXXXXXPPPPPPPPPPPPPPPPPP	Q586D9
Tb927.7.3740 T326	hypothetical protein, conserved	1.43385	0	0.315602	1.43385	0.553473	0.224746	0.79071									GO:0005929;GO:0005930	axoneme;cilium			GO:0010608	posttranscriptional regulation of gene expression	7.92834e-27	204.23	178.7	200	1	680810000	Tb927.7.3740	T	326	LSELKGLQKDVDLMRTVGPGDGLDAVQSARL	XXXXXXXXXPPPPPPPPPPPPPPPPPPPPPX	Q57WI9
Tb927.10.720 T12	PB1 domain containing protein, putative	1.43384	0	0.632263	1.43384	1.1296	0.918692	1.24138									GO:0032154;GO:0036064;GO:0051286	cell tip;ciliary basal body;cleavage furrow			GO:0010608	posttranscriptional regulation of gene expression	0.000303034	130.47	108.14	105.65	0.992733	17682000	Tb927.10.720	T	12	____MPKKSEPVAPVTSARSSSPTCRPPVHP	XXXXXXXPPPPPPPPPPPPXXXXXXXXXXXX	Q38CG8
Tb927.11.5620 S4	hypothetical protein, conserved	1.43256	0	0.885947	0.983199	0.520799	-0.111186	1.32138															1.55746e-05	141.73	85.296	141.73	0.999902	4507600	Tb927.11.5620	S	4	____________MNVSLGTAPCKASCGVKQP	XXXXXXXXXXXXPPPPPPPPPPPXXXXXXXX	Q385K6
Tb927.5.3270 S333	Autophagy protein Apg6, putative	1.4325	0	0.410098	0.513067	1.13302	-0.299482	1.0171															6.06561e-46	216.31	173.36	203.75	0.972023	11057000	Tb927.5.3270	S	333	SGNAPTNVNAELNDVSCSRIGLARTLTLERT	PPPPPPPPPPPPPPPPPPPXXXXXXXXXXXX	Q57Z66
Tb927.7.6680 S146	STE/STE11 serine/threonine-protein kinase, putative	1.43198	0	0.360793	0.0774825	-0.333753	-0.0143305	1.09823		+							GO:0005737;GO:0097014	ciliary plasm;cytoplasm	GO:0005524	ATP binding	GO:0006468	protein phosphorylation	5.46203e-05	76.943	37.639	63.536	0.970165	14452000	Tb927.7.6680	S	146	PEQKREMRNIITNTPSEGRGSGAGSEQTVVG	XXXXXXXXPPPPPPPPPPPPPPPPPPPPPPP	Q57Y61
Tb927.11.1820 S175	translation initiation factor eIF2B delta subunit, putative	1.43102	0	0.322109	0.64565	0.895614	0.550565	1.43102									GO:0005737;GO:0005851	cytoplasm;eukaryotic translation initiation factor 2B complex	GO:0003743;GO:0005525	GTP binding;translation initiation factor activity	GO:0006413;GO:0006417	regulation of translation;translational initiation	2.85905e-14	182.57	130.07	172.26	0.999986	9073200	Tb927.11.1820	S	175	LGERVAVTVSAGTAGSQMRDEQLFVDVQAVV	XXXXPPPPPPPPPPPPPPPXXXXXXXXXXXX	Q4FKA6
Tb927.10.5200 T273	hypothetical protein, conserved	1.43098	0	0.027229	0.795453	1.43098	1.21493	1.26574									GO:0005737	cytoplasm					1.4712e-09	181.4	124.77	175.49	0.999991	154790000	Tb927.10.5200	T	273	TGLSKSAAREALENGTPTRLPPSSEMPEPTM	XXXXXXXXXPPPPPPPPPPPPPPPPPPPPPP	Q38B83
Tb927.11.16610 S313	zinc-finger of a C2HC-type, putative	1.43087	0	0.832219	0.825942	1.16331	1.43087	0.931807									GO:0005737;GO:0036064	ciliary basal body;cytoplasm			GO:0010608	posttranscriptional regulation of gene expression	8.55398e-15	190.53	102.47	190.53	1	333200000	Tb927.11.16610	S	313	EQQPSTEEKSGLEAVSVARHRVEMKASHSSP	XXXXXXXXXPPPPPPPPPPXXXXXXXXXXXX	Q381C5
Tb927.10.12870 S717	Basal body protein	1.43058	0	-0.378997	-0.116425	-0.0772345	0.141047	1.05159									GO:0005737;GO:0036064;GO:0097014	ciliary basal body;ciliary plasm;cytoplasm					0.000128158	122.69	48.157	122.69	1	11793000	Tb927.10.12870	S	717	ANGQQNSDRQSGTRGSLQITNLRSLEKRESG	XXXXXXXXXPPPPPPPPPPPPPPXXXXXXXX	Q388V9
Tb927.6.840 S236	hypothetical protein, conserved	1.42973	0	-0.647428	0.185227	0.150481	0.301015	0.7823															1.96855e-71	254.68	254.68	229.69	1	78436000	Tb927.6.840	S	236	SCTEERHESSSIMGNSPPDSKEKGNDASSFP	XXXXXXPPPPPPPPPPPPPPPXXXXXXXXXX	Q585G2
Tb927.3.2730 S841	hypothetical protein, conserved	1.42964	0	0.113638	0.894371	1.34699	0.875147	1.42965															2.42387e-05	125.39	109.75	125.39	1	1079800	Tb927.3.2730	S	841	SRGCGRREAEAMFMRSVVLLGDNLTPDELAR	XXXXXXXXXXXXXXXPPPPPPPPPPPPPPPP	Q582Y5
Tb927.6.3520 S143	Uncharacterised ACR, YagE family COG1723, putative	1.42957	0	0.54799	-0.88158	-0.513375	0.00570867	-0.306504															2.94097e-62	238.64	188.42	142.1	0.9646	39003000	Tb927.6.3520	S	143	TTRYFLADPHGLRSESDTQCLNSLTGKHWEY	XXXXXXXXXXXXXPPPPPPPPPPPPPPXXXX	Q584Z2
Tb927.10.9720 S167	RNA-editing-associated protein 1	1.42928	0	0.910271	1.28896	1.33392	0.863129	1.42928									GO:0031019	mitochondrial mRNA editing complex			GO:0009451	RNA modification	3.69574e-05	155.39	133.75	137.95	0.998074	97088000	Tb927.10.9720	S	167	RLVASSRFAPADRPSSAPKRLPMGSGRTGGL	XXXXXXXPPPPPPPPPPPPXXXXXXXXXXXX	Q38A04
Tb927.11.5640 S686	hypothetical protein, conserved	1.42881	0	0.535501	0.402567	0.414233	1.27543	1.42881					+	+		+							2.00837e-06	107.21	88.677	76.586	0.954285	130570000	Tb927.11.5640	S	686	SGGDSHRQQKGKSALSSDNSPLRDDTAHAQV	XXXXXXXXXXXXPPPPPPPPPPPPPPPPPPP	Q385K4
Tb927.6.3120 T199	chaperone protein DnaJ, putative	1.42812	0	-0.124358	0.768869	-0.085662	-0.65925	-0.541682											GO:0051082	unfolded protein binding	GO:0006457	protein folding	0.000129515	149.94	96.777	115.29	0.975095	1691300	Tb927.6.3120	T	199	DAPLGRYRPTSPGPTTKAATPKAADCSTTRT	XXXXXXPPPPPPPPPPPXXXXXXXXXXXXXX	Q583M2
Tb927.8.3640 S319	JAB1/Mov34/MPN/PAD-1 ubiquitin protease, putative	1.42798	0	-0.263532	-1.06076	-1.42798	-1.08482	-0.473991															7.59178e-06	129.42	129.42	129.42	0.999886	4257800	Tb927.8.3640	S	319	LRHVGKICDVLPSIASPVAPPTRCEDNSVTH	XXXXXXPPPPPPPPPPPPPPPPPXXXXXXXX	Q580Y4
Tb927.6.4640 T845	hypothetical protein, conserved	1.42752	0	0.468561	0.652929	0.237819	0.345824	1.42752															5.07898e-05	149.32	116.24	145.83	1	30653000	Tb927.6.4640	T	845	DSSESPRKDADTRARTQVAASLGKYPDSKRR	XXXXXXXXXXXXXPPPPPPPPPPPPPPPPXX	Q587D0
Tb927.10.870 T1125	hypothetical protein, conserved	1.42715	0	-0.150669	0.70664	0.85125	0.375784	1.27649							+	+	GO:0005929;GO:0032154;GO:0036064	ciliary basal body;cilium;cleavage furrow					0.00140783	107.11	75.179	84.507	1	6269100	Tb927.10.870	T	1125	VRAPQISGRRLLGQATPMRSAPTNTPKRHKT	XXXXXXXXXXPPPPPPPPPXXXXXXXXXXXX	Q38CF3
Tb927.7.6680 S531	STE/STE11 serine/threonine-protein kinase, putative	1.42594	0	0.370024	0.829746	0.262255	0.248332	1.42595		+							GO:0005737;GO:0097014	ciliary plasm;cytoplasm	GO:0005524	ATP binding	GO:0006468	protein phosphorylation	4.67714e-09	184.51	163.51	184.51	1	55201000	Tb927.7.6680	S	531	SHKIRQREEQRRLLGSQIGLPDTRKQLMPEQ	XXXXXXXXXXXXPPPPPPPPPPPPXXXXXXX	Q57Y61
Tb927.10.5190 S50	Kinesin associated protein, putative	1.42566	0	-0.8449	0.0714465	-0.301133	-0.072131	0.580757									GO:0005737;GO:0097014	ciliary plasm;cytoplasm					0.00210097	73.841	49.416	50.222	0.985979	5542900	Tb927.10.5190	S	50	RPTPSQREQKQETSKSPLVMRANAAADVHQW	XXXXXXXXXXPPPPPPPPPPPXXXXXXXXXX	Q38B84
Tb927.5.3650 T519	hypothetical protein, conserved	1.42413	0	-0.023749	0.868695	1.10097	0.114794	1.40038									GO:0005737	cytoplasm					2.1567e-35	215.15	215.15	203.92	0.997157	12262000	Tb927.5.3650	T	519	HGSEHACTSRLVRSNTINGDCIDAVFKRIQP	XXXXXXXXXXXXXPPPPPPPPPPPPPPXXXX	Q57UA1
Tb927.11.8950 T594	leucine rich repeat	1.4239	0	0.364297	-0.75894	0.664963	0.572051	0.359629					+			+			GO:0005515	protein binding			0.000260335	128.68	51.125	115.37	0.991348	18479000	Tb927.11.8950	T	594	SERAYDLPSPGDLRRTNTQSDFAPPNRSASA	XXXXXXXXXXXXXXXPPPPPPPPPPPPXXXX	Q384D3
Tb927.10.11450 S432	TFIIF-stimulated CTD phosphatase, putative	1.42318	0	-1.05751	-1.42318	-0.11092	-0.945379	-0.839584							+		GO:0005737	cytoplasm					0.00163927	72.681	37.913	66.023	1	5097500	Tb927.10.11450	S	432	LRSLYPRCIAPGDGGSPVRDASASAESVGNS	XXXXXXXPPPPPPPPPPPPPPPPPPPPPPPP	Q389J5
Tb927.11.5000 S15	Dynein intermediate chain 1, axonemal	1.42157	0	0.900606	0.140291	1.03381	1.05179	-0.369783									GO:0005856;GO:0005930;GO:0030286	axoneme;cytoskeleton;dynein complex	GO:0003774	motor activity	GO:0007018;GO:0043056;GO:0060294	cilium movement involved in cell motility;forward locomotion;microtubule-based movement	2.18311e-23	149.93	149.93	44.264	1	904100000	Tb927.11.5000	S	15	_MDTNARRASGGSAASVDAAPVAAAPPEDDR	XXXXXXXPPPPPPPPPPPPPPPPPPPPPPPP	Q385R8
Tb927.5.2410 S1284	kinesin, putative	1.42154	0	0.237712	0.950995	1.21007	1.14739	1.42154									GO:0005929;GO:0005930;GO:0097542	axoneme;ciliary tip;cilium			GO:0010608	posttranscriptional regulation of gene expression	0.000844717	72.417	39.982	70.98	0.966175	7487500	Tb927.5.2410	S	1284	AISPSHFPQSGGGGVSRSMREAIERSLVTLN	PPPPPPPPPPPPPPPPPXXXXXXXXXXXXXX	Q582C4
Tb927.6.3990 S531	hypothetical protein, conserved	1.42116	0	0.218832	0.92139	1.0409	1.42116	0.801126							+								2.95601e-30	219.84	217.2	219.84	1	10266000	Tb927.6.3990	S	531	QRQADALWRLFTNGESPLALLRRQSMGPRAF	XXXXXXXXXPPPPPPPPPPPPPXXXXXXXXX	Q585Z7
Tb927.1.1530 S106	STE group serine/threonine-protein kinase, putative	1.42107	0	0.504212	0.56277	0.353894	0.387428	1.42107		+							GO:0005737	cytoplasm	GO:0004672	protein kinase activity	GO:0006468	protein phosphorylation	0.000316513	131.79	111.46	131.79	0.999387	24788000	Tb927.1.1530	S	106	ETVPEFAFFQPVKKPSTVSWALGARGVDSSR	XXXXXXXXXXXXXPPPPPPPPPPPPXXXXXX	Q4GZ66
Tb927.9.8180 S514	hypothetical protein, conserved	1.42056	0	0.358227	0.473268	0.824537	0.37333	1.42056									GO:0005737;GO:0051286	cell tip;cytoplasm					3.04721e-07	81.532	63.001	59.228	0.998771	31746000	Tb927.9.8180	S	514	NDAEFFQDSDAADACSEGGAMLREPQTFLAA	PPPPPPPPPPPPPPPPPPPPPPPXXXXXXXX	Q38EE5
Tb11.v5.1036 S120	gamma-tubulin complex subunit, putative	1.42034	0	0.654665	1.39877	0.835231	1.42034	1.3163															9.96392e-08	187.58	121.04	115.12	1	48849000	Tb11.v5.1036	S	120	DDRQPVSSVTGRRGNSFELPGRLIGRRDGSG	XXXXXXXXXXXXPPPPPPPPPPXXXXXXXXX
Tb927.3.5310 T1276	paraflagellar rod protein	1.41952	0	0.371676	-0.423679	0.995836	0.120372	0.548134									GO:0005737	cytoplasm			GO:0010608	posttranscriptional regulation of gene expression	2.20585e-15	127.35	103.77	109.56	0.998716	450630000	Tb927.3.5310	T	1276	LDEPVADTEVAEKEPTDSEVIPEKEIPDTEA	PPPPPPPPPPPPPPPPPPPPPPPPXXXXXXX	Q580U4
Tb927.5.4340 S236	basal body component, putative	1.41913	0	0.598812	1.41913	1.38794	1.21867	0.832195									GO:0036064	ciliary basal body	GO:0032403	protein complex binding			3.24914e-05	152.16	118.19	152.16	1	29382000	Tb927.5.4340	S	236	HYLEERQRAIESNHESVERKRREAAERAASL	XXXXXXXXPPPPPPPPPPPXXXXXXXXXXXX	Q57Z15
Tb927.11.6220 S140	Palmitoyl acyltransferase 7	1.4182	0	0.0182667	1.4182	0.74471	1.15241	0.79655									GO:0016021;GO:0020016	ciliary pocket;integral component of membrane			GO:0006897;GO:0018345	endocytosis;protein palmitoylation	0.000186723	93.716	69.491	86.498	0.999998	23360000	Tb927.11.6220	S	140	RGTEKANSAAEEAALSPLNHRISSHKARGGR	XXXXXPPPPPPPPPPPPPPPPXXXXXXXXXX	Q385E7
Tb927.5.2620 S353	hypothetical protein, conserved	1.41719	0	0.914709	1.41719	1.34452	0.73938	0.609747									GO:0005730;GO:0005737	cytoplasm;nucleolus			GO:0010608	posttranscriptional regulation of gene expression	8.36418e-43	221.34	221.34	119.43	0.999529	70047000	Tb927.5.2620	S	353	GDGSKKLPAEALTSVSFSSISREAANAYRII	XXXXXPPPPPPPPPPPPPPPPPXXXXXXXXX	Q57ZT8
Tb927.3.1570 S126	Lapatinib-binding protein kinase 3	1.41693	0	0.452111	1.01749	1.41693	1.17872	1.0514		+									GO:0004674;GO:0005524	ATP binding;protein serine/threonine kinase activity	GO:0006468	protein phosphorylation	1.65356e-35	223.14	223.14	195.5	0.999863	181000000	Tb927.3.1570	S	126	ALAATVTRRPLSICDSPSLEAKFQQRLAEQG	XXXXXXXXPPPPPPPPPPPPPPXXXXXXXXX	Q57XZ0
Tb927.9.8180 S393	hypothetical protein, conserved	1.41665	0	0.317132	0.506851	0.484075	0.407774	1.41665									GO:0005737;GO:0051286	cell tip;cytoplasm					1.79646e-07	166.79	116.5	132.5	1	83368000	Tb927.9.8180	S	393	DVHRSMLSEERLRAPSQLTMSNARFSIPMAS	XXXXXXXXXXXPPPPPPPPPPPPPXXXXXXX	Q38EE5
Tb927.1.4310 S264	Flagellum attachment zone protein 2	1.41641	0	-0.199973	-0.453056	0.86682	-0.549591	-0.513596								+	GO:0005856;GO:0043234	cytoskeleton;protein complex	GO:0005515	protein binding			1.83431e-05	136.36	136.36	80.719	0.999996	18264000	Tb927.1.4310	S	264	LRSAPDDSRRSRGPESHSVRSDTTRTGGTPS	XXXXXXXXXXPPPPPPPPPPPPPPPXXXXXX	Q4GYE7
Tb927.4.2600 S1437	hypothetical protein, conserved	1.41579	0	0.298189	1.03815	1.41579	1.29423	0.330759								+	GO:0005737;GO:0005930	axoneme;cytoplasm					1.31623e-09	103.15	103.15	60.814	0.992003	26146000	Tb927.4.2600	S	1437	ATSVCSRKTRTSKRVSPRPSSCDTDAPAGAI	XXXXXXXXXXXXXPPPPPPPPPPPPPPPPPP	Q584C7
Tb927.11.2750 S440	Present in the outer mitochondrial membrane proteome 12	1.41575	0	0.346637	-0.410272	-0.421874	-0.000659	0.993875									GO:0005737;GO:0005741	cytoplasm;mitochondrial outer membrane					3.05412e-12	153.68	153.68	112.44	0.962652	19184000	Tb927.11.2750	S	440	NSLKTERRRMHESSPSADPGDTEAPLLEPGK	XXXXXXXXXPPPPPPPPPPPPPPPPPPPPPP	Q386N5
Tb927.9.8240 T341	hypothetical protein, conserved	1.41574	0	-0.0301369	0.28562	-0.299187	-0.096673	1.11656									GO:0005737	cytoplasm					1.44798e-45	230.69	179.6	123.92	0.968417	26683000	Tb927.9.8240	T	341	LSPFLVGRTDLDVRRTAVSQSATPLYSPRNN	XXXXXXXXXXXXXXXPPPPPPPPPPPPPPXX	Q38EE1
Tb927.11.610 T286	hypothetical protein, conserved	1.41501	0	-0.903877	-0.666108	-1.41501	-1.0883	-1.07335									GO:0005737;GO:0005929	cilium;cytoplasm					3.0208e-05	126.04	111.93	111.93	0.999402	18831000	Tb927.11.610	T	286	GYAGHIPTYCSKFGRTFHTIEESAPTLTRPV	XXXXXXXXXXXXXXXPPPPPPPPPPPPPPPP	Q387J0
Tb927.5.1600 S357	hypothetical protein, conserved	1.41479	0	1.41479	0.725379	1.23001	1.0422	1.31521									GO:0005737;GO:0031981;GO:0097014	ciliary plasm;cytoplasm;nuclear lumen			GO:0010608	posttranscriptional regulation of gene expression	0.000980269	102.05	63.219	94.465	0.991189	19801000	Tb927.5.1600	S	357	YIRLVSGANFPPRSSSNPTVKPRPLHLGAKE	XXXXXXXXXXXXXPPPPPPPPPPXXXXXXXX	Q57VA3
Tb927.11.15800 S316	Tip Of Extending FAZ protein 1	1.41463	0	-0.336906	1.07773	0.63046	0.736389	0.22088					+	+	+	+	GO:0051286	cell tip	GO:0005515	protein binding	GO:0000281;GO:1902472	mitotic cytokinesis;regulation of mitotic cytokinesis;site selection	7.79677e-25	197.1	131.29	138.28	0.996104	7753500	Tb927.11.15800	S	316	SRASAQLASGAAVMSSLRSSSPSSWRASHGG	XXPPPPPPPPPPPPPPPPXXXXXXXXXXXXX	Q381K6
Tb927.7.6640 S549	hypothetical protein, conserved	1.41403	0	-0.711587	0.594551	0.175337	-0.819474	0.550773									GO:0005929;GO:0005930	axoneme;cilium			GO:0010608	posttranscriptional regulation of gene expression	4.78845e-06	140.45	140.45	133.9	0.999909	114800000	Tb927.7.6640	S	549	SGAAGHSGERAASDLSFLPSDNTDARVPSAG	XXXXXXXXXXPPPPPPPPPPPPPPPPXXXXX	Q57Y65
Tb927.11.10520 S8	kinetoplastid kinetochore protein 2	1.41256	0	0.06345	1.26857	1.41256	0.863291	1.09692		+		+			+	+	GO:0000776;GO:0005634	kinetochore;nucleus	GO:0004674;GO:0005524	ATP binding;protein serine/threonine kinase activity	GO:0006468;GO:0007059	chromosome segregation;protein phosphorylation	5.75649e-05	130.69	130.69	117.03	0.999483	9220400	Tb927.11.10520	S	8	________MFNVSPASRDRVRSESQRTPRPR	XXXXXXXXPPPPPPPPPPPXXXXXXXXXXXX	Q383M7
Tb927.8.4330 S200	small GTP-binding protein Rab11	1.41242	0	0.216582	0.838298	1.05927	1.41242	0.39181									GO:0000331;GO:0005768;GO:0012505	contractile vacuole;endomembrane system;endosome	GO:0003924;GO:0005525	GTP binding;GTPase activity	GO:0007264;GO:0016191;GO:0016192;GO:0016197	endosomal transport;small GTPase mediated signal transduction;synaptic vesicle uncoating;vesicle-mediated transport	1.9649e-67	239.19	189.57	99.796	0.999877	16084000	Tb927.8.4330	S	200	PPLNAGAAAKKPVNLSPSNSNQPAGKASGGC	XXXXXXXXXXPPPPPPPPPPPPPPPPXXXXX	D6XLG8
Tb927.6.1870 S152	Eukaryotic translation initiation factor 4E-4	1.41228	0	0.327583	1.31483	1.41228	0.986977	0.988687	+								GO:0005737;GO:0010494;GO:0016281	cytoplasm;cytoplasmic stress granule;eukaryotic translation initiation factor 4F complex	GO:0000339;GO:0003729	mRNA binding;RNA cap binding	GO:0010608	posttranscriptional regulation of gene expression	2.74803e-35	212.59	212.59	140.22	0.997887	106020000	Tb927.6.1870	S	152	TADLAVEKELQRKQQSGSPSTSSWVTTCTKS	XXXXXXXXXXXXPPPPPPPPPPPPPPPPPPX	Q585M4
Tb927.6.4750 S87	hypothetical protein, conserved	1.41127	0	0.740126	0.545184	0.605159	1.20188	1.41127									GO:0005737;GO:0005930	axoneme;cytoplasm					8.70818e-11	132.83	132.83	111.38	1	390170000	Tb927.6.4750	S	87	VFNSRAPGQHDELDLSSAEEDENLLDSQKTL	XXXXXPPPPPPPPPPPPPPPPPPPPPPPPXX	Q587E1
Tb927.11.15680 S10	hypothetical protein, conserved	1.41066	0	0.700927	0.317869	0.343697	0.926589	1.41066									GO:0005654;GO:0005737;GO:0031981;GO:0097014	ciliary plasm;cytoplasm;nuclear lumen;nucleoplasm					6.19681e-46	222.42	184.37	191.93	1	38482000	Tb927.11.15680	S	10	______MSEVADFSDSADEWEATPKGPVDDA	XXXXXXXPPPPPPPPPPPPPPPPPPXXXXXX	Q381L8
Tb927.8.8000 S519	hypothetical protein, conserved	1.41052	0	-1.058	-1.285	-1.13805	-0.857964	-1.41052									GO:0005737;GO:0005929;GO:0005930	axoneme;cilium;cytoplasm					3.24658e-05	80.98	80.98	80.98	1	19485000	Tb927.8.8000	S	519	GHGGQAEGEQPPDGGSAERDERKTDSSSAQR	PPPPPPPPPPPPPPPPPPPPPPXXXXXXXXX	Q57U45
Tb927.4.1850 S388	hypothetical protein, conserved	1.41026	0	0.260105	-0.0658763	0.407749	0.0223871	1.34438															5.42149e-05	118.19	73.076	105.17	0.999274	6896800	Tb927.4.1850	S	388	AGGKSRKEIQPSQYASPMEIVRLYDAALETI	XXXXXXXPPPPPPPPPPPPPPPXXXXXXXXX	D6XFC1
Tb927.10.5910 S201	Basal body protein	1.40971	0	0.227077	1.40971	1.18839	0.99365	1.38816									GO:0036064	ciliary basal body					1.51732e-06	166.86	166.86	164.2	0.999769	57257000	Tb927.10.5910	S	201	EPSSNMRGTSASSLLSPNRSKLSTDTADGAP	XXXXXXXPPPPPPPPPPPPXXXXXXXXXXXX	Q38B13
Tb927.8.1550 S760	paraflagellar rod component, putative	1.40727	0	-0.24548	0.318626	0.490423	0.862789	1.16179								+							0.000119661	123.96	81.228	77.744	1	168940000	Tb927.8.1550	S	760	GEKYNNKDYIRMLLLSPGAKQSNSATEAAVE	XXXXXXXXXXXPPPPPPPPPXXXXXXXXXXX	Q580G8
Tb927.1.4800 S266	hypothetical protein, conserved	1.40631	0	0.849739	0.716936	0.598642	0.849449	-0.556566								+							0.000363563	102.63	78.248	65.092	0.994838	28287000	Tb927.1.4800	S	266	RSGLSTDSFPRRRSPSPSSHGDVFHRLTEDA	XXXXXXXXXXXPPPPPPPPPPPPPPPXXXXX	Q4GY98
Tb927.3.4140 S66	hypothetical protein, conserved	1.40502	0	-0.426027	0.908925	0.978991	0.953395	0.915574									GO:0005654;GO:0005737;GO:0005739	cytoplasm;mitochondrion;nucleoplasm					2.24046e-08	143.28	92.493	143.28	1	8862500	Tb927.3.4140	S	66	SGKRSGAAGAVGVQPSPVGKQQPRGNRLHIL	XXXXPPPPPPPPPPPPPPPPXXXXXXXXXXX	Q580M8
Tb927.3.1030 T277	RNA-binding protein	1.40444	0	-0.319831	-1.32479	-1.26842	-1.40444	-0.725746	+								GO:0005737	cytoplasm	GO:0003729	mRNA binding			8.53634e-05	143.55	143.55	133.88	0.996984	39640000	Tb927.3.1030	T	277	QPEFQPTLRENRRSETDLDRRRGRGGGGGGG	XXXXXXXXXPPPPPPPPPPPPXXXXXXXXXX	Q57WY6
Tb927.4.4500 S212	hypothetical protein, conserved	1.40267	0	0.151793	1.00774	0.934525	0.775863	1.40267									GO:0005737	cytoplasm					3.75534e-08	157.03	113.07	148.78	1	20981000	Tb927.4.4500	S	212	GADWLTSERISSVQISPRVSSGVTRSSSGIR	XXXXXXXXXPPPPPPPPPXXXXXXXXXXXXX	Q583D5
Tb927.9.5730 S7	nucleosome assembly protein-like protein	1.40262	0	0.218969	1.40262	1.29203	1.34571	1.09719									GO:0005634;GO:0005737	cytoplasm;nucleus	GO:0042393	histone binding	GO:0006334	nucleosome assembly	0.00260253	111.27	111.27	60.691	1	33458000	Tb927.9.5730	S	7	_________MPRENFSPKHVDPVNFHNDDDE	XXXXXXXXXPPPPPPPPPXXXXXXXXXXXXX	Q38EY2
Tb927.10.5780 S46	amino acid tansporter, putative	1.40209	0	-0.204372	0.862095	1.19772	1.17894	1.09173							+		GO:0005737;GO:0016020;GO:0031981;GO:0097014	ciliary plasm;cytoplasm;membrane;nuclear lumen			GO:0006865	amino acid transport	6.85456e-13	178.85	178.85	150.01	0.999419	13485000	Tb927.10.5780	S	46	SGTLISGAASARTVASPSQTQPADSRLSLSP	XXXXXXXXXXXXPPPPPPPPPPPPPPXXXXX	Q38B26
Tb927.8.830 S711	Protein of unknown function (DUF3608), putative	1.40189	0	0.420082	0.838534	0.857111	1.40189	0.758946															7.20699e-20	176.17	119.62	176.17	0.996867	27277000	Tb927.8.830	S	711	SESEDSQKVKSSAPLSGTPTGLGEDVPRTTQ	XXXXXXXXXXPPPPPPPPPPPPPPPPPPXXX	Q57YE8
Tb927.11.12720 S379	hypothetical protein, conserved	1.40184	0	-0.343256	0.62489	0.635561	1.05858	0.83998															6.12649e-06	151.59	106.31	151.59	0.999999	5683200	Tb927.11.12720	S	379	WTSAMRATNTLGVGKSPGNRRHTSSALSGSL	XXXXXXPPPPPPPPPPPPPPXXXXXXXXXXX	Q382Q9
Tb927.11.6350 T39	AAA ATPase, putative	1.40174	0	-0.127411	0.85969	1.14087	1.22994	1.27433									GO:0005634	nucleus	GO:0016887	ATPase activity			5.18697e-05	99.021	64.6	73.928	0.999819	137690000	Tb927.11.6350	T	39	TNANKFSNFITNAPQTPPREEPLGRGCRIPR	XXXXXPPPPPPPPPPPPPPPPPPPPXXXXXX	Q385D4
Tb927.5.570 T1831	hypothetical protein, conserved	1.40157	0	0.839553	1.40157	1.27611	1.22195	0.513694								+	GO:0005929	cilium					4.66589e-05	175.33	143.11	149.33	1	75686000	Tb927.5.570	T	1831	DGRRTTSATRAPVTRTPPSLSAALRGQSPQA	XXXXXXXXXXXXXXXPPPPPPPPPPXXXXXX	Q57VV6
Tb927.10.9180 T244	PRA1 family protein, putative	1.40101	0	-0.486733	-1.40101	-0.911868	-0.731956	-1.11393									GO:0005635;GO:0005737;GO:0005783	cytoplasm;endoplasmic reticulum;nuclear envelope					0.000322689	99.055	75.099	99.055	1	54154000	Tb927.10.9180	T	244	GGSCSKSSSPWMGTRTPEVLHHSFSSSSRPS	XXXXXXXXXXXXXXXPPPPPPPPPPPPPPXX	Q38A56
Tb927.3.1310 S589	hypothetical protein, conserved	1.40047	0	-0.113127	1.28734	0.985381	0.820666	1.2187															1.61286e-05	115.2	93.967	115.2	1	127990000	Tb927.3.1310	S	589	DSPTTVRESSRIGVLSPNIVPQTTHQVSGRF	XXXXXXXXXXXPPPPPPPPPPPPPPPPPPPX	Q57XW4
Tb927.3.1290 S920	cullin 4B, putative	1.40039	0	0.433673	-0.339048	-0.084572	-0.049735	1.06134									GO:0005634;GO:0005730;GO:0005737;GO:0020023;GO:0031461;GO:0036064	ciliary basal body;cullin-RING ubiquitin ligase complex;cytoplasm;kinetoplast;nucleolus;nucleus			GO:0006511	ubiquitin-dependent protein catabolic process	0.00142465	94.363	77.267	94.363	0.971287	6061800	Tb927.3.1290	S	920	VMEEVPKLVRFPVTASAVKESARRLTERGFL	XXXXXXXXXXPPPPPPPPPXXXXXXXXXXXX	Q57XW2
Tb927.6.840 S262	hypothetical protein, conserved	1.40022	0	0.0613927	1.40022	1.0816	0.812427	0.646509															5.25271e-17	176.7	147.35	163.95	1	78288000	Tb927.6.840	S	262	ASSFPWQSLCTVNVMSPRGSAGTPRPVTIAP	PPPPPPPPPPPPPPPPPPXXXXXXXXXXXXX	Q585G2
Tb927.9.4080 S1228	Stumpy formation signalling pathway protein, putative	1.39992	0	1.39992	1.11153	0.968202	1.17085	0.017521	+								GO:0005737	cytoplasm	GO:0003729;GO:0005515	mRNA binding;protein binding	GO:0010608;GO:0044145;GO:0052106	modulation of development of symbiont involved in interaction with host;posttranscriptional regulation of gene expression;quorum sensing involved in interaction with host	3.72441e-05	155.88	120.53	155.88	0.995898	9043400	Tb927.9.4080	S	1228	IQTVEVKDEGESKTASDFTAEAAGRDGAAKR	XXXXXXXXXXXXXPPPPPPPPPPPPXXXXXX	Q38FD1
Tb927.7.4400 S201	inositol hexakisphosphate kinase	1.39983	0	1.21863	0.708169	0.756751	-0.181194	1.0637											GO:0000827;GO:0000828	3;4;5;6-pentakisphosphate kinase activity;inositol hexakisphosphate kinase activity;inositol-1	GO:0052746	inositol phosphorylation	6.24065e-05	147.96	92.5	143.55	0.983331	8826200	Tb927.7.4400	S	201	WMDDVHWPSLDGERESCSVTQSPVTARRPAH	XXXXXXXXXXXXXXPPPPPPPPPPPPPXXXX	Q57X56
Tb927.11.16690 S784	Voltage-gated Chloride channel Like 3	1.39968	0	-0.336823	-0.382957	-1.10921	-0.623783	0.290466									GO:0005737;GO:0005783;GO:0016020;GO:0031981;GO:0097014	ciliary plasm;cytoplasm;endoplasmic reticulum;membrane;nuclear lumen	GO:0005247	voltage-gated chloride channel activity	GO:0006821	chloride transport	7.24318e-05	109.55	66.595	82.578	0.96022	7318200	Tb927.11.16690	S	784	PFTDCNESIITQAGRSMDTIVPPETNVTDGP	XXXXXXXXXXXXXXXPPPPPPPPPPPPPPPP	Q381B7
Tb927.8.4460 S1003	Domain of Unknown Function (DUF1042), putative	1.39942	0	-0.124675	0.260647	0.0810259	0.520837	1.27475									GO:0005930	axoneme					1.99496e-22	195.6	195.6	133.86	0.973537	67413000	Tb927.8.4460	S	1003	KDRYGVDTPAAPLLGSSVKERT_________	XPPPPPPPPPPPPPPPPPPPPXXXXXXXXXX	Q57VY9
Tb927.2.4330 S667	paraflagellar rod protein 5, putative	1.39885	0	-0.08957	-1.39885	-0.347738	-0.122853	-1.09401									GO:0005930	axoneme	GO:0005198	structural molecule activity	GO:0060285	cilium-dependent cell motility	3.35208e-06	175.93	108.04	115.7	0.998689	374590000	Tb927.2.4330	S	667	RAAATLSAKPSHLVSSRRNSLEEMGDGVGGD	XPPPPPPPPPPPPPPPPPXXXXXXXXXXXXX	Q586U8
Tb927.2.2880 S387	TPR repeat/Tetratricopeptide repeat, putative	1.39884	0	0.187375	-0.31604	-0.149505	0.045755	1.08279							+								7.45837e-05	145.7	118.59	103.79	0.997505	22730000	Tb927.2.2880	S	387	HNHNGYDNVPRRNVSSGDTSTFCGKASSTKL	XXXXXXXXXXXXPPPPPPPPPPPPPXXXXXX	Q587H1
Tb927.10.11940 Y499	ABC1 protein, putative	1.39822	0	0.602193	-0.796027	-0.403584	-0.0168503	-0.624769		+							GO:0005737;GO:0005739	cytoplasm;mitochondrion					0.00316105	80.455	53.94	48.423	1	171450000	Tb927.10.11940	Y	499	LVGRSIDILHGVNRLYGGLVNHMRVFGRRAV	XXXXXXXXXXXXXXPPPPPPPPPPXXXXXXX	Q389E8
Tb927.11.12240 S542	cysteine peptidase, Clan CA, family C19, putative	1.39725	0	-0.462697	0.557372	0.855721	0.909869	0.934554									GO:0005737;GO:0005741	cytoplasm;mitochondrial outer membrane			GO:0006511	ubiquitin-dependent protein catabolic process	1.11429e-20	199.33	152.92	113.07	0.994028	138980000	Tb927.11.12240	S	542	LTATNDHQKFAAASSSPLQSMQTRENPDIEA	XXXXXXXXXPPPPPPPPPPPPPPPXXXXXXX	Q382V7
[truncated: 4,743 more rows]

## Sheet: Key
Key	Description
[truncated: 35 more rows]
