# Supplementary material for: Organising the cell cycle in the absence of transcriptional control: Dynamic phosphorylation co-ordinates the Trypanosoma brucei cell cycle post-transcriptionally
Source: PLoS Pathog. 2019 Dec 12;15(12):e1008129. doi: 10.1371/journal.ppat.1008129 (PMC6907760; doi:10.1371/journal.ppat.1008129)
Supplement: S3 Table — (XLSX) [file ppat.1008129.s016.xlsx]

## Sheet:  S3 Table Proteins Q6
GeneDB ID	Product description	Log2 FCmax	EG1 (Log2 NEG1)	LG1 (Log2 NEG1)	ES (Log2 NEG1)	LS (Log2 NEG1)	EG2M (Log2 NEG1)	LG2M (Log2 NEG1)	RBP	Protein Kinase	Cyclin	Kinetocore	PLK-Binding partner	PLK-Substrate	Crozier CCR	mRNA CCR	Curated GO Component IDs	Curated GO Components	Curated GO Function IDs	Curated GO Functions	Curated GO Process IDs	Curated GO Processes	Unique peptides	Unique sequence coverage [%]	Mol. weight [kDa]	Q-value	MQ Score	Intensity	UniProt ID
Tb927.11.3620	nucleobase/nucleoside transporter 8.1	3.21259	0	0.281318	2.63802	1.05528	3.21259	1.09819							+		GO:0009897;GO:0016021	external side of plasma membrane;integral component of membrane	GO:0015205	nucleobase transmembrane transporter activity	GO:0015851	nucleobase transport	2	7.6	47.652	0	9.8285	61820000	Q386F0
Tb927.1.2600	pumilio/PUF RNA binding protein 9	2.93576	0	-0.800854	0.722605	1.68195	1.82785	2.13491	+						+	+	GO:0005737	cytoplasm	GO:0003729	mRNA binding	GO:0043488	regulation of mRNA stability	10	23.2	74.065	0	46.92	464250000	Q4GYW2
Tb927.11.14750	PSP1 C-terminal conserved region, putative	2.57959	0	-0.547632	1.81198	2.03196	1.20429	1.4938	+						+	+	GO:0005730;GO:0005737	cytoplasm;nucleolus	GO:0003729	mRNA binding	GO:0010608	posttranscriptional regulation of gene expression	10	32.5	42.2	0	137.97	1342600000	Q381W0
Tb927.10.13600	hypothetical protein, conserved	2.38658	0	1.05137	0.074901	0.778118	1.24234	-1.14424									GO:0005737;GO:0005739	cytoplasm;mitochondrion					2	20.3	18.522	0	27.204	216550000	Q388N8
Tb927.11.12410	kinetoplastid kinetochore protein 10	2.36273	0	-0.304603	1.12982	1.61599	1.85599	2.05813		+		+			+		GO:0005634;GO:0005737;GO:0051286	cell tip;cytoplasm;nucleus	GO:0004674;GO:0005524	ATP binding;protein serine/threonine kinase activity	GO:0000278;GO:0006468;GO:0008283	cell proliferation;mitotic cell cycle;protein phosphorylation	5	13.3	53.169	0	134.64	1527100000	Q382U0
Tb927.11.14830	hypothetical protein, conserved	2.32492	0	0.649047	2.14515	2.32492	1.64429	1.20175								+	GO:0005654;GO:0005737;GO:0031981;GO:0097014	ciliary plasm;cytoplasm;nuclear lumen;nucleoplasm					3	17	23.288	0	38.724	91691000	Q381V2
Tb927.10.8330	S. cerevisiae PSP1 homologue, putative	2.30236	0	-0.335424	1.96694	1.89714	1.56662	1.26883							+	+			GO:0005515	protein binding			6	36.2	26.821	0	15.207	335080000	Q38AD1
Tb927.11.11300	hypothetical protein, conserved	2.1601	0	-2.1601	-0.943732	-0.89925	-1.57836	-0.723704									GO:0005634	nucleus					2	12.2	21.201	0	26.705	115570000	Q383E8
Tb927.8.960	hypothetical protein, conserved	2.15682	0	0.346961	1.64022	2.15682	1.90173	0.862985							+	+	GO:0005737	cytoplasm					27	18.2	237.46	0	276.32	1633200000	Q57XH9
Tb927.4.5110	kinetoplastid kinetochore protein 8	2.15158	0	-0.5833	0.687776	1.01604	1.1554	1.56828				+				+	GO:0000776;GO:0005634;GO:0005654	kinetochore;nucleoplasm;nucleus			GO:0007059	chromosome segregation	10	34.6	44.568	0	16.672	231980000	Q584J5
Tb927.4.4570	hypothetical protein, conserved	2.14253	0	-2.14253	-0.667605	-1.77167	-1.4428	-0.26252									GO:0005737	cytoplasm			GO:0010608	posttranscriptional regulation of gene expression	3	4.1	98.496	0	36.846	134210000	Q583E2
Tb927.7.5310	YEATS family, putative	2.14131	0	-1.97217	-2.14131	-1.88511	-1.5608	-1.94775									GO:0005634;GO:0005737	cytoplasm;nucleus					6	12.4	72.641	0.00022056	3.3852	737370000	Q57ZF8
Tb927.11.9190	Serine/threonine-protein kinase VPS15, putative	2.13751	0	-0.339727	0.796473	-0.602102	-1.34104	-0.0454632		+							GO:0005737	cytoplasm	GO:0004672;GO:0005524	ATP binding;protein kinase activity	GO:0006468	protein phosphorylation	6	4.7	150.6	0	4.3849	205990000	Q384A9
Tb927.10.10000	hypothetical protein, conserved	2.09482	0	-0.865453	0.470385	-0.436125	-1.61028	0.48454							+								4	12	44.084	0	34.587	385840000	Q389X6
Tb927.10.4950	U2 small nuclear ribonucleoprotein 16.5K	2.09095	0	-1.99051	-1.88574	-2.09095	-2.06173	-1.85427									GO:0005634;GO:0005686;GO:0016607;GO:0097525	nuclear speck;nucleus;spliceosomal snRNP complex;U2 snRNP	GO:0003723	RNA binding	GO:0000365;GO:0000380	alternative mRNA splicing;mRNA trans splicing;via spliceosome	2	14.5	14.743	0	4.7505	166520000	Q38BA6
Tb927.9.1340	Myosin-like protein 2	2.03583	0	0.132894	1.57782	2.02097	2.03583	1.8942							+	+	GO:0000922;GO:0005634;GO:0005643;GO:0005816;GO:0044615	nuclear pore;nuclear pore nuclear basket;nucleus;spindle pole;spindle pole body					17	24.8	92.363	0	229.81	459890000	Q38G07
Tb927.9.8370	hypothetical protein, conserved	2.0222	0	0.616188	-0.323051	0.733293	0.795852	-1.22635															2	15.8	17.267	0	18.881	107780000	Q38ED0
Tb927.10.880	thymidine kinase	2.0022	0	0.603494	2.0022	1.98419	1.90711	1.4314							+	+	GO:0005634;GO:0005739;GO:0005829	cytosol;mitochondrion;nucleus	GO:0004797	thymidine kinase activity	GO:0006220;GO:0010139;GO:0015949	nucleobase-containing small molecule interconversion;pyrimidine deoxyribonucleotide salvage;pyrimidine nucleotide metabolic process	6	14.9	50.844	0	43.596	290170000	Q38CF2
Tb927.11.4180	PSP1 C-terminal conserved region, putative	1.95126	0	0.611232	1.95126	1.89367	1.87776	0.909778	+						+	+	GO:0005737	cytoplasm	GO:0003729	mRNA binding			7	25.6	55.629	0	50.142	470040000	Q385Z8
Tb927.2.2370	Vps51/Vps67, putative	1.92398	0	-0.981648	-0.20896	0.0037374	-1.6114	0.312578									GO:0005737;GO:0005794	cytoplasm;Golgi apparatus					9	7.9	151.54	0	56.92	222840000	Q586L0
Tb927.11.16450	hypothetical protein, conserved	1.90935	0	-1.22302	0.0256655	-0.0386908	0.32668	0.68633									GO:0005730	nucleolus					3	30.1	15.017	0	3.8877	123530000	Q381E1
Tb927.3.2200	TPR repeat, putative	1.83869	0	0.273664	0.319976	0.087425	1.83869	0.944585									GO:0005634	nucleus					5	15.2	38.83	0	17.68	130720000	Q582T3
Tb927.7.3640	hypothetical protein, conserved	1.83002	0	-1.29348	-0.447333	-0.274104	-1.83002	-0.39294									GO:0005634	nucleus					3	14.2	37.563	0	14.902	49801000	Q57WH9
Tb927.11.770	hypothetical protein, conserved	1.79391	0	-0.845456	-1.60784	0.152576	-0.873184	0.186064															4	26.5	27.082	0.00043697	3.1075	387210000	Q387H3
Tb927.11.9280	hypothetical protein, conserved	1.77247	0	-0.126267	-1.77247	-0.61059	-0.298496	-0.120256									GO:0005737;GO:0005739;GO:0020023;GO:0097014	ciliary plasm;cytoplasm;kinetoplast;mitochondrion					8	17.1	74.128	0	26.303	579680000	Q384A1
Tb927.6.2900	dendritic cell-derived IFNG-induced protein	1.76805	0	-1.76805	-0.552675	-0.818229	-1.00709	-0.328632							+	+	GO:0005634;GO:0005654;GO:0005730;GO:0005737	cytoplasm;nucleolus;nucleoplasm;nucleus					7	11.7	81.733	0	15.023	107640000	Q583P4
Tb927.10.15400	kinesin, putative	1.7508	0	0.140684	0.527244	1.18154	-0.423471	1.32732							+	+	GO:0005871;GO:0005875;GO:0051286	cell tip;kinesin complex;microtubule associated complex	GO:0003774;GO:0005524	ATP binding;motor activity	GO:0010608	posttranscriptional regulation of gene expression	1	0.7	187.5	0	15.315	23822000	Q387X3
Tb927.8.4320	hypothetical protein, conserved	1.72312	0	-1.62951	-0.044121	-0.0944386	0.0619051	0.0936075															8	6.8	167.7	0	4.362	109540000	Q57W03
Tb927.7.3990	mitochondrial DNA polymerase I protein C	1.64641	0	1.03292	1.10147	1.64641	1.28963	0.666								+	GO:0005739;GO:0036064;GO:0042645	ciliary basal body;mitochondrial nucleoid;mitochondrion			GO:0006264	mitochondrial DNA replication	8	5.9	182.03	0	6.9702	3510600000	Q57UM9
Tb927.11.2590	Flagellum attachment zone protein 12	1.64591	0	0.861728	0.50466	0.549375	-0.784186	0.830164											GO:0032403	protein complex binding			4	6.9	121.14	0	6.3998	44203000	Q386Q1
Tb927.8.2550	mitochondrial DNA primase	1.57452	0	0.767417	1.51023	1.57452	1.3557	0.940956							+	+	GO:0005654;GO:0005730;GO:0005759;GO:0020023	kinetoplast;mitochondrial matrix;nucleolus;nucleoplasm	GO:0003896	DNA primase activity	GO:0006264	mitochondrial DNA replication	14	32.6	69.862	0	91.93	2010800000	Q57XD4
Tb927.10.11340	hypothetical protein, conserved	1.56663	0	0.743833	1.54416	1.56663	1.48988	0.858634							+	+							24	25.4	155.73	0	230.66	986410000	Q389K6
Tb927.10.820	hypothetical protein, conserved	1.53901	0	-0.32164	-1.32596	-0.272608	-0.220793	0.213055									GO:0005737	cytoplasm					4	8.7	37.601	0	7.73	158160000	Q38CF8
Tb927.11.9980	2-oxoglutarate dehydrogenase E1 component, putative	1.52948	0	-0.613038	-0.653043	-0.36588	-1.44972	-1.52948									GO:0005737;GO:0005739;GO:0020023;GO:0036064;GO:0045252;GO:0097014	ciliary basal body;ciliary plasm;cytoplasm;kinetoplast;mitochondrion;oxoglutarate dehydrogenase complex	GO:0004591	oxoglutarate dehydrogenase (succinyl-transferring) activity	GO:0006099;GO:0006554;GO:0006568	lysine catabolic process;tricarboxylic acid cycle;tryptophan metabolic process	39	50.4	112.95	0	323.31	11264000000	Q383T1
Tb927.7.5810	Protein of unknown function (DUF1637), putative	1.52786	0	0.263107	0.335862	-0.750526	0.200262	0.777339															1	6.6	27.653	0	47.042	71904000	Q582J6
Tb927.3.620	ATP-dependent DEAD/H RNA helicase, putative	1.51927	0	-1.51927	-0.46191	-1.10161	-0.826039	-1.26016									GO:0005634	nucleus	GO:0005524;GO:0008026	ATP binding;ATP-dependent helicase activity			12	20.3	90.439	0	48.394	1001800000	Q57WU5
Tb927.4.4280	hypothetical protein, conserved	1.51771	0	-1.51771	-0.17575	-0.208488	-1.06631	-0.157628									GO:0005737	cytoplasm					4	11.8	36.212	0	11.368	2477600000	Q57Y32
Tb927.3.2040	kinesin, putative	1.5126	0	-0.835171	0.054198	0.677433	0.116278	0.081497											GO:0003774;GO:0005524	ATP binding;motor activity			3	3.1	119.43	0.00022109	3.436	76006000	Q57ZA7
Tb927.9.14290	Cytokinesis initiation factor 2	1.47516	0	0.257478	1.29624	1.47516	1.2287	0.029547							+	+	GO:0005929;GO:0032154;GO:0051286	cell tip;cilium;cleavage furrow	GO:0005515	protein binding	GO:1902408	mitotic cytokinesis;site selection	5	13.7	49.833	0	18.989	44332000	Q38D28
Tb927.10.10740	hypothetical protein, conserved	1.47465	0	-0.562671	-0.626342	-0.303059	-0.761629	-1.47465									GO:0005739	mitochondrion					4	12.7	61.063	0	27.491	3392100000	Q389Q4
Tb927.9.7830	tRNA import complex component, putative	1.47019	0	0.826258	0.716866	0.541425	0.918934	1.47019									GO:0005739;GO:0031966	mitochondrial membrane;mitochondrion	GO:0005515	protein binding			6	52	23.219	0	22.505	744660000	Q38EH2
Tb927.8.3540	hypothetical protein, conserved	1.46273	0	0.416478	0.3878	0.659061	0.0380553	-0.803668								+							7	9.8	105.84	0	114.02	76803000	D6XL89
Tb927.3.4000	clathrin coat assembly protein ap19, putative	1.45967	0	-0.0227333	-0.568557	0.891117	-0.136845	-0.210408							+								4	25.8	18.409	0	4.1292	419750000	Q57WD6
Tb927.11.7290	pantothenate kinase subunit, putative	1.4548	0	-0.518265	0.93653	0.70553	-0.208713	-0.3794									GO:0005737;GO:0005783	cytoplasm;endoplasmic reticulum	GO:0004594	pantothenate kinase activity	GO:0015937	coenzyme A biosynthetic process	26	24.7	162.1	0	126.6	1659500000	Q384T6
Tb927.3.720	zinc finger protein 3	1.42765	0	-0.0173055	1.16507	0.368102	0.526366	-0.26258							+		GO:0005737;GO:0020015;GO:0030529	cytoplasm;glycosome;ribonucleoprotein complex	GO:0003723	RNA binding			4	69.2	14.168	0	21.718	303010000	Q57WV5
Tb927.3.4720	dynamin-1-like protein	1.42763	0	0.031088	-0.307045	-0.0113486	0.185914	1.12059															4	9.1	73.321	0	7.9649	97556000	Q582R3
Tb927.11.4290	40S ribosomal protein S12	1.42571	0	0.33346	0.964064	0.020893	1.14875	1.42571									GO:0005622;GO:0005737;GO:0005840;GO:0097014	ciliary plasm;cytoplasm;intracellular;ribosome	GO:0003735	structural constituent of ribosome	GO:0006412;GO:0010608	posttranscriptional regulation of gene expression;translation	6	54.2	15.869	0	51.464	469500000	Q385Y8
Tb927.1.1060	Cell cycle checkpoint protein RAD1-like, putative	1.40313	0	-1.05942	-0.797018	-1.40313	-0.358088	-0.576603									GO:0005634	nucleus	GO:0004529	exodeoxyribonuclease activity	GO:0006281	DNA repair	3	12.5	33.034	0	13.899	27874000	Q4GZB2
Tb927.7.5030	hypothetical protein, conserved	1.38835	0	-0.301866	-0.03852	0.953838	-0.189774	-0.434513															6	17.8	39.565	0	69.183	159810000	Q57ZI6
Tb927.10.4990	cdc2-related kinase 3	1.35436	0	0.246918	0.849673	1.35436	1.25721	1.07591		+					+	+	GO:0005737;GO:0005739	cytoplasm;mitochondrion	GO:0004674;GO:0005515;GO:0005524;GO:0097472	ATP binding;cyclin-dependent protein kinase activity;protein binding;protein serine/threonine kinase activity	GO:0000278;GO:0006468;GO:0051726	mitotic cell cycle;protein phosphorylation;regulation of cell cycle	4	14.5	35.017	0.00064419	2.7601	94727000	Q38BA2
Tb927.3.760	hypothetical protein, conserved	1.30876	0	-1.30876	-0.384052	-1.23023	-0.944525	-0.839162							+		GO:0005634;GO:0005654	nucleoplasm;nucleus					5	10.9	60.033	0	7.8805	280340000	Q57WV9
Tb927.3.3150	hypothetical protein, conserved	1.30109	0	-0.458539	-1.30109	-0.304661	-0.475102	-0.219224									GO:0005634	nucleus					7	10.1	87.471	0	8.5533	1151100000	Q57ZJ7
Tb927.10.4880	hypothetical protein, conserved	1.29709	0	1.29709	0.378708	0.511615	0.632185	0.635792									GO:0005739	mitochondrion					5	43.8	25.965	0	31.502	5565100000	Q38BB3
Tb927.5.740	hypothetical protein, conserved	1.2902	0	0.551856	0.745724	0.761006	1.2902	0.629333									GO:0005739	mitochondrion					4	23	23.911	0	23.884	146030000	Q57VG2
Tb927.8.3560	DNA repair and recombination helicase protein PIF5	1.28729	0	0.512167	1.28729	1.24025	1.08959	0.975244							+	+	GO:0005654;GO:0005730;GO:0005737;GO:0005739	cytoplasm;mitochondrion;nucleolus;nucleoplasm	GO:0043139	5'-3' DNA helicase activity	GO:0033567;GO:0043137	DNA replication;Okazaki fragment processing;removal of RNA primer	17	31.8	102.46	0	153.15	1218600000	Q580X6
Tb927.9.9970	Small nuclear RNA gene activation protein (SNAP) 50	1.28287	0	0.0739241	-1.20791	-0.260349	0.0749545	-0.0993817									GO:0005634	nucleus	GO:0003677	DNA binding	GO:0009301;GO:0042795	snRNA transcription;snRNA transcription by RNA polymerase II	3	9.4	51.134	0	5.7157	23209000	Q38E05
Tb927.6.2930	ATPase family associated with various cellular activities (AAA), putative	1.27675	0	0.461717	-0.101441	0.247125	0.316912	1.1753															3	7.2	59.606	0	10.134	226130000	Q583P1
Tb11.02.5105	hypothetical protein, conserved	1.25269	0	-0.361384	0.132003	0.379477	-0.873213	-0.0557267									GO:0005741	mitochondrial outer membrane					3	22.3	14.971	0	4.6393	298850000	Q384U6
Tb927.11.15010	Serine/threonine-protein kinase NEK21, putative	1.23554	0	0.102763	0.237282	0.464443	1.23554	0.0250938		+							GO:0005737;GO:0097014	ciliary plasm;cytoplasm	GO:0004674;GO:0005524	ATP binding;protein serine/threonine kinase activity	GO:0006468	protein phosphorylation	9	23.4	64.466	0	96.224	391150000	Q381T4
Tb927.11.15800	Tip Of Extending FAZ protein 1	1.23424	0	0.562771	0.880778	1.23424	0.889781	0.671111					+	+	+	+	GO:0051286	cell tip	GO:0005515	protein binding	GO:0000281;GO:1902472	mitotic cytokinesis;regulation of mitotic cytokinesis;site selection	8	12.2	89.585	0	6.4992	70882000	Q381K6
Tb927.9.3800	kinetoplastid kinetochore protein 18	1.23053	0	0.583339	0.982679	1.01806	1.23053	0.734561				+					GO:0000776;GO:0005634;GO:0005654;GO:0005737	cytoplasm;kinetochore;nucleoplasm;nucleus			GO:0007059	chromosome segregation	2	4.3	66.967	0	8.5538	41215000	Q38FF3
Tb927.11.7213	Endoplasmic Reticulum-Golgi Intermediate Compartment (ERGIC)/Endoplasmic reticulum vesicle transporter, putative	1.21996	0	-1.03944	-0.592308	-0.0687265	0.18052	0.148538															4	14.1	43.715	0	10.149	71860000	Q384U8
Tb927.6.5000	Protein of unknown function (DUF773), putative	1.21959	0	-0.10742	0.582496	-0.199978	-0.637092	-0.06692															5	15	44.275	0	20.502	103560000	Q586H2
Tb927.5.1760	Isoprenylcysteine alpha-carbonyl methylesterase, putative	1.21269	0	0.0541915	0.391144	0.378314	1.21269	0.0390385											GO:0016787	hydrolase activity			7	16.8	72.635	0	23.273	173290000	Q57ZP5
Tb927.8.870	CAMK/CAMKL family protein kinase, putative	1.19949	0	0.348354	0.041928	-0.851133	0.327675	-0.703516		+							GO:0005737;GO:0031981;GO:0097014	ciliary plasm;cytoplasm;nuclear lumen	GO:0004674;GO:0005524	ATP binding;protein serine/threonine kinase activity	GO:0006468	protein phosphorylation	3	10.8	33.524	0	4.7258	216180000	Q57YE4
Tb927.8.5310	Polyketide cyclase / dehydrase and lipid transport, putative	1.19447	0	-0.503052	0.483222	0.507405	-0.062545	-0.68707															4	22.4	37.608	0	20.038	89714000	Q57UK3
Tb927.10.8320	cytochrome oxidase subunit IX, putative	1.18688	0	0.815687	0.890507	-0.104167	1.08271	0.4998									GO:0005737;GO:0005739	cytoplasm;mitochondrion					4	39.5	13.786	0	9.4576	1138900000	Q38AD2
Tb927.11.16040	prefoldin subunit, putative	1.18672	0	-0.02297	-0.961667	0.225055	-0.134926	0.211715									GO:0005737	cytoplasm					6	24.3	45.436	0	21.849	132460000	Q381I2
Tb927.7.3820	hypothetical protein, conserved	1.18529	0	-0.856473	-0.872289	-0.688453	-1.18529	-0.821288															5	10.3	71.793	0	45.475	136760000	Q57UC9
Tb927.4.3330	EF-hand domain pair, putative	1.1749	0	-0.60669	0.0284312	0.0321346	0.417934	0.568214											GO:0005509	calcium ion binding	GO:0010608	posttranscriptional regulation of gene expression	2	10.9	20.044	0	18.884	75082000	Q584B0
Tb927.4.3920	CRAL/TRIO domain containing protein, putative	1.16842	0	-0.871944	0.102046	0.296476	-0.502872	-0.496794							+								9	12.7	121.77	0	28.661	248430000	Q57XZ6
Tb927.8.5950	mitogen-activated protein kinase kinase 4, putative	1.16757	0	-0.695852	-0.406124	-0.513432	-1.11765	-1.16757		+									GO:0004672;GO:0005524	ATP binding;protein kinase activity	GO:0006468	protein phosphorylation	4	17.7	38.694	0	48.442	294300000	Q57YJ6
Tb927.8.4740	amino acid transporter, putative	1.16112	0	0.260926	0.571358	0.442543	0.363036	-0.589764									GO:0005737;GO:0016020	cytoplasm;membrane	GO:0005275	amine transmembrane transporter activity	GO:0006865	amino acid transport	1	2.6	49.685	0	10.34	324040000	Q57UX7
Tb927.11.4550	Domain of unknown function (DUF4200), putative	1.15733	0	1.01241	-0.0702376	-0.144925	0.211711	-0.0178585									GO:0005737;GO:0005930;GO:0031981;GO:0097014	axoneme;ciliary plasm;cytoplasm;nuclear lumen			GO:0010608	posttranscriptional regulation of gene expression	10	33.1	35.629	0	97.076	261790000	Q385W2
Tb927.8.4190	hypothetical protein, conserved	1.15009	0	-0.340249	0.187422	0.414896	0.249202	0.809842							+						GO:0010608	posttranscriptional regulation of gene expression	5	28.6	26.02	0	18.962	770340000	Q57W16
Tb927.10.1310	Domain of unknown function (DUF4042), putative	1.13778	0	0.15143	0.432091	-0.0375944	-0.705692	-0.0306548															5	7.6	102.74	0	6.3049	33679000	Q38CA9
Tb927.11.3680	calmodulin, putative	1.1369	0	-0.0850973	1.0518	0.126686	0.331089	0.035267									GO:0005737	cytoplasm	GO:0005509	calcium ion binding			3	19.2	17.675	0	5.2382	189920000	Q386E4
Tb927.5.440	trans-sialidase, putative	1.13632	0	-0.711374	-0.392316	-0.467592	-0.989666	-1.13632							+								41	61.4	84.562	0	323.31	53696000000	Q57VW9
Tb927.9.15040	DTW domain containing protein, putative	1.13599	0	0.31917	-0.552678	0.51656	0.583316	0.432916													GO:0010608	posttranscriptional regulation of gene expression	2	13.9	33.004	0	5.3298	56126000	Q38CZ6
Tb927.1.4720	SET domain containing protein, putative	1.13474	0	0.212507	1.13474	0.40765	0.369566	0.259236									GO:0005737	cytoplasm					4	7.3	69.335	0.00022104	3.4354	170680000	Q4GYA6
Tb927.11.9120	SNF2 family N-terminal domain/Ring finger domain containing protein, putative	1.13373	0	0.370714	0.75974	0.900666	-0.233068	0.35743									GO:0005634	nucleus	GO:0008270	zinc ion binding			11	21.7	87.233	0	244.65	618880000	Q384B6
Tb927.11.2930	membrane-associated protein, putative	1.1251	0	0.837265	0.900445	0.93145	0.42701	1.1251									GO:0005739	mitochondrion					4	41.3	13.477	0	26.326	397900000	Q386L8
Tb927.5.3040	MIX protein	1.11429	0	0.141764	-0.289228	0.825066	0.426439	0.41438									GO:0005739;GO:0005743;GO:0070069	cytochrome complex;mitochondrial inner membrane;mitochondrion			GO:0022900;GO:0033617	electron transport chain;mitochondrial respiratory chain complex IV assembly	2	7.6	23.069	0.00043328	2.9379	50015000	Q57ZY0
Tb927.5.3310	hypothetical protein, conserved	1.11034	0	0.349612	-0.0358025	-0.536714	-0.17204	0.573623							+								6	28	38.109	0	10.779	96212000	Q57Z62
Tb927.9.2400	hypothetical protein, conserved	1.10432	0	-0.259748	-0.215907	-0.208728	-0.435463	0.668861															4	23.7	21.661	0	4.0556	102300000	Q38FS6
Tb927.11.14150	pre-mRNA splicing factor, putative	1.09877	0	0.804433	0.597115	0.404593	0.39992	1.09877									GO:0005634	nucleus			GO:0000365	mRNA trans splicing;via spliceosome	2	15.9	24.523	0	5.6515	147610000	Q382C2
Tb927.4.3370	hypothetical protein, conserved	1.08666	0	-0.261185	0.147035	-0.348298	0.73836	0.23176															12	42.6	33.718	0	4.2978	912780000	Q584B4
Tb927.11.2660	Golgi reassembly stacking protein (GRASP homologue), putative	1.07967	0	0.0826015	0.573676	0.0511	1.07967	0.248864									GO:0005794;GO:0005795	Golgi apparatus;Golgi stack			GO:0007030	Golgi organization	4	11.4	53.676	0	14.225	120500000	Q386P4
Tb927.11.8080	btb/poz domain containing protein, putative	1.07767	0	-0.498068	-0.71792	-1.07767	-0.45688	-0.569351									GO:0005634;GO:0005737;GO:0097014	ciliary plasm;cytoplasm;nucleus					5	22.7	34.045	0	12.039	102760000	Q384L1
Tb927.8.4940	hypothetical protein, conserved	1.07441	0	-0.644748	0.429664	0.0564697	-0.0834403	0.38023									GO:0005737;GO:0020016	ciliary pocket;cytoplasm					7	19.3	61.058	0	100.69	424930000	Q57UV8
Tb927.11.6680	amino acid permease/transporter, putative	1.07156	0	0.682832	0.952288	1.07156	0.481983	0.704095									GO:0005737;GO:0016021	cytoplasm;integral component of membrane	GO:0005275	amine transmembrane transporter activity	GO:0006865	amino acid transport	3	11	56.062	0	47.867	140570000	Q385A1
Tb927.4.4970	myosin heavy chain kinase A, putative	1.06277	0	-0.444233	-0.125913	-0.419118	-0.988844	0.0739305		+													7	35.5	37.052	0	30.975	270730000	Q584K8
Tb927.11.9810	NUDIX hydrolase 3, putative	1.06088	0	-0.567765	-1.03046	0.0304143	-0.419867	-0.679755									GO:0020015	glycosome	GO:0050072	m7G(5')pppN diphosphatase activity	GO:0031087	deadenylation-independent decapping of nuclear-transcribed mRNA	3	15	27.514	0	7.3312	234540000	Q383U8
Tb927.4.4850	amino acid transporter, putative	1.05889	0	-0.092474	0.868535	0.317242	-0.190355	0.120835									GO:0005654;GO:0005737;GO:0016021	cytoplasm;integral component of membrane;nucleoplasm	GO:0005275	amine transmembrane transporter activity	GO:0006865	amino acid transport	2	5.1	48.013	0	5.597	127910000
Tb927.11.11940	protein phosphatase 2A, putative	1.05838	0	-0.189971	0.344978	-0.0896697	-0.7134	0.0422339									GO:0005654;GO:0005737	cytoplasm;nucleoplasm					8	32.7	34.56	0	19.298	146380000	Q382Y7
Tb927.9.12710	hypothetical protein, conserved	1.05829	0	-1.02647	-0.825343	-0.908481	-1.05829	-0.805648									GO:0005739	mitochondrion					6	24.4	44.783	0	30.576	211190000	Q38DE3
Tb927.3.2370	hypothetical protein, conserved	1.05607	0	0.297374	1.05607	0.810119	0.635441	0.911244									GO:0005739	mitochondrion					3	39.6	15.403	0	8.5885	783250000	Q582V0
Tb11.v5.0304	cation transporter, putative	1.05102	0	-1.05102	-0.0103692	-0.32042	-0.440024	-0.593155															3	10.1	40.114	0	6.257	247740000
Tb927.9.10550	Spindle assembly abnormal protein 6 homolog	1.05097	0	0.424872	1.05097	0.592972	0.501959	0.219425									GO:0036064	ciliary basal body			GO:0007099	centriole replication	3	4.7	81.419	0	24.923	59110000	Q38DW1
Tb927.9.4290	hypothetical protein, conserved	1.04842	0	-0.75441	-0.992946	-0.461354	0.055473	-0.29251									GO:0005634;GO:0005730	nucleolus;nucleus					4	21.2	27.771	0	24.135	244730000	Q38FB2
Tb927.8.3890	hypothetical protein, conserved	1.04835	0	0.151667	1.00749	0.058173	-0.04086	0.75746									GO:0016021	integral component of membrane					3	11.4	35.627	0	14.187	171380000	Q581A9
Tb927.10.4890	zinc-finger of a C2HC-type, putative	1.04152	0	-0.65002	0.391499	0.225008	-0.14705	0.157443									GO:0005737;GO:0005929;GO:0036064	ciliary basal body;cilium;cytoplasm					5	27.2	32.142	0	10.441	295450000	Q38BB2
Tb927.11.4540	Nucleoporin NUP48	1.03819	0	-0.355202	0.526994	0.579348	0.682984	0.173493									GO:0005634;GO:0005643	nuclear pore;nucleus					5	15	48.494	0	10.206	213460000	Q385W3
Tb927.7.4330	Iguana/Dzip1-like DAZ-interacting protein N-terminal, putative	1.03517	0	-0.158356	0.25538	-0.0507705	0.819861	-0.215307									GO:0005737;GO:0031981;GO:0035869;GO:0097014	ciliary plasm;ciliary transition zone;cytoplasm;nuclear lumen	GO:0008270	zinc ion binding			6	8	99.887	0	17.388	84602000	Q57UR3
Tb927.3.4710	hypothetical protein, conserved	1.03004	0	0.970476	1.03004	0.802028	0.629073	0.988014								+	GO:0005737	cytoplasm					9	22.2	59.745	0	18.113	182880000	Q582R4
Tb927.9.10520	hypothetical protein, conserved	1.02616	0	0.689659	0.512145	0.713362	1.02616	0.673565									GO:0005739;GO:0020023	kinetoplast;mitochondrion					7	34	29.587	0	73.775	833990000	Q38DW4
Tb927.8.4800	hypothetical protein, conserved	1.02201	0	-0.689091	-1.02201	-0.550359	-0.417205	-0.552897															5	15.3	44.672	0	13.438	180500000	Q57UX2
Tb927.7.3220	ChaC-like protein, putative	1.01577	0	0.440845	-0.32608	0.689688	0.244796	0.469426							+						GO:0010608	posttranscriptional regulation of gene expression	6	44.7	22.912	0	16.314	132660000	Q57YD2
Tb927.10.6010	Cohesin subunit SCC3, putative	1.01373	0	0.314314	1.01373	0.912874	0.802669	0.636906							+	+	GO:0005634	nucleus					14	14.6	128.01	0	58.559	3621300000	Q38B04
Tb927.4.4880	RING-variant domain containing protein, putative	1.00255	0	-0.467686	0.417169	0.534864	-0.074046	0.1166							+		GO:0016021	integral component of membrane	GO:0008270	zinc ion binding			2	3.6	95.395	0	21.149	92672000	Q584L7
Tb927.5.3230	hypothetical protein, conserved	0.997632	0	-0.343346	-0.848121	0.149511	-0.235741	-0.47053									GO:0005634;GO:0005730	nucleolus;nucleus					15	11.2	240.99	0	105.59	641400000	Q57Z70
Tb927.3.3710	Scavenger mRNA decapping enzyme C-term binding, putative	0.990046	0	-0.536162	0.193793	-0.394732	-0.389576	-0.796254									GO:0005634;GO:0005730;GO:0005737;GO:0005739;GO:0020023;GO:0031981;GO:0097014	ciliary plasm;cytoplasm;kinetoplast;mitochondrion;nuclear lumen;nucleolus;nucleus					2	9.7	28.86	0	5.0945	98072000	Q57WA7
Tb927.4.2400	hypothetical protein, conserved	0.987281	0	-0.176517	0.175641	0.810764	0.561754	0.189036							+	+	GO:0005737;GO:0035869	ciliary transition zone;cytoplasm					2	2.1	161.24	0	8.317	155480000	Q584E7
Tb927.6.710	dephospho-CoA kinase, putative	0.981565	0	-0.711	0.0511995	-0.930366	-0.820129	-0.189298									GO:0005737;GO:0005741;GO:0005783;GO:0020015	cytoplasm;endoplasmic reticulum;glycosome;mitochondrial outer membrane					5	28.2	26.854	0	19.071	250870000	Q583T2
Tb927.8.2240	Tryptophanyl-tRNA synthetase 2	0.977189	0	0.820509	-0.15668	0.624997	0.547929	0.619917									GO:0005737;GO:0005739;GO:0036064	ciliary basal body;cytoplasm;mitochondrion	GO:0004812	aminoacyl-tRNA ligase activity	GO:0006418	tRNA aminoacylation for protein translation	6	18.2	52.902	0	21.031	110620000	Q581V8
Tb927.10.7490	cullin 2, putative	0.976717	0	-0.647454	0.0208985	-0.104807	-0.955819	-0.48794									GO:0005634;GO:0031461	cullin-RING ubiquitin ligase complex;nucleus			GO:0000278;GO:0006511	mitotic cell cycle;ubiquitin-dependent protein catabolic process	4	7.9	79.034	0	71.049	74039000	Q38AL5
Tb927.4.4180	hypothetical protein, conserved	0.976158	0	0.497934	0.473605	0.607401	0.976158	0.759928					+			+	GO:0005930	axoneme					4	6.2	90.148	0	13.269	80561000	Q57Y22
Tb927.11.6400	kinesin, putative	0.971766	0	-0.890358	-0.277599	-0.100772	0.0226907	0.081408									GO:0005737;GO:0005871;GO:0005875;GO:0030863;GO:0051286	cell tip;cortical cytoskeleton;cytoplasm;kinesin complex;microtubule associated complex	GO:0003774;GO:0005524	ATP binding;motor activity			7	9.2	108.65	0.00022002	3.2994	45160000	Q385C9
Tb11.02.5410b	ubiquitin activating enzyme, putative	0.967442	0	-0.695225	-0.303747	-0.827338	-0.444943	-0.967442											GO:0003824	catalytic activity			5	26.4	32.366	0	10.008	193610000
Tb927.10.2790	Conserved oligomeric complex COG6, putative	0.966803	0	0.519814	0.35487	0.225296	-0.09515	-0.446989									GO:0005737;GO:0031981;GO:0097014	ciliary plasm;cytoplasm;nuclear lumen					4	5.1	115.48	0	29.656	77630000	Q38BW6
Tb927.3.4850	enoyl-CoA hydratase, mitochondrial precursor, putative	0.963545	0	-0.0331113	0.0210721	0.207829	-0.755716	0.019543															6	26.2	28.605	0	11.322	162430000	Q582Q0
Tb927.11.7940	calmodulin, putative	0.959124	0	-0.959124	-0.850273	-0.77281	-0.405746	-0.620991									GO:0005930	axoneme	GO:0005509	calcium ion binding			5	37	17.786	0	8.2893	184240000	Q384M5
Tb927.9.5240	mismatch repair protein MSH3, putative	0.958419	0	-0.533089	0.115748	0.42533	-0.0494413	-0.0464523								+	GO:0005634;GO:0005654	nucleoplasm;nucleus					8	14.2	102.22	0	32.861	164040000	Q38F29
Tb927.10.7210	hypothetical protein, conserved	0.957017	0	0.248562	-0.708455	-0.179648	-0.06999	0.031399						+									3	13.6	26.255	0	6.7708	70521000	Q38AP2
Tb927.10.2860	POC1 centriolar protein homolog	0.954018	0	-0.029154	-0.954018	-0.102595	-0.32421	-0.510082									GO:0036064	ciliary basal body	GO:0032403	protein complex binding			7	14.1	84.322	0	38.57	222800000	Q38BV9
Tb927.10.14530	19S proteasome non-atpase subunit 8	0.951689	0	0.0515451	0.0861963	0.951689	0.0949865	0.104394									GO:0005838	proteasome regulatory particle	GO:0004175	endopeptidase activity	GO:0006511;GO:0016049	cell growth;ubiquitin-dependent protein catabolic process	8	28.1	42.35	0	161.23	3064000000	Q388E9
Tb927.7.4750	hypothetical protein, conserved	0.947944	0	-0.719782	-0.947944	-0.527801	-0.736755	-0.625146															6	21.5	45.395	0	12.748	252220000	Q57X91
Tb927.9.12880	STE20-like serine/threonine-protein kinase 2, putative	0.947918	0	0.0903824	0.0998113	-0.0146236	0.933295	0.228133		+							GO:0005737	cytoplasm	GO:0004674;GO:0005524	ATP binding;protein serine/threonine kinase activity	GO:0006468	protein phosphorylation	5	10.5	75.729	0	24.665	73930000	Q38DC7
Tb927.11.6420	hypothetical protein, conserved	0.944047	0	0.444814	0.944047	0.88864	0.845134	0.485204							+		GO:0005634;GO:0005654	nucleoplasm;nucleus					22	20.4	144.87	0	93.328	990050000	Q385C7
Tb927.7.2260	SEP domain containing protein, putative	0.943815	0	-0.201748	0.312204	0.346692	-0.597122	-0.173692															5	33.3	30.059	0	68.604	575840000	Q57XP8
Tb927.10.11150	hypothetical protein, conserved	0.942432	0	0.227054	0.920247	0.149402	0.428574	0.942432															5	33.2	25.436	0	8.8087	234450000	Q389M4
Tb927.11.14280	septum formation protein MAF homologue, putative	0.93688	0	0.160268	0.93688	0.0938245	0.589678	0.502786									GO:0005737;GO:0031981;GO:0097014	ciliary plasm;cytoplasm;nuclear lumen			GO:0000917	division septum assembly	3	18.2	22.311	0	7.4125	191620000	Q382A9
Tb927.8.1240	electron transfer flavoprotein-ubiquinone oxidoreductase, putative	0.932527	0	0.323985	-0.201133	-0.144454	-0.212774	-0.608542									GO:0005739	mitochondrion	GO:0004174	electron-transferring-flavoprotein dehydrogenase activity			5	9.6	62.374	0.00064907	2.9087	216470000	Q57VN1
Tb927.10.2910	splicing factor PTSR1 interacting protein	0.931431	0	-0.847521	0.0382	0.08391	-0.540035	-0.21561									GO:0005634;GO:0005654	nucleoplasm;nucleus	GO:0003723	RNA binding	GO:0000398	mRNA splicing;via spliceosome	5	17.7	43.652	0	6.1797	260820000	Q38BV4
Tb927.10.12720	hypothetical protein, conserved	0.927863	0	0.282513	0.211426	0.203245	-0.64535	0.149344													GO:0010608	posttranscriptional regulation of gene expression	9	10.8	104.64	0	29.491	111490000	Q388X1
Tb927.8.5320	hypothetical protein, conserved	0.926719	0	-0.20664	-0.379988	-0.323956	-0.502142	-0.926719															2	21.8	15.121	0	20.385	47008000	Q57UK4
Tb927.10.12540	NADH-ubiquinone oxidoreductase complex I subunit, putative	0.922226	0	-0.393282	0.0651305	-0.009666	0.2733	0.528943									GO:0005739	mitochondrion	GO:0004362	glutathione-disulfide reductase activity	GO:0055114	oxidation-reduction process	5	26.7	33.754	0	50.419	378460000	Q388Y9
Tb927.11.3190	hypothetical protein, conserved	0.918668	0	-0.683842	-0.196729	-0.752283	0.000185833	0.166385									GO:0005634	nucleus					10	8.7	181.84	0	11.468	175620000	Q386J2
Tb927.11.6840	hypothetical protein, conserved	0.914992	0	-0.914992	-0.447011	-0.613954	-0.761232	-0.722913									GO:0005737	cytoplasm					5	13.8	62.897	0	8.2223	128120000	Q384Y6
Tb927.2.3720	ubiquitin-conjugating enzyme, putative	0.913874	0	0.0680925	0.158628	0.326951	0.0896508	0.913874							+		GO:0005634	nucleus	GO:0004842	ubiquitin-protein transferase activity	GO:0006464	cellular protein modification process	6	34.7	27.215	0	89.005	133550000	Q586X5
Tb11.v5.0489	retrotransposon hot spot (RHS) protein, putative	0.913657	0	-0.184936	0.728721	0.0898634	-0.178274	-0.102715									GO:0005634	nucleus					3	8.9	65.818	0	76.633	431610000
Tb927.10.3350	major facilitator superfamily, putative	0.908481	0	-0.0742428	-0.142212	-0.287117	-0.00088035	0.621364									GO:0005783;GO:0020016	ciliary pocket;endoplasmic reticulum					2	7.2	60.283	0	4.3279	119900000	Q38BR2
Tb927.9.9580	tubulin tyrosine ligase protein, putative	0.907987	0	-0.674047	-0.714908	-0.907987	-0.7195	-0.614008													GO:0006464	cellular protein modification process	9	19.2	74.09	0	28.516	291490000	Q38E38
Tb927.9.7820	hypothetical protein, conserved	0.907261	0	-0.520461	-0.577587	-0.907261	-0.632608	-0.54415									GO:0005634	nucleus					5	12.6	82.728	0	27.593	126870000	Q38EH3
Tb927.10.3540	hypothetical protein, conserved	0.906619	0	-0.309913	0.161283	-0.745336	-0.15005	-0.303835									GO:0005634;GO:0005730	nucleolus;nucleus					7	43.4	24.291	0	12.848	749830000	Q38BP5
Tb927.10.7510	chromatin binding protein, putative	0.903813	0	-0.440398	-0.0364748	0.463414	0.0470685	0.265294									GO:0005737;GO:0005930	axoneme;cytoplasm	GO:0003682;GO:0008536	chromatin binding;Ran GTPase binding	GO:0051276	chromosome organization	4	11.5	52.287	0	11.732	94412000	Q38AL3
Tb927.11.840	sodium/hydrogen exchanger, putative	0.901992	0	0.410299	0.901992	0.498112	0.866679	0.68457									GO:0005737;GO:0005929;GO:0051286;GO:0097542	cell tip;ciliary tip;cilium;cytoplasm					5	8.2	81.676	0	11.052	335100000	Q387G6
Tb11.0400	P27 protein, putative	0.899991	0	0.795084	0.619981	0.495311	0.830584	0.899991									GO:0005743;GO:0070069	cytochrome complex;mitochondrial inner membrane			GO:0002082	regulation of oxidative phosphorylation	13	62.7	27.701	0	88.892	9488000000
Tb927.8.3920	mms19 nucleotide excision repair protein homolog	0.895541	0	-0.861564	-0.556806	-0.859438	-0.895541	-0.730672															7	10.3	104.03	0	23.033	91176000	Q581B2
Tb927.10.11770	succinate dehydrogenase cytochrome B subunit	0.893824	0	0.179924	0.054994	-0.27482	-0.414294	0.47953									GO:0005737;GO:0005739;GO:0005743	cytoplasm;mitochondrial inner membrane;mitochondrion					1	10.1	14.109	0	40.459	353980000	Q389G4
Tb927.10.2310	hypothetical protein, conserved	0.889203	0	-0.0634863	0.0612847	-0.245676	-0.827918	-0.590093									GO:0005634	nucleus					3	8.1	52.146	0	12.219	170230000	Q38C13
Tb927.9.9600	DNA replication licensing factor MCM9, putative	0.887737	0	0.712288	0.253084	0.887737	0.269619	0.421766									GO:0005634;GO:0005654	nucleoplasm;nucleus	GO:0003677	DNA binding	GO:0006270	DNA replication initiation	6	12.5	84.571	0	14.534	69426000	Q38E36
Tb927.11.13730	ornithine decarboxylase	0.884539	0	0.369033	0.735697	0.536845	0.002115	0.884539											GO:0004586	ornithine decarboxylase activity	GO:0006596	polyamine biosynthetic process	7	26.5	46.882	0	71.155	194590000	Q382G4
Tb927.10.6410	DNA mismatch repair protein MSH6, putative	0.883631	0	-0.116266	0.767364	0.560244	0.592724	0.299122							+		GO:0005634	nucleus					4	5.6	110.32	0	19.884	87920000	Q38AW5
Tb927.11.16390	cyclin dependent kinases regulatory subunit, putative	0.883582	0	-0.0532193	0.189898	0.69245	-0.191132	0.0126075			+				+	+	GO:0005956	protein kinase CK2 complex	GO:0004693	cyclin-dependent protein serine/threonine kinase activity	GO:0000278	mitotic cell cycle	4	39.8	11.919	0	8.4639	192160000	Q381E7
Tb927.8.7380	dihydrolipoamide dehydrogenase, point mutation	0.881751	0	-0.250577	-0.424562	-0.581556	-0.881751	-0.412405									GO:0005737;GO:0005739;GO:0020023	cytoplasm;kinetoplast;mitochondrion	GO:0015036	disulfide oxidoreductase activity	GO:0045454;GO:0055114	cell redox homeostasis;oxidation-reduction process	9	22.3	60.014	0	59.14	417590000	Q57YU0
Tb927.11.9540	hypothetical protein, conserved	0.880603	0	0.124568	0.880603	0.355256	0.247704	0.354664								+	GO:0036064	ciliary basal body					10	18.8	63.976	0	14.465	64042000	Q383X5
Tb927.2.2770	hypothetical protein, conserved	0.87966	0	0.615065	0.121635	-0.264595	0.0496383	0.517751															5	50.4	13.445	0	21.042	1538700000	Q587H4
Tb927.8.4880	DNA polymerase alpha catalytic subunit	0.878618	0	0.471896	0.652108	0.685358	0.878618	0.702188							+	+	GO:0005634;GO:0005736	DNA-directed RNA polymerase I complex;nucleus	GO:0003887	DNA-directed DNA polymerase activity	GO:0006273	lagging strand elongation	10	10.5	151.57	0	72.624	68008000	Q57UW4
Tb927.11.13380	ATP-dependent helicase, putative	0.87339	0	-0.334872	-0.282653	-0.168642	0.136229	-0.737161									GO:0005634;GO:0005654	nucleoplasm;nucleus					9	5.9	223.56	0	61.193	104870000
Tb927.11.3440	hypothetical protein, conserved	0.870762	0	0.116738	-0.754024	-0.503315	-0.110576	-0.0925598	+								GO:0005737	cytoplasm	GO:0005515	protein binding	GO:0010608	posttranscriptional regulation of gene expression	4	13.4	58.165	0	5.6924	260330000	Q386G7
Tb927.10.13430	citrate synthase, putative	0.868413	0	0.803868	0.157435	-0.0645453	0.044133	0.405432								+	GO:0005739;GO:0020023	kinetoplast;mitochondrion					15	37.8	53.584	0	59.585	4920000000	Q388Q5
Tb927.2.3160	Gar1/Naf1 RNA binding region, putative	0.86705	0	0.26739	0.19382	0.161516	-0.067244	0.799806									GO:0005634;GO:0005730;GO:0005737	cytoplasm;nucleolus;nucleus			GO:0010608	posttranscriptional regulation of gene expression	8	33.8	45.916	0	16.484	184630000	Q587F8
Tb927.10.280	cytochrome oxidase subunit VI	0.862679	0	0.782496	0.476576	0.421976	0.634566	0.862679									GO:0005737;GO:0005739	cytoplasm;mitochondrion	GO:0004129	cytochrome-c oxidase activity	GO:0055114	oxidation-reduction process	10	61.4	19.154	0	74.36	4333100000	Q38CL0
Tb927.8.3050	Chitobiase/beta-hexosaminidase C-terminal domain containing protein, putative	0.858005	0	-0.0739898	0.703714	0.784016	0.539982	0.289818								+	GO:0035869	ciliary transition zone					3	7.4	61.968	0	5.6859	50469000	Q57W68
Tb927.10.5070	ribonuclease H, putative	0.856196	0	0.518646	0.488084	0.249054	0.76868	-0.087516							+	+	GO:0005634;GO:0005654;GO:0005737	cytoplasm;nucleoplasm;nucleus	GO:0004523	RNA-DNA hybrid ribonuclease activity	GO:0006401	RNA catabolic process	3	16.3	36.036	0	5.3249	73466000	Q38B94
Tb927.8.2950	hypothetical protein, conserved	0.848526	0	-0.181481	0.0103987	-0.249684	-0.253852	-0.838127															4	15.7	54.49	0	7.7832	82515000	Q57W78
Tb927.9.9740	AMP deaminase, putative	0.848021	0	-0.394944	-0.518721	-0.326307	-0.472386	0.3293									GO:0005737;GO:0005739;GO:0005930	axoneme;cytoplasm;mitochondrion	GO:0003876	AMP deaminase activity			6	5.2	163.28	0	10.621	137610000	Q38E23
Tb927.3.4020	phosphatidylinositol 4-kinase alpha, putative	0.847648	0	0.00916593	-0.711098	0.13655	0.0194239	-0.0469701									GO:0005737;GO:0005829;GO:0020016	ciliary pocket;cytoplasm;cytosol	GO:0004430	1-phosphatidylinositol 4-kinase activity			8	5.5	255.5	0	13.124	90030000	Q57WD8
Tb927.10.14310	hypothetical protein, conserved	0.843594	0	0.013865	-0.633205	-0.311479	0.210388	-0.329813									GO:0005737	cytoplasm					6	20.2	37.718	0	27.826	367430000	Q388H1
Tb927.7.6950	hypothetical protein, conserved	0.840965	0	-0.46381	-0.336375	-0.840965	-0.055139	-0.374328															4	7.6	90.421	0	13.296	8966300	Q57XR5
Tb927.8.6010	Heme Response-1 protein, putative	0.835659	0	-0.175864	-0.300215	-0.452234	-0.559356	-0.835659															1	8.4	18.1	0.00064116	2.6829	554540000	Q57YK2
Tb927.11.11760	hypothetical protein, conserved	0.834291	0	-0.431551	0.170765	0.40274	-0.130128	-0.125055															6	21.2	38.447	0	9.8161	89029000	Q383A5
Tb927.10.13300	Mitochondrial ribosomal protein S8	0.830799	0	0.447262	0.609677	0.830799	0.460023	0.300199									GO:0000314;GO:0005739;GO:0005763;GO:0020023	kinetoplast;mitochondrial small ribosomal subunit;mitochondrion;organellar small ribosomal subunit	GO:0003735	structural constituent of ribosome	GO:0006412	translation	6	23.4	32.681	0	7.0777	175060000	Q388R7
Tb927.9.15490	ADP-ribosylation factor GTPase activating protein, putative	0.827112	0	-0.4721	-0.304542	-0.303754	-0.541876	0.285236									GO:0005634	nucleus	GO:0003677	DNA binding			7	20.6	45.724	0	31.115	311930000	Q38CW4
Tb927.11.15350	RNA-binding protein, putative	0.825671	0	-0.79539	0.030281	-0.48932	-0.37803	-0.23074									GO:0005654;GO:0005737	cytoplasm;nucleoplasm	GO:0003723	RNA binding			12	59	30.47	0	47.864	204160000	Q381Q0
Tb927.1.4100	cytochrome oxidase subunit IV	0.825509	0	0.701072	0.482852	0.570146	0.761186	0.825509									GO:0005739;GO:0005751	mitochondrial respiratory chain complex IV;mitochondrion	GO:0004129	cytochrome-c oxidase activity	GO:0055114	oxidation-reduction process	15	45.9	40.534	0	120.15	7770100000	Q4GYG7
Tb927.8.2060	Concanavalin A-like lectin/glucanases superfamily/Beige/BEACH domain containing protein, putative	0.825312	0	0.118533	0.142255	-0.0871037	-0.331973	0.493339															4	1.6	328.26	0.0061728	1.3582	1100200000	Q581X6
Tb927.10.2540	adenylate kinase, putative	0.825146	0	0.502935	0.825146	0.49963	0.135791	0.562505									GO:0005737;GO:0005739;GO:0005829;GO:0020015	cytoplasm;cytosol;glycosome;mitochondrion	GO:0004017;GO:0005524	adenylate kinase activity;ATP binding			6	45.9	25.656	0	38.361	89221000	Q38BZ1
Tb927.10.8440	glucose transporter 1B	0.824112	0	0.331888	-0.492224	-0.440882	-0.060733	-0.183475									GO:0005737;GO:0016021	cytoplasm;integral component of membrane	GO:0005355	glucose transmembrane transporter activity	GO:0015758	glucose transport	1	2.1	56.479	0.0018484	1.8363	312280000	Q38AC0
Tb927.8.3810	hypothetical protein, conserved	0.818057	0	0.0414554	0.096462	0.031852	-0.519284	0.298773									GO:0005739	mitochondrion					5	15.6	43.58	0	70.732	277510000	Q581A1
Tb927.8.6090	ubiquitin-protein ligase, putative	0.817885	0	-0.0927697	0.178862	0.567897	-0.249988	0.11028											GO:0004842	ubiquitin-protein transferase activity	GO:0006464	cellular protein modification process	3	23.2	17.157	0	24.242	284250000	Q57YL0
Tb927.11.11280	hypothetical protein, conserved	0.816179	0	-0.171467	0.644713	0.0208248	-0.076628	0.258183									GO:0005739	mitochondrion					9	13.1	120.86	0	26.633	192650000	Q383F0
Tb927.8.4290	Ribosome biogenesis protein Nop16, putative	0.814096	0	-0.598813	0.126634	0.0671057	0.215284	0.030012									GO:0005634;GO:0005730	nucleolus;nucleus					6	33	22.468	0	17.185	227000000	Q57W06
Tb927.11.5640	hypothetical protein, conserved	0.81187	0	0.116443	0.275359	0.0611856	-0.536511	-0.0241395					+	+		+							9	13.6	106.65	0	105.59	177390000	Q385K4
Tb927.11.5910	WASH complex subunit 7, N-terminal/WASH complex subunit 7/WASH complex subunit 7, C-terminal, putative	0.809601	0	0.725896	0.809601	0.632789	0.76283	0.644629															4	6.2	143.97	0.00064364	2.7392	950480000	Q385H7
Tb927.8.2620	hypothetical protein, conserved	0.808861	0	-0.093133	-0.109477	-0.0859207	-0.20054	0.608322															9	14.5	92.699	0	42.035	179190000	Q57XC7
Tb927.11.14690	Microtubule-binding protein MIP-T3, putative	0.808426	0	-0.584331	-0.103347	-0.0875227	-0.808426	-0.003911								+	GO:0005737	cytoplasm					4	17.4	30.335	0	10.765	111460000	Q381W6
Tb927.10.7860	hypothetical protein, conserved	0.807019	0	0.106219	-0.20399	-0.314104	0.355395	0.492914															5	26.4	23.823	0	16.826	132450000	Q38AH8
Tb927.7.6200	chaperone protein DnaJ, putative	0.80685	0	-0.090448	0.342986	0.0954095	0.0185812	-0.463865									GO:0005739;GO:0005743;GO:0016021;GO:0020015	glycosome;integral component of membrane;mitochondrial inner membrane;mitochondrion	GO:0051082	unfolded protein binding	GO:0006457	protein folding	4	23.6	31.594	0	4.5177	190750000	Q57VJ1
Tb927.9.3370	thioredoxin	0.806683	0	-0.0635337	0.623135	0.280949	-0.183548	0.205367									GO:0005739	mitochondrion	GO:0003756;GO:0015036	disulfide oxidoreductase activity;protein disulfide isomerase activity	GO:0045454	cell redox homeostasis	4	41.1	12.135	0	8.3532	197260000	Q38FJ1
Tb927.4.940	hypothetical protein, conserved	0.806573	0	-0.806573	-0.152061	-0.168028	-0.088103	-0.094795									GO:0005739	mitochondrion					1	8.1	22.954	0	6.6918	102140000	Q580C2
Tb927.11.4870	hypothetical protein, conserved	0.806186	0	0.643778	0.49477	0.669788	0.806186	0.580164									GO:0005739;GO:0020023	kinetoplast;mitochondrion			GO:0010608	posttranscriptional regulation of gene expression	3	18.2	25.784	0	31.208	418950000	Q385T1
Tb927.9.3120	STE/STE11 serine/threonine-protein kinase, putative	0.80582	0	-0.80582	-0.493284	-0.557586	-0.463127	-0.229801		+							GO:0016021	integral component of membrane	GO:0004674;GO:0005524	ATP binding;protein serine/threonine kinase activity	GO:0006468	protein phosphorylation	10	13.6	112.32	0	26.648	346110000	Q38FL3
Tb927.8.6980	Flagellum attachment zone protein 14	0.80507	0	0.19638	0.80507	0.57609	0.375406	0.62091								+	GO:0043234;GO:0051286	cell tip;protein complex	GO:0032403	protein complex binding			4	5.9	95.057	0	41.236	225340000	Q57YQ5
Tb927.7.1030	heat shock 70 kDa protein, putative	0.802826	0	0.027512	-0.338528	0.34954	0.0997525	-0.453286															6	9.2	96.895	0	25.733	100340000	Q57VU9
Tb927.2.2200	hypothetical protein, conserved	0.8019	0	-0.418825	0.0843468	-0.0640609	-0.717553	-0.0765502									GO:0005737	cytoplasm					3	22.6	20.391	0	7.6798	257340000	Q586K0
Tb927.5.4150	hypothetical protein, conserved	0.801392	0	0.158091	0.270656	0.0798803	0.601051	-0.200341									GO:0005930	axoneme					11	40.2	42.589	0	31.107	216590000	Q57Z34
Tb927.11.3060	Phosphate transport (Pho88), putative	0.800421	0	0.459056	0.800421	0.610639	0.534286	0.418105									GO:0005635;GO:0005783	endoplasmic reticulum;nuclear envelope					2	11.1	21.018	0	5.9882	169430000	Q386K5
Tb927.11.6040	Nodulin-like, putative	0.799713	0	0.799713	0.322503	0.0683	0.43134	0.620487							+	+	GO:0005737;GO:0016021;GO:0031981;GO:0097014	ciliary plasm;cytoplasm;integral component of membrane;nuclear lumen					12	19.3	70.825	0	110.14	2787100000	Q385G4
Tb927.3.4130	hypothetical protein, conserved	0.799295	0	-0.310327	-0.410005	0.38929	-0.300147	-0.0199365									GO:0005739	mitochondrion					3	28	23.04	0	4.2735	60155000	Q580M9
Tb927.7.4510	Domain of unknown function (DUF4201), putative	0.797986	0	-0.0123829	-0.37698	-0.17835	0.421006	-0.262224									GO:0005737;GO:0005930	axoneme;cytoplasm					9	27.5	48.154	0	65.796	121210000	Q57X67
Tb927.3.4890	ubiquinone biosynthesis protein COQ7 homolog, putative	0.797585	0	-0.173227	0.196995	0.449209	-0.348376	0.126656									GO:0005739	mitochondrion					2	13.7	22.874	0.00043384	2.9542	250290000	Q582P6
Tb927.11.3860	hypothetical protein, conserved	0.797321	0	0.797321	0.571564	0.465038	0.13924	0.185983									GO:0005739;GO:0020023	kinetoplast;mitochondrion					8	21.3	50.409	0	38.312	449840000	Q386C8
Tb927.9.13030	QA-SNARE protein putative	0.796933	0	-0.109612	0.314205	-0.199237	0.597695	-0.12644									GO:0016021	integral component of membrane	GO:0005484	SNAP receptor activity	GO:0061025	membrane fusion	8	33.8	35.982	0	52.327	394430000	Q38DB7
Tb927.11.13340	hypothetical protein, conserved	0.796922	0	0.013513	0.056867	0.452306	0.192751	0.796922															6	13.1	88.553	0	6.0292	168090000	Q382K2
Tb927.2.5870	hypothetical protein, conserved	0.79424	0	0.197281	0.79424	0.506809	0.757987	0.333484									GO:0005737;GO:0031981;GO:0097014;GO:0097542	ciliary plasm;ciliary tip;cytoplasm;nuclear lumen					4	7.9	170.48	0.00021988	3.2713	186020000	Q586F1
Tb927.1.450	retrotransposon hot spot protein (RHS, pseudogene), putative	0.794158	0	0.591826	0.0218169	0.0483529	-0.202332	-0.0522317															3	1.7	229.01	0	61.607	1317800000
Tb927.7.5540	2,4-dienoyl-coa reductase-like protein	0.792415	0	-0.375132	-0.792415	-0.199454	-0.547484	-0.601748									GO:0005739	mitochondrion					5	9.9	80.352	0	3.9585	172250000	Q582G9
Tb927.6.4260	hypothetical protein, conserved	0.790698	0	-0.264515	0.00232703	0.22634	-0.564358	-0.0375992															2	10.5	34.251	0	24.53	100940000	Q586Z3
Tb927.4.4730	amino acid transporter, putative	0.790272	0	-0.0972417	0.69303	0.673908	0.68001	0.36516											GO:0005275	amine transmembrane transporter activity	GO:0006865	amino acid transport	7	13.5	51.488	0	14.794	684660000	Q583F8
Tb927.10.940	hypothetical protein, conserved	0.790125	0	-0.392295	0.287607	0.39783	-0.231014	0.209316									GO:0005737	cytoplasm					5	30.8	22.303	0	31.916	226150000	Q38CE6
Tb927.8.7370	hypothetical protein	0.789523	0	0.315275	0.409968	0.0635183	-0.379555	0.209768															6	32	36.022	0	47.683	225740000	Q57YT9
Tb927.11.16640	Uncharacterised protein family UPF0564, putative	0.789079	0	0.266217	0.0547807	0.0153242	0.789079	0.0473407								+	GO:0035869	ciliary transition zone					3	4.3	87.372	0	10.659	60848000	Q381C2
Tb927.4.1690	Retinal Maintenance, putative	0.787688	0	-0.611462	0.117855	0.112391	0.050444	0.176225									GO:0005737;GO:0031981;GO:0097014	ciliary plasm;cytoplasm;nuclear lumen					8	29.4	34.04	0	44.573	1261700000	Q581R2
Tb927.8.3010	hook complex protein, conserved	0.787368	0	0.43856	0.651524	0.516363	0.787368	0.363656													GO:0010608	posttranscriptional regulation of gene expression	5	8.7	82.184	0	17.127	132690000	Q57W72
Tb927.8.5660	hypothetical protein, conserved	0.786214	0	0.256516	0.237176	0.399506	-0.386708	0.147642									GO:0005737;GO:0005739;GO:0005743;GO:0031966	cytoplasm;mitochondrial inner membrane;mitochondrial membrane;mitochondrion					3	15.6	24.492	0	7.3588	304980000	Q57X16
Tb927.11.12420	kinetoplastid kinetochore protein 19	0.78544	0	0.0997157	0.57972	0.78544	0.551624	0.67222		+		+					GO:0005634	nucleus	GO:0004674;GO:0005524	ATP binding;protein serine/threonine kinase activity	GO:0006468	protein phosphorylation	4	14.5	54.92	0	72.265	157710000	Q382T9
Tb927.9.3170	cytochrome oxidase subunit V	0.78452	0	0.525383	0.532034	0.49574	0.58621	0.78452									GO:0005737;GO:0005739;GO:0005929	cilium;cytoplasm;mitochondrion					8	55.1	22.229	0	65.944	7275100000	Q38FK9
Tb927.7.6990	hypothetical protein, conserved	0.783678	0	0.349377	0.41357	0.381575	0.783678	0.523939									GO:0005739;GO:0005743	mitochondrial inner membrane;mitochondrion					7	34.3	32.721	0	45.651	461010000	Q57XR9
Tb927.11.10160	60S ribosomal protein L22, putative	0.782197	0	-0.351846	-0.782197	-0.71267	-0.58133	-0.367125									GO:0005737;GO:0005840	cytoplasm;ribosome	GO:0003735	structural constituent of ribosome	GO:0006412	translation	1	10	15.259	0.0020462	1.7749	417380000	Q383R3
Tb927.4.5120	hypothetical protein, conserved	0.780825	0	0.387236	0.780825	0.532599	0.545167	0.0791792							+	+							10	18.6	155.28	0	61.889	154580000	Q584J4
Tb927.6.3540	zinc-finger protein, conserved	0.779653	0	-0.327746	-0.184918	-0.311541	-0.137787	-0.779653									GO:0005634;GO:0005737	cytoplasm;nucleus	GO:0008270	zinc ion binding			7	26.5	41.578	0	43.214	425240000	Q584Z4
Tb927.10.2340	SNARE domain containing protein, putative	0.778067	0	0.247642	-0.278987	0.335501	-0.030181	-0.442565															2	27.8	11.193	0	112.5	674540000	Q38C10
Tb927.9.11820	CRAL/TRIO domain containing protein, putative	0.776696	0	-0.323072	-0.773165	-0.314788	-0.32826	0.00353083									GO:0005737	cytoplasm					6	25.5	37.33	0	16.227	139970000	Q38DL2
Tb927.11.7600	hypothetical protein, conserved	0.775763	0	-0.0564867	0.59506	0.637363	0.457493	-0.1384							+	+	GO:0005737;GO:0005856;GO:0005929;GO:0031981;GO:0097014	ciliary plasm;cilium;cytoplasm;cytoskeleton;nuclear lumen					7	34.5	29.317	0	52.071	1352400000	Q384P6
Tb927.3.5400	serine/threonine protein kinase RIO1, putative	0.775671	0	-0.159992	0.440365	-0.0391287	-0.0154813	-0.335306		+													9	23.6	64.429	0	66.164	321870000	Q580T5
Tb927.6.2540	DREV methyltransferase, putative	0.773582	0	-0.773582	-0.461248	-0.52342	-0.61577	-0.609125							+		GO:0005739;GO:0005741;GO:0020015	glycosome;mitochondrial outer membrane;mitochondrion					9	34.5	35.879	0	26.192	367100000	Q584Q2
Tb927.2.1800	DNA polymerase delta catalytic subunit, putative	0.771231	0	-0.590681	0.112565	0.131563	-0.546773	0.18055									GO:0005654	nucleoplasm	GO:0003887	DNA-directed DNA polymerase activity	GO:0006260	DNA replication	9	11.8	116.55	0	25.89	146420000	Q585S7
Tb927.3.3970	Cell growth-regulating nucleolar protein, putative	0.770241	0	-0.66023	-0.0865253	-0.192309	0.110011	-0.228435									GO:0005634	nucleus					10	52.5	32.553	0	167.49	530330000	Q57WD3
Tb927.8.6000	fatty acid desaturase, putative	0.767653	0	0.114639	-0.653014	-0.59643	-0.222926	0.0316562							+		GO:0016021	integral component of membrane	GO:0004768;GO:0016491	oxidoreductase activity;stearoyl-CoA 9-desaturase activity	GO:0006633	fatty acid biosynthetic process	11	36.2	49.385	0	12.058	403330000	Q57YK1
Tb927.11.1690	Emopamil binding protein, putative	0.766811	0	-0.187383	0.105581	0.233912	-0.442137	-0.532899															3	27.9	20.428	0	96.371	564720000	Q386Y5
Tb927.3.5370	hypothetical protein, conserved	0.765327	0	-0.0522367	-0.0617348	-0.25093	-0.294506	-0.765327								+	GO:0005634;GO:0005643;GO:0020023;GO:0031981	kinetoplast;nuclear lumen;nuclear pore;nucleus					13	39.9	34.254	0	190.35	5759200000	Q580T8
Tb927.11.10340	Serine/threonine-protein phosphatase PGAM5, mitochondrial, putative	0.764738	0	0.176838	0.14686	0.0898935	0.764738	0.201258									GO:0005634;GO:0005737	cytoplasm;nucleus	GO:0004721;GO:0043539	phosphoprotein phosphatase activity;protein serine/threonine kinase activator activity	GO:0010821	regulation of mitochondrion organization	6	22.7	33.783	0	16.457	237730000	Q383P5
Tb927.11.3120	nucleolar GTP-binding protein 1	0.763551	0	-0.444384	0.249267	0.319167	-0.0992753	0.00884									GO:0005634;GO:0005730	nucleolus;nucleus	GO:0005525	GTP binding	GO:0042254	ribosome biogenesis	23	42.9	74.753	0	80.968	2978500000	Q386J9
Tb927.3.2330	kinetoplastid kinetochore protein 17	0.762026	0	0.530031	0.582368	0.758157	0.629993	0.762026				+			+		GO:0000776;GO:0005634;GO:0005643	kinetochore;nuclear pore;nucleus			GO:0007059	chromosome segregation	8	20.6	67.492	0	22.6	97766000	Q582U6
Tb927.7.1770	Mini-chromosome maintenance complex-binding protein	0.760885	0	-0.023093	0.295892	0.0054275	-0.464993	0.0518852															5	13.7	67.052	0	14.579	72090000	Q57V33
Tb927.6.1750	Rab-GTPase-TBC domain containing protein, putative	0.75513	0	0.726104	0.382323	0.405253	-0.0290265	0.402194															3	5.3	76.828	0	10.872	141920000	Q585N6
Tb927.11.7770	oxidoreductase-like protein	0.754656	0	-0.251292	-0.3848	-0.399195	-0.406724	-0.754656									GO:0005654;GO:0005737	cytoplasm;nucleoplasm	GO:0016491	oxidoreductase activity			5	9.1	96.65	0	88.077	85725000	Q384P1
Tb927.5.2810	hypothetical protein, conserved	0.753458	0	0.205555	0.261917	0.148621	0.753458	0.429167									GO:0005739	mitochondrion					4	22.6	20.322	0	11.275	334610000	Q57ZV7
Tb927.6.2190	hypothetical protein, conserved	0.753204	0	-0.342676	-0.737595	-0.176579	-0.753204	-0.588747									GO:0005739;GO:0020023	kinetoplast;mitochondrion					4	17.8	31.531	0	26.747	188660000	Q584T7
Tb927.11.1200	hypothetical protein, conserved	0.752301	0	-0.752301	-0.164955	-0.503999	-0.475524	-0.187831									GO:0005634	nucleus					4	10.1	66.741	0	78.992	262470000	Q387D2
Tb927.11.16330	hypothetical protein, conserved	0.750362	0	-0.657176	-0.0292813	-0.310731	-0.750362	-0.511081									GO:0005634	nucleus					7	11.9	103.63	0	27.775	106880000	Q381F3
Tb927.11.7450	Component of motile flagella 71	0.749997	0	-0.175877	0.57412	0.182538	0.213855	0.002124									GO:0005634	nucleus	GO:0003723	RNA binding			5	9.8	68.196	0	49.066	152870000	Q384S0
Tb927.7.7110	leucine-rich repeat protein (LRRP), putative	0.749933	0	-0.184544	0.21691	0.077814	-0.533023	0.19309									GO:0005737	cytoplasm					1	1.9	71.315	0	35.6	281300000	Q57XT1
Tb927.10.8980	hypothetical protein, conserved	0.749299	0	-0.153933	0.595366	0.482826	0.032767	0.114462							+	+	GO:0005739	mitochondrion					6	38.5	17.598	0	26.726	10371000000	Q38A76
Tb927.2.370	retrotransposon hot spot protein 1 (RHS1), putative	0.749091	0	-0.525123	-0.074764	-0.207801	-0.749091	-0.15918									GO:0005634;GO:0005654	nucleoplasm;nucleus					1	1.2	95.139	0	143.76	1177600000	D7SGA3
Tb927.7.730	Component of motile flagella 49	0.746566	0	0.46809	0.270776	0.746566	0.739338	0.562797													GO:0060285	cilium-dependent cell motility	3	6.6	66.907	0	41.229	112380000	Q57VR9
Tb927.3.2280	vacuolar sorting protein 33 , putative	0.746293	0	0.746293	0.654477	0.459455	0.49132	0.63737							+								7	15.2	66.938	0	10.329	664890000	Q582U1
Tb927.10.2510	hypothetical protein, conserved	0.745798	0	0.276892	0.080002	0.745798	0.269579	0.135762									GO:0005737;GO:0031981;GO:0097014	ciliary plasm;cytoplasm;nuclear lumen					4	9.3	58.018	0	16.821	90822000	Q38BZ4
Tb927.8.4170	RNA-binding protein, putative	0.745031	0	-0.379387	0.295361	0.128474	-0.282678	0.365644									GO:0005634;GO:0005654;GO:0005730;GO:0005737	cytoplasm;nucleolus;nucleoplasm;nucleus	GO:0003723	RNA binding	GO:0006396	RNA processing	14	20.9	93.075	0	75.652	1011300000	Q57W18
Tb927.11.1600	tatD related deoxyribonuclease, putative	0.744018	0	0.505802	-0.184932	0.0687152	0.248256	-0.238215											GO:0004536	deoxyribonuclease activity			6	17.8	40.65	0	17.56	342470000	Q386Z4
Tb927.10.1140	epsilon tubulin	0.743723	0	0.308873	0.743723	0.678412	0.328344	0.317788								+	GO:0005737;GO:0005874	cytoplasm;microtubule	GO:0005198	structural molecule activity	GO:0007018;GO:0046785	microtubule polymerization;microtubule-based movement	8	24	53.167	0	46.891	283860000	Q4FKF8
Tb927.11.13540	hypothetical protein, conserved	0.742708	0	-0.696272	-0.459065	-0.316529	-0.501333	-0.742708									GO:0005634	nucleus					4	8.7	54.96	0	21.997	28739000	Q382I3
Tb927.10.3630	hypothetical protein, conserved	0.74128	0	-0.243596	-0.464296	-0.74128	-0.194959	-0.41977									GO:0005634;GO:0005737;GO:0031981	cytoplasm;nuclear lumen;nucleus					3	17.6	23.637	0	4.0678	229860000	Q38BN6
Tb927.6.1720	hypothetical protein, conserved	0.740848	0	-0.0290457	-0.477607	-0.423166	0.263241	-0.006196									GO:0005737;GO:0005930	axoneme;cytoplasm					6	14.1	82.444	0	18.886	143250000	Q585N9
Tb927.6.3570	tubulin-tyrosine ligase-like protein, conserved	0.739331	0	-0.166712	-0.028991	0.279206	-0.311313	-0.460125															7	14.4	71.692	0	69.565	182660000	Q584Z7
Tb927.9.13040	hypothetical protein, conserved	0.739021	0	0.0562115	-0.268188	0.458294	-0.280727	-0.053634															3	11.6	46.219	0	24.989	118350000	Q38DB6
Tb927.8.1220	hypothetical protein, conserved (pseudogene)	0.738822	0	0.738822	0.690586	0.688032	0.455257	0.0744337															1	5.8	22.803	0.0014457	1.9571	182940000
Tb927.10.11630	PSP1 C-terminal conserved region, putative	0.738293	0	-0.018194	-0.288231	-0.550133	-0.440122	0.18816									GO:0005737	cytoplasm			GO:0010608	posttranscriptional regulation of gene expression	4	10.9	68.402	0	8.6729	174080000	Q389H8
Tb927.11.13930	U3 small nucleolar ribonucleoprotein protein IMP3, putative	0.736926	0	-0.486877	-0.0799375	-0.03291	0.250049	0.159738								+	GO:0005634;GO:0005730	nucleolus;nucleus	GO:0003723	RNA binding	GO:0030490	maturation of SSU-rRNA	7	30.1	26.668	0	15.621	337830000	Q382E4
Tb927.11.13260	hypothetical protein, conserved	0.73606	0	0.73606	0.356034	0.41509	0.210815	0.476906									GO:0005737;GO:0031981;GO:0097014	ciliary plasm;cytoplasm;nuclear lumen					5	21	34.668	0	18.664	235660000	Q382L0
Tb927.3.1410	cytochrome oxidase subunit VII	0.735782	0	0.436162	0.611135	0.305435	0.514665	0.735782									GO:0005739	mitochondrion					8	61.2	19.264	0	15.239	2201300000	Q57XX4
Tb927.5.1790	Mitochondrial SSU ribosomal protein, putative	0.729687	0	-0.0928553	0.147858	-0.0677801	-0.316145	-0.581829									GO:0005634;GO:0005737;GO:0005739;GO:0005763	cytoplasm;mitochondrial small ribosomal subunit;mitochondrion;nucleus					7	14.9	71.956	0	14.525	230940000	Q57ZP8
Tb927.4.2680	Zeta toxin, putative	0.725516	0	0.143816	-0.300469	0.425048	0.239472	0.130584															5	8.2	80.024	0	16.904	109140000	Q584B9
Tb927.10.10170	pre-mRNA splicing factor 46, putative	0.724516	0	-0.365527	-0.473826	0.034007	-0.053419	0.25069									GO:0000974;GO:0005634;GO:0005654	nucleoplasm;nucleus;Prp19 complex			GO:0000398	mRNA splicing;via spliceosome	4	10.6	48.744	0	4.1204	159950000	Q389W0
Tb927.10.12180	hypothetical protein, conserved	0.723358	0	-0.05246	0.670898	0.242416	0.178239	0.365074								+							9	17.1	77.894	0	28.528	174770000	Q389C5
Tb927.11.7470	hypothetical protein, conserved	0.721299	0	-0.268329	-0.289511	-0.34185	-0.721299	-0.469031															7	50.2	26.198	0	8.5193	400490000	Q384Q9
Tb927.11.16720	mitotic cyclin 6	0.720163	0	0.203436	-0.218716	0.41656	0.249514	0.501447			+				+		GO:0005634;GO:0005737;GO:0019908	cytoplasm;nuclear cyclin-dependent protein kinase holoenzyme complex;nucleus	GO:0005515	protein binding	GO:0000281;GO:0051726;GO:0090307	mitotic cytokinesis;mitotic spindle assembly;regulation of cell cycle	5	12.7	48.964	0	5.2218	351010000	Q381B4
Tb927.11.15860	L-Lysine transport protein, putative	0.719353	0	-0.0647207	0.385896	0.486932	0.654632	0.530132							+		GO:0005634;GO:0005737;GO:0005886;GO:0016021;GO:0020016;GO:0020023	ciliary pocket;cytoplasm;integral component of membrane;kinetoplast;nucleus;plasma membrane	GO:0005275;GO:0015189	amine transmembrane transporter activity;L-lysine transmembrane transporter activity	GO:0006865;GO:0015819	amino acid transport;lysine transport	3	11.9	50.086	0	32.109	548980000	Q381K0
Tb927.5.4320	Pre-mRNA polyadenylation factor FIP1	0.718966	0	0.0618905	-0.042117	-0.427105	0.291861	-0.154966	+						+		GO:0005654;GO:0005847	mRNA cleavage and polyadenylation specificity factor complex;nucleoplasm	GO:0003723	RNA binding	GO:0000365;GO:0006378;GO:0010608	mRNA polyadenylation;mRNA trans splicing;posttranscriptional regulation of gene expression;via spliceosome	6	41.8	31.036	0	39.009	481720000	Q57Z17
Tb927.7.7000	hook complex protein, conserved	0.716575	0	-0.357908	-0.716575	-0.686406	-0.11276	-0.213998											GO:0032403	protein complex binding			6	4.1	175.61	0	12.783	141870000	Q57XS0
Tb927.10.5400	hypothetical protein, conserved	0.716202	0	-0.196982	-0.101652	0.0387416	0.51922	-0.101128								+	GO:0005634;GO:0005739;GO:0005783	endoplasmic reticulum;mitochondrion;nucleus					6	17.1	63.396	0	14.709	644350000	Q38B63
Tb927.6.1170	Aph-1 protein, putative	0.712604	0	-0.45492	-0.712604	-0.0428585	-0.265457	-0.0638215															4	17.7	46.13	0	50.7	98398000	Q585D0
Tb927.9.7800	hypothetical protein, conserved	0.711963	0	0.0271583	-0.684805	-0.227249	-0.0733329	-0.0671697									GO:0005635;GO:0005783	endoplasmic reticulum;nuclear envelope					4	18.6	29.096	0	14.328	770210000	Q38EH5
Tb927.11.13140	cytochrome oxidase subunit X	0.708948	0	0.251585	0.412212	0.471188	0.360368	0.708948									GO:0005739	mitochondrion					4	37.1	13.672	0	13.908	1852700000	Q382M2
Tb927.8.3270	hypothetical protein	0.708078	0	0.534954	0.550268	0.708078	0.336361	0.170081							+								3	20.9	21.687	0	15.817	150790000	Q57YY6
Tb927.5.460	hypothetical protein, conserved	0.707965	0	-0.556316	-0.379098	-0.426086	-0.454486	-0.707965															1	12.7	12.193	0	4.9036	41845000	Q57VW7
Tb927.8.1290	hypothetical protein, conserved	0.706926	0	-0.228759	-0.218863	-0.518634	0.188292	0.0518725									GO:0005634;GO:0005737	cytoplasm;nucleus					8	12.6	120.05	0	11.523	222790000	Q57VM6
Tb927.11.10030	60S ribosomal protein L29, putative	0.706891	0	-0.706891	-0.374514	-0.0980138	-0.251457	-0.071914									GO:0005840	ribosome	GO:0003735	structural constituent of ribosome	GO:0006412	translation	3	49.3	8.2224	0	6.0783	4225800000	Q383S6
Tb927.7.2330	Protein of unknown function (DUF1663), putative	0.705508	0	0.0461232	-0.0334788	0.391038	-0.0440226	-0.31447									GO:0005634	nucleus					3	8.7	123.84	0	31.717	1465100000	Q57XP1
Tb927.9.9270	hypothetical protein, conserved	0.705111	0	-0.108158	0.596344	0.435837	-0.108767	0.565561															3	9.1	56.827	0	5.4683	31457000	Q38E65
Tb927.5.630	acidic phosphatase, putative	0.702665	0	-0.156626	0.366544	0.4436	0.43574	0.546039							+								5	14	43.663	0	4.3354	105560000	Q57VF1
Tb927.6.2320	hypothetical protein, conserved	0.70102	0	-0.496597	0.204422	0.0980555	-0.1512	0.166332															3	19.1	20.146	0	42.969	374770000
Tb927.10.6200	hypothetical protein, conserved	0.698726	0	0.618723	0.304496	0.400133	0.698726	0.691466									GO:0005739	mitochondrion					3	39.4	12.255	0	126.7	1257200000	Q38AY6
Tb927.11.10040	hypothetical protein, conserved	0.696371	0	-0.422629	-0.359089	-0.481618	-0.696371	-0.650276									GO:0005737	cytoplasm					4	52.5	13.539	0	21.154	1623400000	Q383S5
Tb927.2.5980	chaperone protein ClpB1, putative	0.696327	0	0.696327	0.301129	0.063807	0.441949	0.667733								+	GO:0005654;GO:0005737;GO:0005886	cytoplasm;nucleoplasm;plasma membrane	GO:0016887	ATPase activity			46	56.7	97.037	0	323.31	27324000000	Q586B8
Tb927.10.8960	hypothetical protein, conserved	0.695392	0	-0.695392	-0.339857	-0.563074	-0.363987	-0.671605															4	21.9	26.87	0	16.186	447860000	Q38A78
Tb927.4.1590	Present in the outer mitochondrial membrane proteome 28	0.695019	0	0.20879	-0.114513	0.349112	0.212144	-0.345906									GO:0005741	mitochondrial outer membrane					3	14.9	48.07	0	4.496	309480000	Q581S2
Tb927.10.5590	protein phosphatase 2C, putative	0.694479	0	-0.694479	-0.508236	-0.660169	-0.362084	-0.583755									GO:0005737;GO:0005739;GO:0020023	cytoplasm;kinetoplast;mitochondrion	GO:0003824;GO:0016791	catalytic activity;phosphatase activity	GO:0016311	dephosphorylation	7	17.2	66.75	0	16.475	126890000	Q38B45
Tb927.6.1730	hypothetical protein, conserved	0.694206	0	-0.626307	-0.435451	-0.694206	-0.62621	-0.432903															10	9.4	139.22	0	45.862	306240000	Q585N8
Tb927.11.15820	iron superoxide dismutase C, mitochondrial	0.693609	0	-0.0375395	0.169047	0.19144	0.656069	0.598159									GO:0005739;GO:0020023	kinetoplast;mitochondrion	GO:0004784;GO:0046872	metal ion binding;superoxide dismutase activity	GO:0006801	superoxide metabolic process	3	10.4	36.047	0	76.496	220880000	Q381K4
Tb927.10.6160	Sec34-like family, putative	0.693123	0	-0.249106	-0.64815	0.0449732	-0.43427	-0.543925									GO:0005794	Golgi apparatus					7	14.2	81.54	0	35.468	212770000	Q38AZ0
Tb927.11.2440	Tubulin cofactor C domain-containing protein 1	0.692818	0	-0.16925	0.154293	0.146242	0.523568	0.333688									GO:0005794;GO:0005814;GO:0045177	apical part of cell;centriole;Golgi apparatus			GO:0007097;GO:0033955;GO:0048313	Golgi inheritance;mitochondrial DNA inheritance;nuclear migration	5	13.3	59.28	0	11.665	177470000	Q386R6
Tb927.10.13250	hypothetical protein, conserved	0.692498	0	-0.657347	-0.332571	-0.692498	-0.207146	-0.616029															13	9.4	206.3	0	63.448	1071800000	Q388S2
Tb927.9.12160	hypothetical protein, conserved	0.690107	0	0.351299	0.233131	0.23639	0.690107	0.232859									GO:0005739	mitochondrion					2	4.6	66.99	0	12.34	44880000	Q38DI3
Tb927.9.6010	DNA repair protein Rad9, putative	0.689968	0	0.0662361	0.356058	0.689968	0.203853	0.361485									GO:0005634;GO:0005654;GO:0005730;GO:0030896	checkpoint clamp complex;nucleolus;nucleoplasm;nucleus			GO:0006974	cellular response to DNA damage stimulus	5	11.4	67.612	0	23.898	135910000	Q38EW7
Tb927.11.16470	hypothetical protein, conserved	0.689254	0	-0.671608	-0.471459	-0.20443	-0.388225	0.0176465									GO:0005737;GO:0030863;GO:0036064	ciliary basal body;cortical cytoskeleton;cytoplasm			GO:0010608	posttranscriptional regulation of gene expression	7	10.9	85.058	0	35.397	210010000	Q381D9
Tb927.3.3120	hypothetical protein, conserved	0.688931	0	-0.437472	0.251459	-0.235845	-0.150155	-0.0317254							+								4	9.7	47.636	0	5.524	141460000	Q57ZK0
Tb927.3.4800	hypothetical protein, conserved	0.688316	0	-0.262038	0.150332	-0.186271	-0.537984	0.046121															5	10.3	69.268	0	8.5401	108360000	Q582Q5
Tb927.8.8300	amino acid transporter, putative	0.686805	0	0.461136	0.560044	0.621959	0.616122	0.686805									GO:0005886;GO:0016021;GO:0020016	ciliary pocket;integral component of membrane;plasma membrane	GO:0005275	amine transmembrane transporter activity	GO:0006865	amino acid transport	5	13.6	50.17	0	54.536	1812600000	Q57WK0
Tb927.11.3640	Mitochondrial ribosomal protein L27	0.686102	0	-0.686102	-0.173497	-0.378246	-0.672272	-0.00866526									GO:0005737;GO:0005739;GO:0005762;GO:0020023	cytoplasm;kinetoplast;mitochondrial large ribosomal subunit;mitochondrion					5	31.9	21.781	0	30.642	114410000	Q386E8
Tb927.10.7580	hypothetical protein, conserved	0.68574	0	0.267036	0.0588739	-0.0443275	-0.418704	0.122899															4	4.8	111.59	0	15.034	170260000	Q38AK6
Tb927.10.12330	zinc finger protein family member, putative	0.684177	0	0.246178	0.684177	0.442547	0.223332	0.520827	+								GO:0005737	cytoplasm	GO:0003723	RNA binding	GO:0010608	posttranscriptional regulation of gene expression	7	33.7	22.365	0	10.677	1886200000	Q389B0
Tb927.8.7610	amino acid transporter 1, putative	0.683667	0	0.30574	-0.0134157	-0.175245	-0.377927	-0.119573									GO:0005737;GO:0016020;GO:0020016	ciliary pocket;cytoplasm;membrane	GO:0005275	amine transmembrane transporter activity	GO:0006865	amino acid transport	1	4.5	50.171	0	161.05	6252800000	Q57V82
Tb927.11.7790	Mitochondrial ribosomal protein S16	0.682221	0	-0.521004	-0.00228085	-0.006644	-0.210708	0.161217									GO:0005737;GO:0005739;GO:0005763;GO:0020023	cytoplasm;kinetoplast;mitochondrial small ribosomal subunit;mitochondrion					2	12.2	22.038	0.0052261	1.4667	205160000	Q384N9
Tb927.2.2340	Glycerophosphoryl diester phosphodiesterase family, putative	0.680534	0	0.0772192	-0.120406	0.19502	-0.485514	-0.202421															7	6.5	132.5	0	10.017	330620000	Q586K8
Tb927.9.6870	RNA-binding protein, putative	0.680176	0	0.141042	0.293738	0.207877	-0.332574	0.347601									GO:0005634;GO:0005730	nucleolus;nucleus	GO:0003723	RNA binding	GO:0006396	RNA processing	4	35.8	17.565	0	36.481	460430000	Q38EQ1
Tb927.7.4960	hypothetical protein, conserved	0.67794	0	-0.0884796	-0.197903	-0.67794	-0.519376	-0.264954									GO:0005634	nucleus					4	14.8	50.163	0	20.439	140170000	Q57ZJ3
Tb927.3.1340	Nuclear cap-binding protein subunit 66	0.67776	0	-0.224408	0.0881637	0.453352	-0.173884	-0.118192							+		GO:0005634;GO:0005654;GO:0005846	nuclear cap binding complex;nucleoplasm;nucleus	GO:0003723	RNA binding			8	18.4	66.646	0	37.963	224420000	Q57XW7
Tb927.5.1120	Phage tail fibre repeat, putative	0.676387	0	0.321461	0.265463	0.494348	0.0562854	0.676387								+	GO:0035869	ciliary transition zone					13	22.1	655.92	0	197.36	469940000	Q57W57
Tb927.6.4550	hypothetical protein, conserved	0.675409	0	-0.0301071	0.113219	-0.190462	-0.438174	0.237235															6	10.2	90.131	0	20.022	176460000	Q587C1
Tb927.9.6620	hypothetical protein, conserved	0.675328	0	0.514754	0.675328	0.603073	0.498956	0.533931									GO:0005737;GO:0005739	cytoplasm;mitochondrion					7	36.8	25.522	0	5.1349	154890000	Q38ES3
Tb927.11.11260	hypothetical protein, conserved	0.675228	0	0.194167	0.415783	0.603229	-0.00277067	-0.071999															3	9	49.478	0	40.718	96789000	Q383F2
Tb927.9.2420	hypothetical protein, conserved	0.675134	0	-0.289734	-0.300488	-0.675134	-0.419639	-0.638369															4	34.3	22.824	0	116.47	1087700000	Q38FS5
Tb11.01.2730	hypothetical protein, conserved	0.674985	0	0.105302	0.674985	0.614552	0.368852	0.60343					+										5	18	311.9	0	156.17	112960000	Q383I3
Tb927.1.320	retrotransposon hot spot protein (RHS, pseudogene), putative	0.674302	0	0.294218	-0.210009	-0.380084	-0.328703	0.156063															1	8.2	27.31	0	3.856	340910000
Tb927.6.1190	Plus-3 domain/Zinc finger, C3HC4 type (RING finger), putative	0.674269	0	0.305331	-0.049997	0.460383	-0.213886	0.012602															6	20.4	34.601	0	24.838	138060000	Q585C8
Tb927.7.5330	hypothetical protein, conserved	0.672982	0	-0.416635	-0.208469	-0.496277	-0.303776	-0.672982							+								3	6.7	82.999	0	27.848	36485000	Q57ZF6
Tb927.3.3660	NADH-ubiquinone oxidoreductase complex I subunit, putative	0.671246	0	0.622183	0.437812	0.484667	0.671246	0.625805									GO:0005739;GO:0005747;GO:0020023;GO:0030964	kinetoplast;mitochondrial respiratory chain complex I;mitochondrion;NADH dehydrogenase complex					3	18.9	29.594	0	8.133	119590000	Q57WA2
Tb927.11.2860	hypothetical protein, conserved	0.671208	0	0.183329	-0.276048	-0.487879	-0.366081	-0.217426							+								6	13	83.077	0	17.661	168650000	Q386M5
Tb927.11.3840	hypothetical protein, conserved	0.670895	0	0.23513	0.670895	0.560278	0.0402469	0.142132									GO:0005634	nucleus					9	24.2	51.411	0	11.618	404240000	Q386D0
Tb927.11.9750	Protein of unknown function (DUF498/DUF598), putative	0.669975	0	0.295109	0.621452	0.56962	0.298664	0.669975									GO:0005737;GO:0005739;GO:0031981;GO:0097014	ciliary plasm;cytoplasm;mitochondrion;nuclear lumen					6	13.2	72.849	0	14.459	215360000	Q383V4
Tb927.11.14080	cyclin 2	0.669949	0	-0.055955	0.25799	0.150847	-0.411959	0.022873			+						GO:0000307;GO:0005741	cyclin-dependent protein kinase holoenzyme complex;mitochondrial outer membrane	GO:0005515;GO:0016538;GO:0030332	cyclin binding;cyclin-dependent protein serine/threonine kinase regulator activity;protein binding	GO:0000278	mitotic cell cycle	4	34.6	24.301	0	44.303	241620000	Q382C9
Tb927.7.3860	PQ loop repeat, putative	0.667719	0	0.529483	0.667719	0.441436	0.24456	0.117199															3	13	26.643	0.0010462	2.2762	202460000	Q57UD3
Tb927.6.4100	hypothetical protein, conserved	0.667559	0	0.109194	0.667559	0.260986	0.352458	0.176857								+	GO:0036064	ciliary basal body			GO:0010608	posttranscriptional regulation of gene expression	6	9.3	94.304	0	14.418	92139000	Q586A8
Tb927.10.3390	predicted TLD domain protein	0.665754	0	0.304279	-0.361475	-0.0805202	0.267854	0.087504									GO:0005737	cytoplasm					8	8.1	141.18	0	13.883	175810000	Q38BQ8
Tb927.3.3850	COPII coat assembly protein sec16	0.664653	0	-0.291362	0.10242	0.0275499	0.373291	0.190774									GO:0070971	endoplasmic reticulum exit site			GO:0006888;GO:0007029;GO:0007030;GO:0051046;GO:0070973	endoplasmic reticulum organization;ER to Golgi vesicle-mediated transport;Golgi organization;protein localization to endoplasmic reticulum exit site;regulation of secretion	12	11	146.55	0	45.214	779740000	Q57WC1
Tb927.9.9520	zinc finger protein family member, putative	0.663413	0	-0.0531567	0.350033	0.593603	0.610257	0.489463	+						+				GO:0003723;GO:0003729	mRNA binding;RNA binding	GO:0010608	posttranscriptional regulation of gene expression	13	43.8	37.741	0	87.36	1128100000	Q38E42
Tb927.9.13970	hypothetical protein, conserved	0.663094	0	-0.663094	-0.475322	-0.436751	-0.415096	-0.176298									GO:0005634;GO:0005654	nucleoplasm;nucleus			GO:0010608	posttranscriptional regulation of gene expression	11	48.7	36.788	0	47.836	702180000	Q38D56
Tb927.10.920	Ribosomal protein L1p/L10e family, putative	0.66287	0	-0.607426	-0.171003	0.0554445	-0.189043	0.0189086									GO:0005634;GO:0005730	nucleolus;nucleus					8	29.3	32.531	0	23.341	689450000	Q38CE8
Tb927.11.10950	DnaJ domain containing protein, putative	0.662259	0	0.393703	0.502719	0.543331	-0.118928	0.397287															2	8.8	36.848	0	15.052	53411000	Q383I4
Tb927.10.1320	hypothetical protein, conserved	0.662174	0	-0.317579	0.103125	0.143071	-0.0204817	0.344595									GO:0005737	cytoplasm					7	13.8	77.89	0	79.604	198210000	Q38CA8
Tb927.11.5090	aspartate aminotransferase, mitochondrial	0.661617	0	-0.32157	-0.323972	-0.380203	-0.401813	-0.661617									GO:0005737;GO:0005739;GO:0020023;GO:0031981;GO:0097014	ciliary plasm;cytoplasm;kinetoplast;mitochondrion;nuclear lumen	GO:0004021	L-alanine:2-oxoglutarate aminotransferase activity	GO:0009058;GO:0019509	biosynthetic process;L-methionine salvage from methylthioadenosine	13	45.3	45.993	0	64.134	1046900000	Q385Q9
Tb927.8.5450	amino acid permease 24	0.660125	0	-0.119775	0.09732	0.387195	0.54035	0.12264									GO:0005886;GO:0016021	integral component of membrane;plasma membrane	GO:0015193;GO:0015238;GO:0022858	alanine transmembrane transporter activity;drug transmembrane transporter activity;L-proline transmembrane transporter activity	GO:0002036;GO:0006971;GO:0015893;GO:0035524;GO:0051955;GO:0070881;GO:0080144	amino acid homeostasis;drug transport;hypotonic response;proline transmembrane transport;regulation of amino acid transport;regulation of L-glutamate import across plasma membrane;regulation of proline transport	3	4.7	52.89	0	13.147	167540000	Q57UL7
Tb927.11.11200	oligomeric golgi complex component 8, putative	0.658399	0	-0.345656	0.102405	-0.266281	0.312744	0.0252465															3	6.9	58.142	0	18.384	161070000	Q383F8
Tb927.10.11020	DNA mismatch repair protein MSH2, putative	0.657555	0	0.0053088	0.586137	0.375817	0.657555	0.333307							+	+	GO:0005634;GO:0005654;GO:0005737	cytoplasm;nucleoplasm;nucleus	GO:0003684	damaged DNA binding	GO:0006259;GO:0006298	DNA metabolic process;mismatch repair	12	17.7	105.34	0	30.766	340700000	Q389N7
Tb927.3.3510	hypothetical protein, conserved	0.656131	0	-0.319335	0.0325227	0.0478837	0.336796	-0.00880967									GO:0005737;GO:0031981;GO:0097014	ciliary plasm;cytoplasm;nuclear lumen					5	15.1	52.853	0	68.418	205130000	Q57XK1
Tb927.8.1260	Molybdopterin guanine dinucleotide synthesis protein B, putative	0.656004	0	-0.38229	-0.228031	0.0423543	0.273714	-0.125739									GO:0005634;GO:0005730	nucleolus;nucleus					6	8.9	112.02	0	102.21	72303000	Q57VM9
Tb927.1.1270	homocysteine S-methyltransferase, putative	0.65556	0	0.05597	0.433	0.242843	-0.22256	0.111707							+	+	GO:0005737;GO:0097014	ciliary plasm;cytoplasm	GO:0008898	S-adenosylmethionine-homocysteine S-methyltransferase activity	GO:0000096	sulfur amino acid metabolic process	8	23.6	48.278	0	23.435	246850000	Q4GZ92
Tb927.10.13000	cAMP phosphodiesterase A, putative	0.655494	0	-0.375858	-0.0703223	0.195968	-0.12605	0.279636									GO:0005737;GO:0005829	cytoplasm;cytosol	GO:0004114;GO:0004115	3';5'-cyclic-AMP phosphodiesterase activity;5'-cyclic-nucleotide phosphodiesterase activity	GO:0007165;GO:2000378	negative regulation of reactive oxygen species metabolic process;signal transduction	4	9.4	70.451	0	6.786	94808000	Q388U6
Tb927.11.4020	Complex1_LYR-like, putative	0.654481	0	-0.15115	-0.354927	-0.223851	-0.654481	-0.333916									GO:0005739	mitochondrion					3	16	19.159	0.00064809	2.8711	297050000	Q386B2
Tb927.7.3090	Galactose oxidase, central domain containing protein, putative	0.65402	0	-0.0389707	-0.0830702	-0.18274	-0.65402	-0.0963157									GO:0005737;GO:0035869;GO:0097014	ciliary plasm;ciliary transition zone;cytoplasm					7	8	111.96	0	15.184	187000000	Q57YB9
Tb927.10.13980	btb/poz domain containing protein, putative	0.651218	0	-0.346799	-0.0375315	-0.550669	-0.111828	0.100549													GO:0010608	posttranscriptional regulation of gene expression	5	37	23.794	0	10.182	115670000	Q388K1
Tb927.6.1200	Polyadenylation mediator complex protein PAMC2, putative	0.650409	0	0.370872	-0.279537	-0.224166	-0.0165638	-0.0835497	+								GO:0005739;GO:0031019	mitochondrial mRNA editing complex;mitochondrion	GO:0003729	mRNA binding	GO:0006397;GO:0090615	mitochondrial mRNA processing;mRNA processing	7	23.3	52.96	0	25.023	278960000	Q585C7
Tb927.7.2670	zinc finger protein family member, putative	0.650131	0	-0.017619	-0.353878	-0.357742	-0.509672	0.140459	+								GO:0005737	cytoplasm	GO:0005515	protein binding	GO:0010608	posttranscriptional regulation of gene expression	12	34.7	49.686	0	57.876	1146900000	Q57Y77
Tb927.11.8210	RAD50 DNA repair-like protein	0.648637	0	0.340178	0.630953	0.648637	0.519861	0.531218								+	GO:0005634	nucleus	GO:0003690	double-stranded DNA binding	GO:0006303	double-strand break repair via nonhomologous end joining	20	17.7	152.77	0	130.96	760960000	Q384J8
Tb927.5.3050	poly(adp-ribose) polymerase	0.64821	0	0.500276	-0.0759055	0.489181	0.192165	-0.147934									GO:0005634;GO:0005737	cytoplasm;nucleus	GO:0003677	DNA binding			2	4.2	65.234	0	15.296	99134000	Q57ZY1
Tb927.8.1250	Sel1 repeat, putative	0.647604	0	-0.647604	-0.177175	-0.431994	-0.222319	-0.31862															7	15.2	89.043	0	36.752	285910000	Q57VN0
Tb927.10.15220	hypothetical protein, conserved	0.647196	0	0.437908	0.289446	0.165414	-0.209288	0.354082									GO:0005635;GO:0005783;GO:0020016	ciliary pocket;endoplasmic reticulum;nuclear envelope					1	8.8	22.101	0	138.37	960100000	Q387Y9
Tb927.11.8930	D123, putative	0.645555	0	0.496376	0.497193	0.645555	0.483352	0.369927									GO:0005737	cytoplasm					5	18.8	53.439	0	41.537	241000000	Q384D5
Tb927.11.12720	hypothetical protein, conserved	0.644768	0	-0.551466	-0.200177	-0.421327	-0.361223	-0.644768															4	12.8	53.445	0	9.4812	143380000	Q382Q9
Tb927.4.4320	divalent cation tolerance protein, putative	0.643802	0	-0.512285	-0.408129	-0.643802	-0.589723	-0.638111									GO:0005737;GO:0031981;GO:0097014	ciliary plasm;cytoplasm;nuclear lumen					3	46.6	12.973	0	6.6471	201870000	Q57Y36
Tb927.10.310	pumillio/PUF RNA binding protein 3	0.643718	0	0.117807	0.201406	0.146984	-0.389289	0.254429	+										GO:0003723;GO:0003729	mRNA binding;RNA binding	GO:0010608;GO:0016071	mRNA metabolic process;posttranscriptional regulation of gene expression	14	36.4	61.06	0	14.622	248930000	Q38CK7
Tb927.10.11780	hypothetical protein, conserved	0.642891	0	-0.624481	-0.642891	-0.487303	-0.575302	-0.273082								+	GO:0005737;GO:0005930	axoneme;cytoplasm					5	6.2	131.27	0	11.218	304930000	Q389G3
Tb927.3.3520	Present in the outer mitochondrial membrane proteome 25	0.642177	0	0.032638	-0.302356	-0.505023	-0.609539	-0.351307									GO:0005741	mitochondrial outer membrane					6	18.5	47.641	0	31.225	148630000	Q57XK2
Tb927.10.11270	RNA-binding protein, putative	0.641805	0	-0.311035	0.33077	0.28141	0.173515	-0.0741497	+						+		GO:0005737	cytoplasm	GO:0003723	RNA binding	GO:0006396;GO:0010608	posttranscriptional regulation of gene expression;RNA processing	6	35.1	26.664	0	8.9912	97407000	Q389L2
Tb927.1.4490	acetyltransferase, putative	0.641662	0	-0.641662	-0.32732	-0.269946	-0.425269	-0.495636									GO:0005737;GO:0020015	cytoplasm;glycosome	GO:0016401	palmitoyl-CoA oxidase activity			2	12.8	19.682	0.00021954	3.2257	102090000	Q4GYC9
Tb927.3.2000	RNA-binding protein, putative	0.639422	0	-0.32897	0.0565545	-0.0648332	-0.0790132	-0.582867									GO:0005634;GO:0005654;GO:0005737	cytoplasm;nucleoplasm;nucleus					3	18	23.931	0.00064935	2.9175	48077000	Q57ZB1
Tb927.3.3670	Triple RNA binding domain protein 3	0.639278	0	-0.532923	-0.0237923	-0.056672	0.106355	-0.271633									GO:0005634;GO:0005730	nucleolus;nucleus	GO:0003723	RNA binding	GO:0006396	RNA processing	11	23.6	66.931	0	148.61	2063400000	Q57WA3
Tb927.11.10620	hypothetical protein, conserved	0.638133	0	-0.293548	-0.489699	-0.499083	0.13905	-0.31411							+		GO:0005930	axoneme					8	44.5	22.449	0	36.857	361720000	Q383L7
Tb11.v5.0232	hypothetical protein, conserved	0.637442	0	0.383294	-0.0331815	-0.254148	0.246284	0.18653															4	9.5	69.384	0	20.253	113700000
Tb927.4.730	Peptidase family C78, putative	0.636549	0	-0.0812496	-0.580572	-0.321844	-0.388732	-0.636549									GO:0005634	nucleus					7	22.8	55.016	0	55.295	351070000	Q580A1
Tb927.11.7500	Protein of unknown function (DUF423), putative	0.633202	0	-0.421518	0.211683	0.14894	0.02517	0.046125									GO:0016021	integral component of membrane					1	7.8	13.594	0.0012477	2.1115	240260000	Q384Q6
Tb927.9.8780	tRNA nucleotidyltransferase, putative	0.631927	0	0.579948	0.409633	0.631927	0.217848	0.314991									GO:0005737	cytoplasm	GO:0016779	nucleotidyltransferase activity	GO:0006396	RNA processing	12	24.5	58.645	0	64.419	490590000	Q38E99
Tb927.10.4930	protein phosphatase 2C, putative	0.630572	0	-0.119743	-0.278538	-0.295003	0.038246	0.335569							+		GO:0005737;GO:0008287;GO:0031981;GO:0097014	ciliary plasm;cytoplasm;nuclear lumen;protein serine/threonine phosphatase complex	GO:0016791	phosphatase activity	GO:0016311	dephosphorylation	7	34.5	32.263	0	33.174	122190000	Q38BA8
Tb927.11.2230	carnitine O-acetyltransferase, putative	0.630144	0	-0.23018	0.399964	0.222635	0.011399	0.0801781									GO:0016021	integral component of membrane	GO:0004092	carnitine O-acetyltransferase activity	GO:0006091	generation of precursor metabolites and energy	14	21.8	82.426	0	38.533	733020000	Q386T6
Tb927.10.14730	chaperone protein DnaJ, putative	0.62885	0	-0.0249087	0.580282	0.603942	0.335914	0.458534											GO:0051082	unfolded protein binding	GO:0006457	protein folding	3	7	52.53	0	49.187	477140000	Q388D1
Tb927.11.570	DnaJ domain containing protein, putative	0.628652	0	0.628652	0.406308	0.363356	0.438378	0.443042									GO:0005739;GO:0016021	integral component of membrane;mitochondrion					2	12.3	21.079	0	15.271	238850000	Q387J4
Tb927.10.10320	dynein light chain Tctex-type, putative	0.628347	0	0.465985	0.481334	0.532375	0.534688	-0.0936594									GO:0005875;GO:0005929;GO:0005930;GO:0097542	axoneme;ciliary tip;cilium;microtubule associated complex	GO:0003777	microtubule motor activity	GO:0007017	microtubule-based process	3	30.3	12.161	0	6.2947	573460000	Q389U5
Tb927.3.3830	hypothetical protein, conserved	0.627546	0	0.0828227	0.371274	0.147251	0.627546	0.291516									GO:0005737;GO:0031981;GO:0097014	ciliary plasm;cytoplasm;nuclear lumen					8	26.5	42.628	0	27.153	314950000	Q57WB9
Tb927.4.3430	hypothetical protein, conserved	0.627264	0	-0.014351	0.397534	0.612913	0.43724	0.304215							+								2	19.3	12.369	0	5.8214	218140000	Q585K7
Tb927.10.8240	hypothetical protein, conserved	0.626793	0	0.141463	0.0546473	0.394251	0.626793	0.268193							+								9	30.5	42.845	0	141.55	604120000	Q38AE0
Tb927.10.13290	ethanolamine phosphotransferase (EPT)	0.625764	0	-0.625764	-0.162603	-0.388317	-0.0635985	-0.137238								+	GO:0005634;GO:0005635;GO:0005739	mitochondrion;nuclear envelope;nucleus	GO:0004307	ethanolaminephosphotransferase activity	GO:0006646;GO:0008654	phosphatidylethanolamine biosynthetic process;phospholipid biosynthetic process	2	6.8	45.283	0	26.891	335210000	Q388R8
Tb927.4.4220	small GTP-binding rab protein, putative	0.625287	0	0.032794	0.405968	0.037166	0.297476	-0.219319									GO:0020016	ciliary pocket					6	18.1	61.52	0	58.277	146190000	Q57Y26
Tb927.10.13880	hypothetical protein, conserved	0.624444	0	0.103248	-0.159254	-0.232542	0.030806	0.391902									GO:0005634	nucleus					8	10.8	120.87	0	13.78	400620000	Q388L1
Tb927.8.5220	hypothetical protein, conserved	0.623414	0	-0.623414	-0.217022	-0.00887768	-0.369109	-0.241605									GO:0005739	mitochondrion					7	11.5	114.05	0	56.842	201790000	Q57UJ4
Tb927.6.2650	nucleolar mif4g domain-containing protein 1	0.622998	0	0.479726	0.166042	0.279732	0.622998	0.039831									GO:0005634;GO:0005730	nucleolus;nucleus			GO:0010608	posttranscriptional regulation of gene expression	5	9.5	84.541	0	3.6233	118000000	Q583R9
Tb927.9.7700	palmitoyl acyltransferase 1, putative	0.622816	0	-0.513643	-0.579532	-0.048431	-0.110948	0.043284									GO:0016021	integral component of membrane			GO:0006897;GO:0018345	endocytosis;protein palmitoylation	4	8.7	89.896	0	13.429	79477000	Q38EI3
Tb927.7.6280	Domain of unknown function (DUF3508), putative	0.622568	0	-0.416757	-0.622568	-0.456783	-0.383085	-0.619249									GO:0005737;GO:0005930	axoneme;cytoplasm					15	32	72.053	0	33.465	479140000	Q57VI3
Tb927.10.1130	dynein arm light chain, axonemal, putative	0.621055	0	-0.440862	0.180193	-0.206021	-0.380174	0.03691									GO:0005858	axonemal dynein complex	GO:0003777	microtubule motor activity			4	19.3	31.176	0	44.89	276740000	Q4FKF9
Tb927.11.6360	60S ribosomal protein L24, putative	0.620981	0	-0.148171	0.285036	0.472809	0.328624	0.092181									GO:0005622;GO:0005634;GO:0005840	intracellular;nucleus;ribosome	GO:0003735	structural constituent of ribosome	GO:0006412	translation	5	37.7	22.732	0	39.143	613160000	Q385D3
Tb927.10.15210	nuclear cap binding complex subunit CBP30	0.620632	0	-0.620632	-0.507293	-0.489511	-0.525901	-0.446514									GO:0005634;GO:0005654;GO:0005730;GO:0005739;GO:0005846	mitochondrion;nuclear cap binding complex;nucleolus;nucleoplasm;nucleus					8	46.7	30.191	0	29.608	378470000	Q387Z0
Tb927.10.11160	NFU2 iron-sulfur cluster scaffold homolog, mitochondrial	0.620151	0	0.112791	0.620151	0.385186	0.151483	0.25492									GO:0005739;GO:0005759	mitochondrial matrix;mitochondrion			GO:0006879	cellular iron ion homeostasis	3	18.4	37.595	0	9.9687	213810000	Q389M3
Tb927.1.1120	ribosomal RNA-processing protein 8, putative	0.619955	0	0.0981803	0.619955	0.218198	0.287082	0.195366									GO:0005634;GO:0005730	nucleolus;nucleus	GO:0008168	methyltransferase activity			3	14.6	41.536	0	10.215	180900000	Q4GZA6
Tb927.10.9200	Nuclease-related domain containing protein, putative	0.619672	0	0.364255	0.504378	0.293727	0.619672	0.258744									GO:0005635;GO:0005783	endoplasmic reticulum;nuclear envelope					2	6.3	48.021	0	26.156	93930000	Q38A54
Tb927.1.1770	Dithiol glutaredoxin 2	0.619589	0	0.619589	0.385134	0.619393	0.323784	0.442268									GO:0005758	mitochondrial intermembrane space	GO:0003756;GO:0015036	disulfide oxidoreductase activity;protein disulfide isomerase activity			5	40.2	12.152	0	5.0089	84440000	Q4GZ42
Tb927.6.2150	cell division cycle protein 16 homolog, putative	0.618668	0	0.618668	0.583877	0.455411	0.449969	0.400556									GO:0005634;GO:0005737;GO:0051286	cell tip;cytoplasm;nucleus					7	16.5	61.277	0	33.539	155500000	Q584U1
Tb927.11.11790	R3H domain containing protein, putative	0.618375	0	-0.419932	-0.131601	-0.423937	-0.618375	-0.158803	+								GO:0005634	nucleus	GO:0003729	mRNA binding			7	22.8	61.316	0	38.939	269150000	Q383A2
Tb927.10.9960	hypothetical protein, conserved	0.618018	0	0.614677	0.276989	0.618018	0.370369	0.216349									GO:0005739;GO:0020023	kinetoplast;mitochondrion					2	4.8	50.168	0	35.002	132880000	Q389Y0
Tb927.11.12840	Domain of unknown function (DUF4486), putative	0.61648	0	-0.430506	0.185973	-0.118486	-0.312938	0.0980853								+	GO:0005929	cilium					13	5.2	434.42	0	32.663	267770000	Q382P8
Tb927.10.6120	Peptidase M76 family, putative	0.616025	0	-0.0215068	0.378038	0.353264	0.594518	0.342036									GO:0005737	cytoplasm					3	14.6	27.225	0	7.1124	75220000	Q38AZ4
Tb927.11.14165	hypothetical protein	0.614846	0	0.528174	0.459793	0.614846	0.307564	0.419786															3	30	13.881	0	4.8995	440180000
Tb927.1.3410	hypothetical protein, conserved	0.614551	0	-0.332366	0.282185	0.228737	0.148237	0.258595									GO:0005634;GO:0005730	nucleolus;nucleus					3	10.8	47.123	0	16.309	101110000	Q4GYN2
Tb927.11.16020	RNA-binding protein, putative	0.613255	0	-0.313875	0.0483737	0.29938	0.11867	0.093127									GO:0005730	nucleolus	GO:0003723	RNA binding	GO:0006396	RNA processing	6	19.4	50.194	0	47.478	199280000	Q381I4
Tb927.9.2120	hypothetical protein, conserved	0.612837	0	-0.391833	-0.285203	-0.210113	-0.205235	-0.612837									GO:0005634	nucleus					6	28.3	30.605	0	94.389	687460000	Q38FU7
Tb927.7.1500	Cytosolic Fe-S cluster assembly factor CFD1, putative	0.611739	0	0.111048	0.272296	0.395696	-0.216044	0.189417									GO:0005737;GO:0005829;GO:0031981;GO:0097014	ciliary plasm;cytoplasm;cytosol;nuclear lumen	GO:0000166	nucleotide binding			4	25.3	30.73	0	119.03	497350000	Q57WQ0
Tb927.3.3290	protein kinase, putative	0.610451	0	-0.344966	-0.46319	-0.377154	-0.571812	0.0386393		+									GO:0004672;GO:0005524	ATP binding;protein kinase activity	GO:0006468	protein phosphorylation	5	11.2	52.418	0	9.9882	180380000	Q57V57
Tb927.4.4710	hypothetical protein, conserved	0.60974	0	-0.06514	0.5446	0.080231	-0.05079	0.07882									GO:0005737;GO:0031981;GO:0097014	ciliary plasm;cytoplasm;nuclear lumen					3	3.9	111.76	0	6.8463	61434000	Q583F6
Tb927.7.1530	2OG-Fe(II) oxygenase superfamily, putative	0.609468	0	-0.340626	-0.441432	-0.470334	-0.609468	-0.524315									GO:0005737;GO:0005929	cilium;cytoplasm					4	10.4	50.584	0	31.269	151250000	Q57WP7
Tb927.3.2290	chaperone protein DnaJ, putative	0.609451	0	0.31756	0.163794	0.258211	-0.208164	-0.291891											GO:0051082	unfolded protein binding	GO:0006457	protein folding	6	24.9	43.863	0	64.743	299310000	Q582U2
Tb927.10.14480	hypothetical protein, conserved	0.609318	0	-0.361382	0.247936	-0.310202	-0.254124	-0.0320885															8	14.5	92.815	0	80.115	187270000	Q388F4
Tb927.7.4140	mitochondrial ribosomal protein L21	0.60925	0	0.197072	-0.289986	-0.412178	-0.388716	0.0350561									GO:0005739;GO:0005762;GO:0020023	kinetoplast;mitochondrial large ribosomal subunit;mitochondrion					6	41.5	20.852	0	41.396	212610000	Q57UP4
Tb927.4.540	hypothetical protein, conserved	0.608507	0	0.249706	0.242345	0.608507	0.445957	0.508212															3	6.6	58.63	0	12.345	18216000	Q57US1
Tb927.10.9360	L-2-hydroxyglutarate dehydrogenase, mitochondrial, putative	0.608294	0	0.461264	-0.089217	-0.14703	0.258885	0.197935									GO:0005739;GO:0020023	kinetoplast;mitochondrion					12	33.8	57.475	0	56.218	890850000	Q38A39
Tb927.6.3690	pre-mRNA cleavage complex II Clp1-like, conserved	0.608006	0	-0.390022	-0.431612	-0.202692	-0.551826	-0.608006							+		GO:0000214;GO:0005654	nucleoplasm;tRNA-intron endonuclease complex	GO:0051736	ATP-dependent polyribonucleotide 5'-hydroxyl-kinase activity	GO:0006378;GO:0006388;GO:0030423	mRNA polyadenylation;targeting of mRNA for destruction involved in RNA interference;tRNA splicing;via endonucleolytic cleavage and ligation	5	16.1	46.047	0	13.443	370910000	Q585W7
Tb927.3.3490	High mobility group protein TDP1	0.606612	0	-0.349707	-0.00364817	-0.064795	0.256905	-0.10039								+	GO:0005634;GO:0005730;GO:1902377	nuclear rDNA heterochromatin;nucleolus;nucleus	GO:0000182;GO:0000402;GO:0003677;GO:0008301	bending;crossed form four-way junction DNA binding;DNA binding;rDNA binding	GO:0010608	posttranscriptional regulation of gene expression	18	49.4	30.866	0	168.77	9068000000	Q57XJ9
Tb927.11.14890	DNA polymerase alpha/epsilon subunit B, putative	0.604254	0	0.33488	0.604254	0.316775	0.440694	0.51535								+	GO:0005654;GO:0005737	cytoplasm;nucleoplasm					7	15.3	72.319	0	12.524	249730000	Q381U6
Tb927.4.3140	Ribosome maturation protein SDO1	0.604142	0	0.136068	0.604142	0.570547	0.36565	0.448739									GO:0005737;GO:0097014	ciliary plasm;cytoplasm					8	17.3	51.815	0	4.9689	151160000	Q583Z1
Tb927.9.2270	hypothetical protein, conserved	0.603635	0	0.544175	-0.0475927	0.0671073	-0.0594603	0.026926									GO:0005739	mitochondrion					11	22.9	78.354	0	66.626	647330000	Q38FT5
Tb927.2.4160	hypothetical protein, conserved	0.603205	0	0.603205	0.0363124	0.0696542	0.343283	0.365512															4	7.2	92.648	0	17.431	28053000	Q586V4
Tb927.5.570	hypothetical protein, conserved	0.603094	0	0.589345	0.285919	0.296759	0.603094	0.195277								+	GO:0005929	cilium					18	12.5	233.39	0	44.839	464110000	Q57VV6
Tb927.11.10270	Golgi SNAP receptor complex member 1, putative	0.602716	0	-0.0761497	0.190647	-0.0614873	0.526566	-0.0072662									GO:0005794	Golgi apparatus					9	33.2	30.554	0	15.595	492730000	Q383Q2
Tb927.10.5920	hypothetical protein, conserved	0.60244	0	-0.297538	0.304902	0.121499	-0.229489	-0.265886									GO:0005634	nucleus					14	23	85.743	0	21.41	656520000	Q38B12
Tb927.3.3940	RNA-binding protein, putative	0.602227	0	-0.333083	-0.188623	-0.040683	0.269144	0.0449203	+							+	GO:0005737;GO:0097014	ciliary plasm;cytoplasm	GO:0003723;GO:0003729	mRNA binding;RNA binding	GO:0006396;GO:0010608	posttranscriptional regulation of gene expression;RNA processing	11	33.2	61.716	0	71.383	1141900000	Q57WD0
Tb927.11.12630	hypothetical protein, conserved	0.601296	0	0.165083	0.377596	0.601296	0.306843	0.206606															4	12.7	57.121	0	11.991	89146000	Q382R8
Tb927.10.4440	predicted SAP domain protein	0.601295	0	0.0120335	0.212336	0.0105353	-0.388959	-0.289048									GO:0005634;GO:0005635	nuclear envelope;nucleus					5	31	30.902	0	65.058	190840000	Q4FKQ4
Tb927.7.5990	protein associated with differentiation 7, putative	0.600035	0	0.327635	0.215868	0.600035	0.533933	0.491153															1	3.8	65.42	0	14.734	225240000
Tb927.4.210	retrotransposon hot spot protein 2 (RHS2), interrupted, degenerate	0.598154	0	0.405895	0.113648	0.138853	-0.192259	0.115053															1	1.9	52.568	0	7.7999	2007000000
Tb927.7.1240	Sphingosine kinase	0.598054	0	-0.501083	-0.42167	-0.55918	-0.598054	-0.439807															8	17.9	83.577	0	52.535	348570000	Q57WS6
Tb927.1.600	phosphate-repressible phosphate permease, putative	0.597419	0	0.128806	-0.441909	-0.468613	-0.0784107	-0.361307											GO:0015114	phosphate ion transmembrane transporter activity			4	15.3	54.7	0	16.646	359080000	Q4GZF9
Tb927.7.7130	S-adenosyl-L-methionine-dependent tRNA 4-demethylwyosine synthase, putative	0.596877	0	-0.490458	0.106419	-0.312232	-0.315408	-0.164551									GO:0005737	cytoplasm					10	15.2	92.781	0	58.278	431750000	Q57XT3
Tb927.2.1850	Tetratricopeptide repeat, putative	0.5961	0	-0.297322	-0.0407747	0.298779	0.00491583	-0.166256															7	20.6	51.219	0	30.755	249870000	Q585T0
Tb927.3.3740	Zinc-finger double-stranded RNA-binding, putative	0.595935	0	-0.595935	-0.307695	-0.557964	-0.389556	-0.294636									GO:0005634;GO:0005654	nucleoplasm;nucleus	GO:0008270	zinc ion binding			5	14.3	69.176	0	12.29	231260000	Q57WB0
Tb927.10.4500	cap guanine-N7 methyltransferase	0.595896	0	-0.172266	-0.423739	-0.353469	-0.0441543	0.172158											GO:0008168	methyltransferase activity	GO:0006370;GO:0009452	7-methylguanosine mRNA capping;7-methylguanosine RNA capping	5	19.2	35.631	0	14.83	120180000	Q4FKP8
Tb927.7.6460	Defective in exine formation 1 homolog, putative	0.595071	0	-0.582788	-0.404778	-0.595071	-0.384573	-0.575279									GO:0005794	Golgi apparatus					8	15.5	92.145	0	29.804	308300000	Q582L3
Tb927.9.7190	Trans-2-enoyl-ACP reductase 1, putative	0.595015	0	0.229083	0.178957	0.098032	0.293443	0.595015									GO:0005739;GO:0020023	kinetoplast;mitochondrion	GO:0004024;GO:0008270;GO:0016491	alcohol dehydrogenase activity;oxidoreductase activity;zinc ion binding;zinc-dependent			8	26.1	49.92	0	24.638	418210000	Q38EM5
Tb927.7.2320	cyclic nucleotide-binding domain containing protein, putative	0.59439	0	-0.188755	-0.212478	-0.4557	-0.475415	0.118975									GO:0005737;GO:0005930	axoneme;cytoplasm	GO:0030551	cyclic nucleotide binding			6	15.9	68.626	0	7.7285	96292000	Q57XP2
Tb927.10.11970	glutamine aminotransferase (GlnAT)	0.594027	0	0.529604	0.594027	0.536513	0.348773	0.476353									GO:0005829	cytosol	GO:0047801;GO:0052654;GO:0070548	L-cysteine:2-oxoglutarate aminotransferase activity;L-glutamine aminotransferase activity;L-leucine transaminase activity			16	43.1	48.334	0	143.07	4850700000	Q389E5
Tb927.11.1070	glycosomal transporter (GAT3), putative	0.593509	0	0.186575	0.295383	0.357397	0.310637	0.593509									GO:0016021;GO:0020015;GO:0020022;GO:0043190	acidocalcisome;ATP-binding cassette (ABC) transporter complex;glycosome;integral component of membrane	GO:0005524	ATP binding			8	20.5	75.51	0	98.908	810290000	Q387E3
Tb927.10.2260	Ubiquitin family, putative	0.591313	0	-0.196474	0.394839	0.251487	-0.0597263	0.347472									GO:0005654	nucleoplasm					3	4.5	86.188	0	9.2493	263090000	Q38C18
Tb927.10.14330	Utp14 protein, putative	0.590515	0	-0.0829953	0.50752	0.462955	0.21364	-0.0291103							+		GO:0005634;GO:0005730;GO:0005737;GO:0097014	ciliary plasm;cytoplasm;nucleolus;nucleus					23	29.7	115.95	0	143.77	868200000	Q388G9
Tb927.3.3540	Nucleoporin NUP53b	0.590031	0	-0.590031	-0.105444	-0.228524	-0.238876	-0.218845									GO:0005634;GO:0005643;GO:0044613	nuclear pore;nuclear pore central transport channel;nucleus					11	43.8	52.878	0	47.103	828690000	Q57XK4
Tb927.9.8190	hypothetical protein, conserved	0.588309	0	-0.0478064	-0.0715183	-0.201873	-0.271645	0.316664									GO:0005737;GO:0005930	axoneme;cytoplasm					7	32.3	28.802	0	50.229	490320000	Q38EE4
Tb927.8.2080	Fungal tRNA ligase phosphodiesterase domain containing protein, putative	0.588167	0	0.0168166	-0.271807	0.286485	0.304997	0.31636									GO:0005737;GO:0031981;GO:0097014	ciliary plasm;cytoplasm;nuclear lumen					4	27.4	20.204	0.00043346	2.9393	119520000	Q581X4
Tb927.3.4580	hypothetical protein, conserved	0.588032	0	-0.539795	-0.588032	-0.251597	-0.437092	-0.264591									GO:0005634	nucleus					7	13.2	95.498	0	91.075	92004000	Q582S7
Tb927.4.4190	C2 domain containing protein, putative	0.587405	0	-0.145588	-0.587405	-0.410168	-0.537166	-0.527122									GO:0005737;GO:0005930	axoneme;cytoplasm					3	26.8	17.352	0	111.32	116460000	Q57Y23
Tb927.11.10230	RNA polymerase-associated protein CDC73, putative	0.587061	0	-0.482162	-0.536035	-0.401357	-0.220342	-0.587061									GO:0005634;GO:0005654;GO:0016593	Cdc73/Paf1 complex;nucleoplasm;nucleus	GO:0000993	RNA polymerase II core binding	GO:0032968	positive regulation of transcription elongation from RNA polymerase II promoter	5	27.7	40.486	0	45.042	650690000	Q383Q6
Tb927.10.1950	leucine-rich repeat protein (LRRP), putative	0.586995	0	0.586995	0.029783	0.22066	0.248081	0.305158									GO:0005737;GO:0005739;GO:0020023	cytoplasm;kinetoplast;mitochondrion					5	8.7	77.026	0	4.2213	106700000	Q38C48
Tb11.v5.0594	retrotransposon hot spot (RHS) protein, putative	0.586966	0	0.108309	-0.221727	-0.08045	-0.478658	-0.0291983															1	3.3	68.785	0	119.17	230480000
Tb927.9.10640	synaptojanin (N-terminal domain), putative	0.586886	0	-0.209448	0.206712	-0.295351	-0.380174	0.082471									GO:0005635;GO:0005737;GO:0005783;GO:0031981;GO:0097014	ciliary plasm;cytoplasm;endoplasmic reticulum;nuclear envelope;nuclear lumen	GO:0004438	phosphatidylinositol-3-phosphatase activity	GO:0006897	endocytosis	3	3.8	83.045	0	4.1303	151400000	Q38DV2
Tb927.8.1300	hypothetical protein, conserved	0.586811	0	0.159138	0.174093	-0.33812	0.248691	0.13138															5	11.6	78.484	0	107.24	86108000	Q57VM5
Tb927.10.6290	ATP-dependent DEAD/H RNA helicase, putative	0.585932	0	-0.585932	-0.372709	-0.448841	-0.471578	-0.526318									GO:0005634;GO:0005730;GO:0005737	cytoplasm;nucleolus;nucleus	GO:0005524;GO:0008026	ATP binding;ATP-dependent helicase activity			8	21.5	57.578	0	68.417	460950000	Q38AX7
Tb927.11.13200	LEM3 (ligand-effect modulator 3) family / CDC50 family, putative	0.584138	0	0.167067	0.0839091	0.343385	0.389611	-0.194527									GO:0005634;GO:0005737;GO:0031981;GO:0097014	ciliary plasm;cytoplasm;nuclear lumen;nucleus					5	13.2	54.021	0	4.4462	299470000	Q382L6
Tb927.4.330	hypothetical protein, conserved	0.583247	0	0.11195	0.0427211	0.326323	0.0997208	-0.256924									GO:0005739	mitochondrion					7	25.3	43.016	0	19.907	1103800000	Q57UU2
Tb927.3.3590	U3 small nucleolar ribonucleoprotein protein MPP10, putative	0.581809	0	-0.581809	-0.0950463	-0.233786	-0.0252117	-0.389122									GO:0005634;GO:0005730;GO:0005737	cytoplasm;nucleolus;nucleus					15	29.8	75.271	0	71.941	1197800000	Q57W95
Tb927.11.13810	ATP- dependent RNA helicase, putative	0.581638	0	-0.581638	-0.261749	-0.003765	-0.475891	-0.398059									GO:0005730	nucleolus	GO:0005524;GO:0008026	ATP binding;ATP-dependent helicase activity			10	24.5	62.912	0	57.616	385830000	Q382F6
Tb927.5.3240	hypothetical protein, conserved	0.581627	0	-0.233529	0.159692	0.110446	-0.421935	-0.164914									GO:0005634;GO:0005654	nucleoplasm;nucleus					8	13.2	88.633	0	17.219	307420000	Q57Z69
Tb927.10.14340	hypothetical protein, conserved	0.581514	0	-0.427159	0.0929287	-0.0090121	0.0880982	0.154356															13	17.1	126.88	0	18.538	204100000	Q388G8
Tb927.2.4530	hypothetical protein, conserved	0.580936	0	0.382056	-0.19888	-0.105993	-0.166865	0.00125087									GO:0005737;GO:0005929;GO:0036064	ciliary basal body;cilium;cytoplasm					8	45.6	25.526	0	78.38	1202500000	Q586Q5
Tb927.11.15630	NOL1/NOP2/sun family, putative	0.578699	0	-0.344286	0.0289987	0.234413	-0.145434	0.131103									GO:0005737;GO:0031981;GO:0097014	ciliary plasm;cytoplasm;nuclear lumen					8	28.7	37.588	0	22.371	539880000	Q381M3
Tb927.11.5880	LSU ribosomal protein, mitochondrial, putative	0.578239	0	-0.578239	-0.212475	-0.446463	-0.507654	-0.424854									GO:0005737;GO:0005739;GO:0005762;GO:0020023;GO:0031981;GO:0097014	ciliary plasm;cytoplasm;kinetoplast;mitochondrial large ribosomal subunit;mitochondrion;nuclear lumen					7	15.1	63.971	0	9.4183	179220000	Q385I0
Tb927.8.1360	Dynein heavy chain, N-terminal region 2, putative	0.577989	0	-0.123625	-0.342515	-0.577989	-0.522822	-0.182789									GO:0005737	cytoplasm					10	3.1	473.17	0	5.7094	259230000	Q57VL9
Tb927.10.9080	pteridine transporter, putative	0.577325	0	0.454862	0.577325	0.511245	0.568742	0.473292							+		GO:0005737	cytoplasm	GO:0015224	biopterin transmembrane transporter activity	GO:0015877	biopterin transport	11	18.3	69.998	0	115.44	6655400000	Q38A66
Tb927.8.7120	squalene synthase, putative	0.577071	0	0.308864	0.0452177	0.392029	-0.037744	0.539327							+		GO:0005737;GO:0005741;GO:0005783;GO:0005789	cytoplasm;endoplasmic reticulum;endoplasmic reticulum membrane;mitochondrial outer membrane			GO:0006696	ergosterol biosynthetic process	7	19.7	51.478	0	105.07	267310000	Q57YR9
Tb927.10.15440	hypothetical protein, conserved	0.576746	0	0.403747	0.210885	0.0918883	0.576746	0.31191															6	31.2	32.727	0	138.58	512010000	Q387W9
Tb927.10.5540	hypothetical protein, conserved	0.576552	0	0.36664	0.148016	0.576552	0.342344	0.167658								+	GO:0005739	mitochondrion					6	22.1	30.445	0	15.519	408200000	Q38B50
Tb11.v5.0775	methyltransferase domain containing protein, putative	0.575534	0	0.16374	0.192916	0.21614	0.132164	-0.359394															4	19.7	31.112	0	26.497	171800000
Tb927.8.2230	Checkpoint protein HUS1, putative	0.573798	0	-0.573798	-0.340387	-0.0645805	-0.198661	-0.326139									GO:0005634;GO:0030896	checkpoint clamp complex;nucleus	GO:0003684	damaged DNA binding	GO:0000723;GO:0006281;GO:0006974	cellular response to DNA damage stimulus;DNA repair;telomere maintenance	1	7.9	37.144	0	9.1	150200000	Q581V9
Tb927.1.1550	tubulin-tyrosine ligase, putative	0.573601	0	-0.449095	-0.315995	-0.174936	0.124506	-0.153156															6	10.6	76.838	0	17.042	101460000	Q4GZ64
Tb927.6.570	conserved protein	0.573521	0	-0.10194	0.172106	0.471581	0.409845	0.269687							+	+	GO:0005737;GO:0005930	axoneme;cytoplasm					3	28.9	13.764	0	4.9211	50370000	Q583U6
Tb927.10.5880	Proteophosphoglycan, putative	0.573404	0	0.573404	0.378472	0.385999	0.38238	0.452481								+	GO:0030863	cortical cytoskeleton			GO:0010608	posttranscriptional regulation of gene expression	22	50.2	66.774	0	281.75	4755800000	Q38B16
Tb927.6.820	Pumilio homology domain family member 4	0.573374	0	-0.0950929	-0.00363767	-0.405088	-0.573374	-0.358151	+						+		GO:0005737	cytoplasm	GO:0003729	mRNA binding			9	11.9	111.38	0	16.017	298540000	Q585G4
Tb927.11.7280	DNA-direcetd RNA polymerase II, subunit 9, putative	0.573188	0	0.342675	0.370677	0.428646	0.573188	0.34067									GO:0005634;GO:0005654;GO:0005737	cytoplasm;nucleoplasm;nucleus	GO:0003899	DNA-directed 5'-3' RNA polymerase activity	GO:0006351	DNA-templated;transcription	3	39.8	15.426	0	24.363	43677000	Q384T7
Tb927.11.10650	Adaptor protein complex AP-3 subunit beta-3	0.57214	0	-0.57214	-0.524441	-0.146452	-0.482819	-0.320141									GO:0005794;GO:0005905	clathrin-coated pit;Golgi apparatus			GO:0006886;GO:0009405;GO:0071470	cellular response to osmotic stress;intracellular protein transport;pathogenesis	7	11.5	100.36	0	34.655	306340000	Q383L4
Tb927.7.4890	Present in the outer mitochondrial membrane proteome 34	0.571504	0	-0.571504	-0.371429	-0.31546	-0.454282	-0.326116									GO:0005741	mitochondrial outer membrane					4	6.7	92.655	0	7.9445	107700000	Q57XA5
Tb927.11.8900	DPCD protein family, putative	0.570759	0	0.407544	-0.138644	0.0038355	-0.0122265	-0.163214									GO:0005737	cytoplasm					2	10.8	23.013	0	34.87	168470000	Q384D8
Tb927.3.1100	exonuclease, putative	0.570086	0	-0.12763	-0.039041	0.333853	-0.236233	-0.152166									GO:0005737;GO:0005739;GO:0020023	cytoplasm;kinetoplast;mitochondrion					3	8.3	44.793	0	55.113	93628000	Q57WZ1
Tb927.10.11570	hypothetical protein, conserved	0.569532	0	-0.516421	-0.223929	0.0531105	-0.482827	-0.100725															5	10.9	80.205	0	12.216	155190000	Q389I4
Tb927.6.4120	GTPase activating protein, putative	0.569367	0	0.366063	-0.180371	-0.203304	-0.18609	-0.117813															3	9.7	44.924	0	4.0127	73916000	Q586B0
Tb927.9.3560	hypothetical protein, conserved	0.568986	0	-0.16922	-0.258161	-0.411353	0.157632	-0.158257															4	19.2	30.102	0	8.8714	161540000	Q38FH5
Tb927.2.4980	EMG1/NEP1 methyltransferase, putative	0.568892	0	-0.452323	-0.459333	-0.351783	-0.568892	-0.225047									GO:0005634;GO:0005730	nucleolus;nucleus					10	40.9	29.837	0	11.567	360620000	Q586T6
Tb927.10.8600	Vps54-like protein, putative	0.567584	0	0.20781	0.229758	0.567584	0.205501	0.282079									GO:0005739	mitochondrion					8	11.8	119.84	0	60.403	513870000	Q38AB2
Tb927.10.13010	cAMP-dependent protein kinase catalytic subunit 3	0.567476	0	0.492114	0.236745	0.567476	0.3114	0.42386		+							GO:0005737;GO:0051286	cell tip;cytoplasm	GO:0004674;GO:0005524	ATP binding;protein serine/threonine kinase activity	GO:0006468	protein phosphorylation	5	18.7	39.183	0	10.674	163230000	Q388U5
Tb927.8.5370	hypothetical protein, conserved	0.567246	0	-0.102338	0.0765178	0.464908	0.280527	0.278356													GO:0010608	posttranscriptional regulation of gene expression	6	17	51.062	0	12.489	209620000	Q57UK9
Tb927.10.16020	pre-RNA processing PIH1/Nop17, putative	0.567185	0	0.423507	0.154333	0.441886	0.281636	0.567185															3	19.8	38.883	0	14.389	81917000	Q387R3
Tb927.11.3690	Alpha/beta hydrolase family, putative	0.566983	0	0.393634	-0.020327	0.222642	-0.075167	0.491816															4	13.3	41.465	0	41.659	75198000	Q386E3
Tb927.11.12750	cleavage and polyadenylation specificity factor 30 kDa subunit	0.5651	0	0.0701947	0.347258	-0.050012	0.091393	-0.217843									GO:0005634;GO:0005654;GO:0005847	mRNA cleavage and polyadenylation specificity factor complex;nucleoplasm;nucleus	GO:0003676;GO:0003723	nucleic acid binding;RNA binding	GO:0006378;GO:0006396;GO:0031426	mRNA polyadenylation;polycistronic mRNA processing;RNA processing	4	20.6	31.603	0	21.034	377840000	Q382Q6
Tb927.10.6630	ATP-dependent RNA helicase DBP2A, putative	0.56351	0	-0.279573	0.259563	0.25076	0.283937	0.21008									GO:0005634;GO:0005730;GO:0005829	cytosol;nucleolus;nucleus	GO:0005524;GO:0008026	ATP binding;ATP-dependent helicase activity			23	52.5	64.082	0	150.66	4971900000	Q38AU3
Tb927.3.3040	Right handed beta helix region, putative	0.561322	0	0.0781368	0.0319451	0.039275	0.561322	0.161919									GO:0005930	axoneme					4	18.7	28.762	0	37.469	736390000	Q57ZK8
Tb927.10.15550	hypothetical protein, conserved	0.56071	0	-0.0882937	-0.0996047	-0.239025	0.321685	0.0103715															2	1.5	130.03	0.0059797	1.3718	333520000	Q387V8
Tb927.2.4390	endo/exonuclease Mre11	0.558926	0	0.265716	0.451676	0.558926	0.424706	0.382076									GO:0005634	nucleus	GO:0003684;GO:0016787	damaged DNA binding;hydrolase activity	GO:0006302	double-strand break repair	12	28.3	82.155	0	111.09	772440000	Q586P4
Tb927.11.13220	phospholipid:diacylglycerol acyltransferase-like protein	0.558439	0	0.32942	0.51454	0.383043	0.472714	0.558439									GO:0005737	cytoplasm					7	18	71.403	0	55.805	557720000	Q382L4
Tb927.8.1770	hypothetical protein, conserved	0.558252	0	0.0910106	-0.089453	0.106379	-0.217628	0.340624									GO:0005737;GO:0005739	cytoplasm;mitochondrion			GO:0010608	posttranscriptional regulation of gene expression	4	10.1	60.165	0	14.194	90315000	Q582A5
Tb927.8.1640	MSP-B, putative	0.557334	0	-0.25934	-0.150931	-0.184809	-0.464518	-0.557334									GO:0016020	membrane	GO:0004222	metalloendopeptidase activity	GO:0006508;GO:0007155	cell adhesion;proteolysis	1	1.8	59.905	0.00021944	3.2054	153630000	Q580F9
Tb927.5.2660	NUC130/3NT domain/SDA1, putative	0.556536	0	-0.51097	-0.0172085	-0.365045	-0.556536	-0.260122															8	10.7	97.84	0	5.6865	171860000	Q57ZU2
Tb927.10.7130	hypothetical protein, conserved	0.556031	0	-0.0052501	-0.16	-0.20638	0.100169	-0.455862															9	18.6	83.021	0	7.1243	189980000	Q38AQ0
Tb927.3.2270	hypothetical protein, conserved	0.555806	0	-0.0332654	0.0399641	-0.0343472	0.488638	-0.0671673									GO:0005634	nucleus					5	17	47.506	0	7.298	157030000	Q582U0
Tb927.9.4990	DNA replication complex GINS protein PSF1	0.555704	0	-0.174126	0.381578	0.251759	0.0652054	0.0690603									GO:0000811;GO:0005634;GO:0005654;GO:0005737;GO:0071162	CMG complex;cytoplasm;GINS complex;nucleoplasm;nucleus			GO:0006270;GO:0007059;GO:0044786	cell cycle DNA replication;chromosome segregation;DNA replication initiation	2	15.8	22.338	0	8.5709	35281000	Q38F51
Tb927.11.11980	cytoskeleton-associated protein 15	0.555462	0	0.468218	0.301774	0.340889	0.359426	0.555462									GO:0015630	microtubule cytoskeleton			GO:0000226;GO:0000281;GO:0070417	cellular response to cold;microtubule cytoskeleton organization;mitotic cytokinesis	5	34.7	14.091	0	100.87	1840800000	Q382Y3
Tb927.9.13200	hypothetical protein	0.55516	0	-0.12391	-0.022632	-0.302973	0.104848	-0.450312							+		GO:0005737	cytoplasm					3	25.9	19.711	0	14.228	310050000	Q38DA1
Tb927.10.3310	Component of motile flagella 76b	0.554818	0	-0.0974198	-0.151867	-0.0767153	0.396276	-0.158542													GO:0060285	cilium-dependent cell motility	12	14.9	110.24	0	17.584	231880000	Q38BR6
Tb927.8.3410	Inositol hexakisphosphate, putative	0.554082	0	0.554082	0.0332425	0.0667345	0.36263	0.170226								+							9	9.8	170.41	0	17.191	1053300000	Q57YX2
Tb927.11.11480	Trichohyalin, putative	0.553705	0	0.553705	0.336144	0.316092	0.273016	0.493821									GO:0005737	cytoplasm			GO:0044145;GO:0052106	modulation of development of symbiont involved in interaction with host;quorum sensing involved in interaction with host	4	7.1	78.966	0.00064185	2.6943	198060000	Q383D0
Tb927.11.4660	Kinesin-13 2	0.553075	0	0.276808	0.225017	0.136944	0.553075	0.316123							+		GO:0005737;GO:0005875;GO:0005929;GO:0097542	ciliary tip;cilium;cytoplasm;microtubule associated complex	GO:0003774;GO:0005524	ATP binding;motor activity	GO:0060271	cilium assembly	2	2.8	76.989	0.001043	2.1964	1624700000	Q385V1
Tb927.10.10200	hypothetical protein, conserved	0.552586	0	0.419686	0.212798	0.552586	0.032493	0.431152							+		GO:0005737	cytoplasm					2	7.5	52.84	0	6.9619	20768000	Q389V7
Tb927.10.2020	hexokinase	0.552117	0	0.253154	0.184108	-0.0243115	0.527806	0.341506								+	GO:0005929;GO:0020015	cilium;glycosome	GO:0004396	hexokinase activity	GO:0005975;GO:0006096	carbohydrate metabolic process;glycolytic process	21	56.7	51.148	0	323.31	21393000000	Q38C41
Tb927.10.4820	hypothetical protein, conserved	0.551521	0	-0.213398	-0.438226	-0.551521	-0.372133	-0.26194															5	18.5	38.391	0	41.864	125360000	Q38BB9
Tb927.9.4850	leucine-rich repeat protein (LRRP), putative	0.550701	0	0.0813544	-0.0532856	-0.111734	0.113791	0.438967									GO:0005654;GO:0005737;GO:0031981;GO:0097014	ciliary plasm;cytoplasm;nuclear lumen;nucleoplasm					17	48.6	52.638	0	94.238	547810000	Q38F63
Tb927.11.16630	major facilitator superfamily, putative	0.549248	0	0.256247	-0.14977	-0.293001	-0.114688	-0.0416938									GO:0005737;GO:0016021;GO:0020022	acidocalcisome;cytoplasm;integral component of membrane					3	8.3	74.875	0	4.2278	70663000	Q381C3
Tb927.10.14810	multiprotein-bridging factor 1, putative	0.5481	0	0.217402	0.38676	0.5481	0.311314	0.26465									GO:0005654;GO:0005737;GO:0097014	ciliary plasm;cytoplasm;nucleoplasm	GO:0003677;GO:0003713	DNA binding;transcription coactivator activity	GO:0010608;GO:0045944	positive regulation of transcription by RNA polymerase II;posttranscriptional regulation of gene expression	5	41.9	17.974	0	41.044	1612200000	Q388C5
Tb927.11.4380	ATP-dependent RNA helicase, putative	0.548072	0	0.040983	-0.098926	-0.102918	0.267685	0.445154															9	5.6	243.37	0	23.423	109910000	Q385X9
Tb927.6.3900	hypothetical protein, conserved	0.547491	0	-0.0770029	-0.0191008	0.470488	0.136408	-0.00903883															9	22.2	68.025	0	36.95	320880000	Q585Y8
Tb927.5.1580	zinc finger CCCH domain containing protein 13	0.547421	0	-0.070463	0.076882	0.194868	-0.166502	0.380919	+								GO:0005829	cytosol	GO:0003723;GO:0003729	mRNA binding;RNA binding	GO:0010608	posttranscriptional regulation of gene expression	8	20.5	60.305	0	200.6	140400000	Q57VA5
Tb927.7.5300	C2 domain/Ankyrin repeats (3 copies), putative	0.547043	0	0.324627	0.547043	0.306436	0.383372	0.373353															10	21.6	73.05	0	60.11	309910000	Q57ZF9
Tb927.5.1130	hypothetical protein, conserved	0.546688	0	0.29232	-0.254368	0.0908615	-0.127348	-0.161888							+		GO:0005739;GO:0020023	kinetoplast;mitochondrion					6	26.6	34.299	0	101.01	495730000	Q57W58
Tb927.10.1430	hypothetical protein, conserved	0.546617	0	-0.250379	0.0114395	-0.262195	-0.535177	-0.268212															6	28.2	27.339	0	32.028	415170000	Q38C97
Tb927.3.4380	sorting assembly machinery 50 kDa subunit, putative	0.544341	0	-0.0621687	0.00744327	-0.018961	-0.536898	0.00690633									GO:0005739;GO:0005741	mitochondrial outer membrane;mitochondrion			GO:0006461;GO:0043623	cellular protein complex assembly;protein complex assembly	7	18.2	53.558	0	54.238	226370000	Q580K4
Tb927.11.13690	Radial spoke protein 11	0.543344	0	-0.174738	-0.237721	-0.40831	0.135033	-0.111302							+		GO:0005737;GO:0005930	axoneme;cytoplasm					5	46.2	19.101	0	40.978	470920000	Q382G8
Tb927.10.10130	mitochondrial RNA binding complex 1 subunit	0.543114	0	0.262963	0.543114	0.483747	0.240136	0.117597									GO:0005739;GO:0020023;GO:0031019	kinetoplast;mitochondrial mRNA editing complex;mitochondrion	GO:0003723	RNA binding	GO:0016554;GO:0048255;GO:0090615	cytidine to uridine editing;mitochondrial mRNA processing;mRNA stabilization	5	14.7	61.046	0	50.229	139580000	Q389W4
Tb927.3.3820	hypothetical protein, conserved	0.542966	0	-0.296806	0.111317	0.182245	0.24616	0.0910113															9	29.1	45.231	0	17.444	1013500000	Q57WB8
Tb927.10.9990	non-canonical purine NTP pyrophosphatase, RdgB/HAM1 family, putative	0.542408	0	0.391358	0.301345	0.542408	0.481869	0.11655															4	27.4	21.652	0	10.902	385110000	Q389X7
Tb927.6.2560	hypothetical protein, conserved	0.542298	0	0.064151	0.153584	0.542298	0.114296	0.152059															6	33.3	34.164	0	11.053	175770000	Q584Q0
Tb927.10.8210	KREPA2	0.541755	0	0.363622	0.277262	0.362356	0.541755	0.167441									GO:0005739;GO:0031019;GO:0045293	mitochondrial mRNA editing complex;mitochondrion;mRNA editing complex			GO:0016556	mRNA modification	6	17.9	62.912	0	27.155	204360000	Q38AE3
Tb927.5.4470	hypothetical protein, conserved	0.540471	0	0.250413	0.516977	0.428325	0.540471	0.303701								+	GO:0005929;GO:0035869	ciliary transition zone;cilium					12	19.9	95.764	0	73.329	321810000	Q57Z02
Tb927.3.2980	mitochondrial carrier protein	0.538479	0	-0.0594443	-0.364015	-0.0901367	-0.194245	-0.538479									GO:0005739;GO:0005743;GO:0031966	mitochondrial inner membrane;mitochondrial membrane;mitochondrion					3	16.6	31.127	0	14.175	317950000	Q57ZL4
Tb927.10.6840	hypothetical protein, conserved	0.537761	0	-0.122167	0.123593	0.0233351	0.415594	0.0444267									GO:0005737	cytoplasm					7	24.1	34.255	0	66.679	723990000	Q38AS3
Tb927.7.6850	trans-sialidase	0.53771	0	0.12477	0.202614	0.340092	0.53771	0.488227									GO:0009986	cell surface	GO:0004308;GO:0008373	exo-alpha-sialidase activity;sialyltransferase activity	GO:0009405;GO:0015739	pathogenesis;sialic acid transport	8	13.2	84.543	0	282.68	8114000000	Q57XJ2
Tb11.v5.0581	Sec8 exocyst complex component specific domain/Invariant surface glycoprotein, putative	0.537579	0	-0.368788	-0.149067	0.0774136	-0.0931282	0.168791															5	4.3	126.64	0	5.7994	108080000
Tb927.9.5300	kinetoplast ribosomal PPR-repeat containing protein 16	0.53757	0	-0.326357	-0.445295	-0.53757	-0.435227	-0.429263									GO:0005737;GO:0005763	cytoplasm;mitochondrial small ribosomal subunit					4	17.5	31.896	0	24.367	449970000	Q38F25
Tb927.11.10260	hypothetical protein, conserved	0.537363	0	0.164808	0.123504	-0.372555	0.0271857	-0.0752707									GO:0020015	glycosome					8	22.8	51.855	0	97.058	1095900000	Q383Q3
Tb927.10.8160	hypothetical protein, conserved	0.537023	0	-0.389182	-0.208229	-0.208398	-0.537023	-0.422992									GO:0005634;GO:0005739	mitochondrion;nucleus					3	24.3	12.267	0.0010493	2.3343	193550000	Q38AE8
Tb927.5.3510	structural maintenance of chromosome 3 , putative	0.536735	0	0.304213	0.536735	0.510875	0.413025	0.301322								+	GO:0005634	nucleus					26	22.8	136.37	0	183.4	3095200000	Q57UB5
Tb927.9.9090	WD domain, G-beta repeat, putative	0.535216	0	0.52885	-0.00636683	0.362323	0.196169	0.143826									GO:0036064	ciliary basal body					4	12.4	40.634	0	15.172	165020000	Q38E80
Tb927.7.4820	Trm112p-like protein, putative	0.535011	0	-0.450267	0.0581213	0.0847437	-0.0417793	0.0823697									GO:0005654;GO:0005730;GO:0005737;GO:0031981;GO:0097014	ciliary plasm;cytoplasm;nuclear lumen;nucleolus;nucleoplasm					3	37	14.71	0	15.2	988560000	Q57X98
Tb927.9.11050	4E-interacting protein, putative	0.534859	0	0.372299	0.403478	0.34698	-0.131381	0.134475	+								GO:0005737	cytoplasm	GO:0003729;GO:0045182	mRNA binding;translation regulator activity	GO:0006417;GO:0010608	posttranscriptional regulation of gene expression;regulation of translation	9	28.1	58.54	0	132.26	1207900000	Q38DR9
Tb927.5.2370	hydrolase, alpha/beta fold family, putative	0.534618	0	0.269275	0.534618	0.0644582	0.0601438	0.329596									GO:0020015	glycosome					3	7.7	43.296	0	4.43	71711000	Q582C8
Tb927.10.12210	ribulose-5-phosphate 3-epimerase, putative	0.534613	0	0.301231	0.476949	0.25232	-0.0576637	0.291172									GO:0005654;GO:0005737;GO:0097014	ciliary plasm;cytoplasm;nucleoplasm	GO:0004750	ribulose-phosphate 3-epimerase activity	GO:0006098;GO:0010608	pentose-phosphate shunt;posttranscriptional regulation of gene expression	7	41.5	26.397	0	20.302	1353500000	Q389C2
Tb927.10.13970	uracil-DNA glycosylase, putative	0.53408	0	-0.122926	0.36177	0.35431	0.411154	0.0915587								+	GO:0031981	nuclear lumen					4	20.2	32.693	0	56.927	255970000	Q388K2
Tb927.10.3950	hypothetical protein, conserved	0.532358	0	-0.532358	-0.232394	-0.0817801	-0.295217	-0.0525121									GO:0005654;GO:0005737	cytoplasm;nucleoplasm			GO:0010608	posttranscriptional regulation of gene expression	10	26.5	53	0	16.89	360400000	Q38BK5
Tb927.1.2730	conserved protein, unknown function	0.531253	0	0.402075	0.528545	0.527525	0.440722	0.531253								+	GO:0005739;GO:0020023	kinetoplast;mitochondrion					7	40.7	38.735	0	14.835	139980000	Q4GYU9
Tb927.11.15180	hypothetical protein, conserved	0.530778	0	-0.122493	0.0978108	0.328768	0.130439	-0.202009									GO:0005654;GO:0005730	nucleolus;nucleoplasm					3	31.5	12.897	0	72.501	374350000	Q381R7
Tb927.5.4440	dynein light chain, putative	0.530071	0	-0.470279	-0.178576	-0.530071	-0.525724	-0.089553								+	GO:0005737;GO:0005930	axoneme;cytoplasm					3	46.7	10.546	0	30.142	110550000	Q57Z05
Tb927.8.4790	Putative snoRNA binding domain containing protein, putative	0.530068	0	0.0653936	0.523439	0.406248	0.142657	-0.006628															5	26.1	26.013	0	35.761	562640000	Q57UX3
Tb927.11.4800	clathrin coat assembly protein, putative	0.529968	0	0.143618	0.242265	-0.0639029	-0.230308	0.29966									GO:0000331;GO:0005737;GO:0030132	clathrin coat of coated pit;contractile vacuole;cytoplasm	GO:0030276	clathrin binding	GO:0006898	receptor-mediated endocytosis	8	22.8	54.924	0	129.89	425130000	Q385T8
Tb927.4.2630	ATP-dependent DEAD/H RNA helicase, putative	0.529834	0	-0.529834	-0.200775	-0.131774	-0.167836	-0.00105133									GO:0005634	nucleus	GO:0005524;GO:0008026	ATP binding;ATP-dependent helicase activity			17	27.5	94.94	0	217.89	942040000	Q584C4
Tb11.v5.0120	variant surface protein (VSG), putative	0.529775	0	-0.270407	-0.265944	-0.268714	-0.529775	-0.133373															1	3	45.699	0.0057919	1.3898	379720000
Tb927.11.5170	ubiquitin activating enzyme, putative	0.529729	0	0.210653	0.45728	0.0470998	-0.0724497	-0.0381983									GO:0005634	nucleus	GO:0003824	catalytic activity			6	28.2	30.017	0	22.907	231770000	Q385Q1
Tb927.11.7860	DNA replication licensing factor MCM2	0.528812	0	-0.407112	-0.0264669	-0.393432	0.1217	-0.203576								+	GO:0005634;GO:0071162	CMG complex;nucleus	GO:0003677	DNA binding	GO:0006270;GO:0044786	cell cycle DNA replication;DNA replication initiation	5	7.5	107.78	0	10.035	187560000	Q384N2
Tb927.10.16170	potassium voltage-gated channel, putative	0.528707	0	0.0276162	0.104944	-0.00957601	-0.132777	0.39593									GO:0005737;GO:0005739;GO:0008076;GO:0016020;GO:0097014	ciliary plasm;cytoplasm;membrane;mitochondrion;voltage-gated potassium channel complex	GO:0005249;GO:0015272	ATP-activated inward rectifier potassium channel activity;voltage-gated potassium channel activity	GO:0006813	potassium ion transport	3	20.2	34.606	0	36.549	345880000	Q387P8
Tb927.11.3400	hypothetical protein, conserved	0.528699	0	0.421328	0.200712	0.234593	0.123448	0.528699															8	27.6	34.88	0	8.7539	330750000	Q386H1
Tb927.11.5060	Mitochondrial small ribosomal subunit Rsm22, putative	0.527724	0	0.139415	0.415424	0.259168	0.295938	0.527724									GO:0005739;GO:0005763	mitochondrial small ribosomal subunit;mitochondrion					16	20.6	119.59	0	47.689	376150000	Q385R2
Tb927.9.10490	Component of motile flagella 56	0.52767	0	0.306157	0.52767	0.434117	0.374928	0.521192					+				GO:0005737	cytoplasm			GO:0060285	cilium-dependent cell motility	9	21.5	65.271	0	54.62	704890000	Q38DW7
Tb927.1.3950	alanine aminotransferase	0.527615	0	0.170942	-0.194711	-0.118495	-0.356673	-0.111136									GO:0005737;GO:0005829;GO:0097014	ciliary plasm;cytoplasm;cytosol	GO:0004021	L-alanine:2-oxoglutarate aminotransferase activity	GO:0006524;GO:0006560	alanine catabolic process;proline metabolic process	19	49.4	55.704	0	262.02	7001900000	Q4GYI2
Tb927.10.2970	hypothetical protein, conserved	0.527327	0	0.223985	-0.27042	-0.303342	-0.131068	0.0312102									GO:0005739;GO:0020023	kinetoplast;mitochondrion					6	30.4	13.79	0	33.382	738150000	Q38BU8
Tb927.7.2660	zinc finger protein family member, putative	0.526901	0	-0.274618	-0.311778	-0.526901	-0.0503147	-0.02983	+								GO:0005634;GO:0005737	cytoplasm;nucleus	GO:0003723	RNA binding	GO:0010608	posttranscriptional regulation of gene expression	6	21.2	43.757	0	48.532	507340000	Q57XK8
Tb927.7.7440	hypothetical protein, conserved	0.525739	0	0.0640997	-0.200129	0.259083	-0.0251487	-0.266656									GO:0005739	mitochondrion					5	49.6	16.209	0	32.046	2003000000	Q57TY1
Tb927.11.9970	Small acidic protein family, putative	0.525027	0	-0.178963	0.0791507	0.267498	-0.0557367	-0.257529									GO:0005634	nucleus					4	27.8	20.748	0	53.786	255000000	Q383T2
Tb927.1.870	deoxyhypusine synthase	0.525016	0	-0.0803143	-0.525016	-0.16224	-0.366101	-0.333292									GO:0005737	cytoplasm			GO:0008612	peptidyl-lysine modification to peptidyl-hypusine	5	20.5	37.378	0	25.178	121060000	Q4GZD1
Tb927.10.12820	hypothetical protein, conserved	0.524122	0	-0.254465	-0.0292657	-0.148217	0.269656	0.149454															8	15.8	110.24	0	59.184	468390000	Q388W4
Tb927.1.1630	transcription elongation factor 1 homolog	0.52375	0	-0.353082	0.104018	-0.198794	0.170668	-0.0639433									GO:0005634;GO:0005654;GO:0005737	cytoplasm;nucleoplasm;nucleus					4	40	18.087	0	6.2012	84576000	Q4GZ56
Tb927.8.6290	hypothetical protein, conserved	0.523368	0	0.26985	0.274816	0.523368	0.063718	0.216352															4	14.7	46.616	0	6.847	455610000	Q57YN0
Tb927.9.2600	hypothetical protein, conserved	0.522903	0	0.241796	0.463355	0.510363	0.425427	0.522903									GO:0005737;GO:0097014	ciliary plasm;cytoplasm					4	26.2	24.515	0	8.8019	179540000	Q38FR0
Tb927.11.900	isocitrate dehydrogenase, putative	0.522759	0	0.259736	-0.125126	-0.241413	-0.263023	-0.110472								+	GO:0020015	glycosome	GO:0004450	isocitrate dehydrogenase (NADP+) activity	GO:0006102	isocitrate metabolic process	25	64.9	46.77	0	323.31	19378000000	Q387G0
Tb927.4.3080	Uncharacterised ACR, YggU family COG1872, putative	0.521004	0	-0.347763	-0.117606	-0.0748561	-0.326721	-0.521004									GO:0005737;GO:0005739;GO:0097014	ciliary plasm;cytoplasm;mitochondrion					4	33.3	18.44	0	10.114	200970000	Q583Y5
Tb927.4.4670	MYND finger, putative	0.520935	0	-0.293628	0.09968	0.227307	-0.215568	-0.0803943															14	33.3	54.134	0	73.026	1197200000	Q583F2
Tb927.10.12970	AN1-like zinc finger, putative	0.520892	0	-0.113944	0.310975	0.0993891	-0.167116	-0.209916															4	17.8	33.08	0	61.394	216050000	Q388U9
Tb927.8.7010	chaperone protein DnaJ, putative	0.520755	0	0.277275	-0.03359	-0.24348	0.033582	0.00673333													GO:0006457	protein folding	7	35.6	22.469	0	19.071	407910000	Q57YQ8
Tb927.11.3580	Thiamin pyrophosphokinase, vitamin B1 binding domain containing protein, putative	0.520371	0	0.104702	-0.27089	-0.196265	-0.415669	-0.239818							+		GO:0005737	cytoplasm					9	29.4	48.299	0	59.589	560410000	Q386F4
Tb927.3.970	Mitochondrial SSU ribosomal protein, putative	0.520238	0	0.340934	0.427856	0.520238	0.330267	0.2392									GO:0005739;GO:0005763	mitochondrial small ribosomal subunit;mitochondrion					10	33.8	39.639	0	59.361	473920000	Q57WY0
Tb927.11.7050	PA domain containing protein, putative	0.519052	0	0.519052	0.089723	0.429862	0.474593	0.264198							+		GO:0005783;GO:0005794	endoplasmic reticulum;Golgi apparatus					3	35.4	17.077	0	9.2227	137430000	Q384W6
Tb927.8.2600	WD domain, G-beta repeat/BING4CT (NUC141) domain containing protein, putative	0.519005	0	-0.354149	0.164856	-0.164088	-0.030881	-0.080965									GO:0005634;GO:0005730	nucleolus;nucleus					11	27.2	73.024	0	129.89	777760000	Q57XC9
Tb927.7.4390	threonine synthase, putative	0.518993	0	0.341871	0.0126917	-0.177122	0.0506227	0.114121							+	+	GO:0005737;GO:0097014	ciliary plasm;cytoplasm	GO:0004795	threonine synthase activity	GO:0009088	threonine biosynthetic process	36	68.7	73.873	0	323.31	33989000000	Q57X55
Tb927.7.5480	dihydrofolate reductase-thymidylate synthase	0.518445	0	0.311366	0.451091	0.518445	0.470578	0.355257								+	GO:0005737;GO:0005739;GO:0020023	cytoplasm;kinetoplast;mitochondrion	GO:0004146	dihydrofolate reductase activity	GO:0006545;GO:0010608;GO:0046105	glycine biosynthetic process;posttranscriptional regulation of gene expression;thymidine biosynthetic process	21	45.4	58.85	0	224.3	3657000000	Q582G3
Tb927.10.9720	RNA-editing-associated protein 1	0.517993	0	0.290342	0.24012	0.085177	0.357219	-0.160774									GO:0031019	mitochondrial mRNA editing complex			GO:0009451	RNA modification	5	24	64.376	0	40.165	265350000	Q38A04
Tb927.11.6570	Nodulin-like, putative	0.517704	0	0.285317	0.455636	0.512889	0.217231	-0.0048145									GO:0005635;GO:0005783;GO:0016021	endoplasmic reticulum;integral component of membrane;nuclear envelope	GO:0005509	calcium ion binding			4	7.2	67.604	0	8.6772	392940000	Q385B2
Tb927.4.1760	hypothetical protein, conserved	0.515926	0	0.0312664	0.112295	0.0665256	-0.403631	-0.160901									GO:0005739	mitochondrion					2	21.7	17.442	0	27.009	236690000	Q581Q5
Tb927.8.610	hypothetical protein, conserved	0.515612	0	-0.214967	0.300645	0.153647	0.224636	0.016936								+	GO:0035869	ciliary transition zone					15	26.2	96.194	0	87.574	700010000	Q57YG9
Tb927.8.1850	mitochondrial calcium uptake 1	0.515537	0	0.374535	0.229017	0.204326	0.515537	0.49693									GO:0005739;GO:0005741	mitochondrial outer membrane;mitochondrion	GO:0005509	calcium ion binding			3	10	45.709	0	36.227	124950000	Q581Z7
Tb927.4.130	receptor-type adenylate cyclase GRESAG 4, pseudogene, putative	0.515383	0	-0.189283	-0.0488433	-0.238206	0.108517	0.277177															2	2.6	105.92	0	62.708	353720000
Tb927.2.2940	hypothetical protein, conserved	0.515078	0	0.114286	-0.230177	-0.164768	-0.400792	0.0811785									GO:0005737;GO:0005739	cytoplasm;mitochondrion					9	49.5	32.208	0	32.201	359710000	Q587G7
Tb927.10.12930	hypothetical protein, conserved	0.514835	0	-0.12619	0.181976	0.344355	0.0450082	-0.17048									GO:0005739	mitochondrion					7	52.2	23.985	0	14.977	337740000	Q388V3
Tb927.9.2760	EB1-like C-terminal motif containing protein, putative	0.513385	0	-0.108135	0.14872	0.23157	0.206507	0.40525							+								11	36	56.997	0	99.461	1638500000	Q38FP4
Tb927.6.1940	leucine-rich repeat protein (LRRP), putative	0.513132	0	-0.406134	-0.290914	0.106998	0.013877	0.017816									GO:0005737;GO:0005930	axoneme;cytoplasm					5	8.2	72.788	0.0010489	2.3229	197120000	Q585L7
Tb927.2.4590	branched-chain amino acid aminotransferase, putative	0.512849	0	0.37745	0.0983807	-0.0431157	-0.135398	0.179861									GO:0005654;GO:0005737;GO:0005739;GO:0097014	ciliary plasm;cytoplasm;mitochondrion;nucleoplasm	GO:0004084	branched-chain-amino-acid transaminase activity	GO:0006520	cellular amino acid metabolic process	16	59.4	40.432	0	171.27	15821000000	Q586R0
Tb927.7.5690	hypothetical protein, conserved	0.511932	0	-0.511932	-0.349403	-0.0921779	-0.482445	-0.157108															4	7.9	68.376	0	17.885	140810000	Q582I4
Tb927.8.5720	tRNA (guanine(37)-N1)-methyltransferase	0.511802	0	0.118773	0.0244065	-0.251547	-0.358385	-0.393029									GO:0005634;GO:0005654;GO:0005739;GO:0031981	mitochondrion;nuclear lumen;nucleoplasm;nucleus					5	11.8	57.357	0	18.102	122220000	Q57X10
Tb927.9.13225	hypothetical protein	0.511769	0	0.159481	-0.0586235	0.262806	-0.248962	0.038463															2	31.6	12.896	0	34.515	59339000
Tb927.7.2170	hypothetical protein, conserved	0.511596	0	-0.455542	-0.00547833	0.0560532	0.034915	-0.103892	+								GO:0005634;GO:0005730	nucleolus;nucleus	GO:0003729	mRNA binding			28	24.1	168.67	0	119.78	3711100000	Q57XQ7
Tb927.11.11720	FG-GAP repeat protein, putative	0.511117	0	-0.06621	0.444907	0.267589	0.0521783	0.192971									GO:0008305;GO:0016021	integral component of membrane;integrin complex			GO:0007160	cell-matrix adhesion	4	10.3	68.206	0	24.615	655240000	Q383A8
Tb927.3.3780	tryparedoxin 1a, putative	0.510809	0	-0.238583	-0.000362667	-0.0736783	0.272226	-0.107223									GO:0005737;GO:0031981;GO:0097014	ciliary plasm;cytoplasm;nuclear lumen			GO:0042744	hydrogen peroxide catabolic process	7	65.3	15.891	0	99.741	34092000000	Q57WB4
Tb927.11.910	hypothetical protein, conserved	0.510267	0	-0.0576114	-0.300803	-0.267206	0.209464	-0.0743751									GO:0005737;GO:0097014	ciliary plasm;cytoplasm					8	8.7	134.26	0	18.369	252720000	Q387F9
Tb927.10.810	Pentatricopeptide repeat protein (PPR), putative	0.509887	0	0.4661	0.10447	0.266824	0.509887	0.479334									GO:0005737;GO:0005739	cytoplasm;mitochondrion					6	17.1	67.488	0	11.804	269490000	Q38CF9
Tb927.11.4840	hypothetical protein, conserved	0.509456	0	0.0417338	0.509456	0.173065	0.501009	0.182586								+							3	7.5	44.086	0	6.1075	684970000	Q385T4
Tb927.6.3130	queuine tRNA-ribosyltransferase, putative	0.509284	0	-0.154258	-0.167668	-0.30631	0.202974	-0.163519															4	15.2	49.186	0	16.425	553780000	Q583M1
Tb927.7.4740	hypothetical protein, conserved	0.508978	0	-0.365716	-0.046134	-0.291524	0.0913115	-0.417667															5	17.8	36.468	0	13.752	96704000	Q57X90
Tb927.9.6580	hypothetical protein, conserved	0.506275	0	0.104307	0.0549427	0.0380891	-0.333968	0.172307									GO:0005634	nucleus					7	16.1	78.891	0	10.724	328740000	Q38ES4
Tb927.9.8520	hypothetical protein, conserved	0.506102	0	-0.215151	-0.230763	0.094518	-0.151495	-0.411584															7	26.4	32.198	0	120.65	808730000	Q38EB9
Tb927.11.600	Mitochondrial ATP synthase subunit, putative	0.506032	0	0.184951	0.28684	0.506032	0.0887105	0.13015									GO:0005737;GO:0005739;GO:0005753;GO:0020023	cytoplasm;kinetoplast;mitochondrial proton-transporting ATP synthase complex;mitochondrion					4	48.9	10.434	0	20.138	3632700000	Q387J1
Tb927.8.5060	ADP-ribosylation factor-like protein 6	0.506023	0	0.267485	-0.086899	0.18215	0.0052077	-0.238537									GO:0005654;GO:0005737;GO:0036064;GO:0097014	ciliary basal body;ciliary plasm;cytoplasm;nucleoplasm	GO:0005525;GO:0015631;GO:0019003	GDP binding;GTP binding;tubulin binding	GO:0007264	small GTPase mediated signal transduction	5	32.8	20.632	0	8.592	1088500000	Q57UH8
Tb927.7.820	dynein arm light chain, axonemal, putative	0.50601	0	0.118279	0.26798	0.50601	0.275606	0.267527									GO:0005930	axoneme					4	14.1	34.365	0	7.4795	200230000	Q57VS8
Tb927.9.8680	cytochrome c oxidase assembly factor, putative	0.506006	0	-0.185245	-0.218334	-0.42004	-0.24151	0.085966									GO:0005737;GO:0005739	cytoplasm;mitochondrion	GO:0005507	copper ion binding	GO:0008535;GO:0055114	oxidation-reduction process;respiratory chain complex IV assembly	6	17.3	30.64	0	9.2303	205090000	Q38EA7
Tb927.10.10630	hypothetical protein, conserved	0.505989	0	-0.387146	-0.253073	-0.505989	-0.286936	-0.0799307															4	23.1	29.655	0	17.126	269460000	Q389R5
Tb927.8.3910	thymidylate kinase, putative	0.505903	0	0.103686	0.260319	0.0793009	0.243604	0.505903											GO:0004798	thymidylate kinase activity	GO:0006234;GO:0008655	pyrimidine-containing compound salvage;TTP biosynthetic process	7	23.2	39.57	0	40.552	217450000	Q581B1
Tb927.10.3100	glycerol-3-phosphate acyltransferase, putative	0.505715	0	0.197188	-0.302392	-0.259791	-0.308527	0.0934907									GO:0005737	cytoplasm	GO:0043772	acyl-phosphate glycerol-3-phosphate acyltransferase activity	GO:0008654	phospholipid biosynthetic process	5	9	78.194	0	43.431	149800000	Q38BT6
Tb927.2.3990	GRIP-related Arf-binding domain containing protein, putative	0.505429	0	0.445524	0.201307	-0.0245687	-0.0599045	0.034752															10	14	115.86	0	82.872	206510000	Q586W4
Tb927.10.10720	Tetraspanin family, putative	0.505	0	0.0469679	-0.0837947	-0.0955285	0.409472	0.278236															5	24.3	33.625	0	66.748	584460000	Q389Q6
Tb927.1.2990	kinetoplast ribosomal PPR-repeat containing protein 2	0.504845	0	-0.386113	-0.0754777	0.033459	-0.0670134	0.118732									GO:0005737;GO:0005739;GO:0005763	cytoplasm;mitochondrial small ribosomal subunit;mitochondrion					8	12.3	115.95	0	27.209	126450000	Q4GYS4
Tb927.9.13770	proteasome complex subunit Rpn13 ubiquitin receptor, putative	0.504833	0	0.287824	0.504833	0.398557	0.36625	0.414557															3	11.1	31.304	0	13.468	89742000	Q38D61
Tb927.6.1610	ribosomal RNA adenine dimethylase family protein, conserved	0.504779	0	-0.464977	-0.11741	0.0398017	-0.299252	-0.295608									GO:0005730	nucleolus					9	35.2	38.752	0	16.104	755660000	Q585P9
Tb927.11.5020	hypothetical protein, conserved	0.50439	0	0.0953917	0.210333	0.50439	0.263844	0.0779963									GO:0005737	cytoplasm					11	9.2	186.51	0	78.63	247220000	Q385R6
Tb927.11.2030	hypothetical protein, conserved	0.504288	0	0.0797526	0.10412	0.205082	0.0239294	-0.299206									GO:0005737	cytoplasm			GO:0010608	posttranscriptional regulation of gene expression	5	11.8	65.096	0	26.377	105920000	Q386V6
Tb927.8.7270	Endoplasmic Reticulum-Golgi Intermediate Compartment (ERGIC)/Endoplasmic reticulum vesicle transporter, putative	0.504191	0	0.282127	0.136841	0.167851	-0.125278	-0.222064									GO:0005737;GO:0005783;GO:0005794	cytoplasm;endoplasmic reticulum;Golgi apparatus					5	24.4	45.04	0	13.029	255210000	Q57YS9
Tb927.9.2390	hypothetical protein, conserved	0.504075	0	-0.504075	-0.302112	-0.372645	-0.402002	-0.437097															9	42.4	22.31	0	51.21	930350000	Q38FS7
Tb927.3.3450	ADP-ribosylation factor-like protein 3, putative	0.503991	0	-0.263567	-0.0309275	-0.0606962	0.240424	-0.0743342									GO:0005634;GO:0005737;GO:0005886;GO:0005930;GO:0020018;GO:0036064;GO:0060170	axoneme;ciliary basal body;ciliary membrane;ciliary pocket membrane;cytoplasm;nucleus;plasma membrane			GO:0008283;GO:0009405;GO:0044008;GO:0044782;GO:0046903	cell proliferation;cilium organization;dissemination or transmission of symbiont from host by vector;pathogenesis;secretion	11	79.2	19.881	0	323.31	19612000000	Q57XJ5
Tb927.6.3280	cyclosome subunit 1, putative	0.503668	0	0.0339195	0.27569	0.395715	0.203911	0.503668									GO:0005737;GO:0051286	cell tip;cytoplasm					4	3.9	202.2	0	29.222	91047000	Q584X1
Tb927.10.12030	hypothetical protein, conserved	0.503367	0	-0.416287	-0.0370617	-0.0365107	0.0870801	-0.176111								+	GO:0005634	nucleus					7	31.6	27.19	0	40.52	535810000	Q389D9
Tb927.9.8710	hypothetical protein, conserved	0.503196	0	0.503196	0.218977	0.349215	0.327394	0.411758									GO:0005739	mitochondrion					2	18.3	19.729	0	36.856	208500000	Q38EA5
Tb927.3.3890	hypothetical protein, conserved	0.503081	0	0.229481	0.317708	0.205691	0.503081	0.22571									GO:0005739	mitochondrion					5	22.8	36.68	0	16.631	360730000	Q57WC5
Tb927.10.13610	zinc-finger of a C2HC-type/Double zinc ribbon, putative	0.502872	0	-0.259426	0.243446	0.181621	0.0762389	-0.103039									GO:0036064;GO:0097014	ciliary basal body;ciliary plasm	GO:0008270	zinc ion binding	GO:0010608	posttranscriptional regulation of gene expression	5	9.6	78.791	0	10.236	109100000	Q388N7
Tb927.11.10580	COG (conserved oligomeric Golgi) complex component, COG2/Domain of unknown function (DUF3510), putative	0.501035	0	0.232992	0.188258	0.501035	0.198194	0.488734															5	6.8	99.087	0	12.772	129690000	Q383M1
Tb927.11.160	hypothetical protein, conserved	0.500241	0	0.226135	-0.274106	-0.13987	0.0131512	-0.052949															2	20.2	13.344	0	43.654	166440000	Q387N5
Tb927.9.9080	Present in the outer mitochondrial membrane proteome 5	0.500218	0	0.0104908	0.157546	0.196184	0.500218	0.262801									GO:0005634;GO:0005739;GO:0005741	mitochondrial outer membrane;mitochondrion;nucleus					6	28.5	28.704	0	64.249	316680000	Q38E81
Tb927.9.2650	Present in the outer mitochondrial membrane proteome 2	0.500163	0	0.447399	0.381038	0.234211	0.488407	-0.0117561									GO:0005737;GO:0005739;GO:0005741	cytoplasm;mitochondrial outer membrane;mitochondrion					12	32.8	66.517	0	55.846	555780000	Q38FQ5
Tb927.6.5090	hypothetical protein, conserved	0.500081	0	0.0634911	0.472013	0.500081	0.400492	0.0327314								+							8	14.7	92.912	0	26.301	1514600000	Q586I1
Tb927.7.2450	hypothetical protein, conserved	0.499878	0	-0.499878	-0.207783	-0.320404	-0.421596	-0.208222															8	21	54.394	0	46.408	243470000	Q57XM9
Tb927.11.8430	hypothetical protein, conserved	0.499761	0	-0.409021	-0.0372233	0.0907397	-0.169839	-0.0469311															5	31.4	28.556	0	14.747	125350000	Q384H6
Tb927.7.2950	ATPase family associated with various cellular activities (AAA), putative	0.499468	0	-0.244779	-0.231212	-0.499468	-0.381183	-0.188774															9	14.9	74.103	0	17.755	126520000	Q57YA5
Tb927.5.2250	META domain/Domain of unknown function (DUF1935), putative	0.498739	0	0.294565	0.065325	-0.023238	-0.204174	0.120087															14	36.5	48.809	0	73.747	1646300000
Tb927.4.2220	TPR-repeat-containing chaperone protein DNAJ, putative	0.498617	0	0.246253	0.366662	0.252645	0.498617	0.474813									GO:0005737;GO:0020016;GO:0036064;GO:0051286	cell tip;ciliary basal body;ciliary pocket;cytoplasm					15	25.5	80.445	0	72.184	449990000	Q584G5
Tb927.2.2240	exportin-T, putative	0.497958	0	-0.084866	0.211206	0.0705317	-0.286753	0.175128									GO:0005634;GO:0005654;GO:0005737	cytoplasm;nucleoplasm;nucleus	GO:0000049	tRNA binding			12	16	134.81	0	77.723	490820000	Q586K4
Tb927.10.12000	iron-sulfur cluster assembly protein, putative	0.49696	0	-0.296272	-0.363912	-0.202519	-0.49696	-0.212538									GO:0005737;GO:0005739;GO:0020023	cytoplasm;kinetoplast;mitochondrion	GO:0051536	iron-sulfur cluster binding	GO:0034227	tRNA thio-modification	3	33.3	11.772	0	20.626	521090000	Q389E2
Tb927.9.4360	KREL1	0.496364	0	0.304216	-0.192148	-0.0194959	0.0469807	0.0625005									GO:0005737;GO:0005739;GO:0020023;GO:0031019	cytoplasm;kinetoplast;mitochondrial mRNA editing complex;mitochondrion			GO:0009451	RNA modification	7	21.7	52.226	0	22.466	213340000	P86927
Tb927.7.2140	zinc finger protein family member, putative	0.496151	0	-0.0663257	0.196126	0.352328	0.429825	0.0795947	+								GO:0005654;GO:0005737;GO:0031981;GO:0097014	ciliary plasm;cytoplasm;nuclear lumen;nucleoplasm	GO:0003723	RNA binding	GO:0010608	posttranscriptional regulation of gene expression	8	28.7	40.864	0	43.962	890360000	D6XKD1
Tb927.11.810	hypothetical protein, conserved	0.495754	0	-0.175469	-0.0516083	-0.0532152	0.320285	-0.0581495									GO:0005737	cytoplasm					8	13.9	86.684	0	41.852	369930000	Q387G9
Tb927.7.6470	metallo-peptidase, Clan MK, Family M67	0.495594	0	-0.495594	-0.194969	-0.125559	-0.279356	-0.14715															7	24.2	40.215	0	34.112	434620000	Q582L2
Tb927.10.9760	alternative oxidase	0.495506	0	0.270399	0.495506	0.252404	0.0749619	0.330158									GO:0005739;GO:0020023	kinetoplast;mitochondrion					2	10	39.673	0	28.673	82425000	Q38A00
Tb927.3.2190	Capping enzyme RNA triphosphatase 1	0.495339	0	0.250354	0.0897702	0.435613	0.495339	0.176891									GO:0005654;GO:0005730;GO:0031533	mRNA cap methyltransferase complex;nucleolus;nucleoplasm	GO:0003924;GO:0016887;GO:0017111	ATPase activity;GTPase activity;nucleoside-triphosphatase activity	GO:0036260;GO:0098507	polynucleotide 5' dephosphorylation;RNA capping	11	51.8	29.326	0	42.681	577920000	Q582T2
Tb927.8.3580	mitochondrial chaperone BCS1, putative	0.495113	0	-0.19273	0.135079	0.287939	-0.207174	0.256106									GO:0005739	mitochondrion	GO:0005524	ATP binding	GO:0009060	aerobic respiration	4	7.1	53.71	0	12.051	57295000	Q580X8
Tb927.11.2340	hypothetical protein, conserved	0.495069	0	-0.35255	-0.495069	-0.462435	-0.178889	-0.217329									GO:0005634	nucleus					6	15.9	58.674	0	73.136	277610000	Q386S5
Tb927.10.7670	Protein of unknown function (DUF2962), putative	0.494933	0	-0.260179	0.228753	0.15218	0.12227	0.234754									GO:0005634	nucleus					3	14	27.443	0	7.2568	212100000	Q38AJ7
Tb927.11.15490	Tb-291 membrane associated protein, putative	0.493736	0	0.302384	0.493736	0.410405	0.150094	0.323054									GO:0005737;GO:0005794	cytoplasm;Golgi apparatus					4	7.7	82.785	0	41.292	139190000	Q381N6
Tb927.1.4780	Alpha/beta hydrolase domain-containing protein	0.493381	0	0.0936303	0.493381	0.221337	0.237048	0.106994									GO:0005737	cytoplasm					6	12.4	74.451	0	29.399	586570000	Q4GYA0
Tb927.7.3950	RNA-editing complex protein	0.493271	0	-0.15624	-0.493271	-0.315757	-0.382627	-0.224386									GO:0005739;GO:0005783;GO:0020023	endoplasmic reticulum;kinetoplast;mitochondrion	GO:0000166;GO:0004652;GO:0050265	nucleotide binding;polynucleotide adenylyltransferase activity;RNA uridylyltransferase activity			8	16.4	107.38	0	94.19	272740000	Q57UM5
Tb927.9.3580	hypothetical protein, conserved	0.492017	0	0.269168	0.373368	0.492017	0.404038	0.270394									GO:0005737	cytoplasm			GO:0010608	posttranscriptional regulation of gene expression	10	30.6	61.672	0	248.73	272890000	Q38FH3
Tb927.10.3810	Nucleoporin NUP65	0.491951	0	0.397392	0.326695	0.445032	-0.00019805	-0.0469192									GO:0005643;GO:0005737;GO:0044611	cytoplasm;nuclear pore;nuclear pore inner ring					8	17.3	64.888	0	7.866	94679000	Q38BL8
Tb927.10.6610	chaperone protein DnaJ, putative	0.491825	0	0.0519397	0.00363733	0.373423	-0.016063	-0.118401											GO:0051082	unfolded protein binding	GO:0006457	protein folding	9	42.3	31.198	0	75.759	865610000	Q38AU5
Tb927.10.7480	hypothetical protein, conserved	0.49081	0	-0.101855	-0.49081	-0.0092319	-0.349849	-0.116257															2	9.7	22.139	0.00084087	2.3621	193300000	Q38AL6
Tb927.2.5830	hypothetical protein, conserved	0.489697	0	0.234289	-0.0327296	0.14009	-0.233665	0.256032									GO:0005737;GO:0005739;GO:0020023	cytoplasm;kinetoplast;mitochondrion					2	9.1	32.953	0	13.432	31008000	Q586C6
Tb927.11.6340	PUB domain containing protein, putative	0.489502	0	-0.440314	-0.125833	-0.05257	-0.489502	-0.205499							+								5	13.8	45.429	0	7.8083	184500000	Q385D5
Tb927.1.3070	hypothetical protein, conserved	0.488384	0	-0.099778	0.388606	0.138681	0.305528	0.284582	+								GO:0005737	cytoplasm	GO:0003729	mRNA binding	GO:0010608	posttranscriptional regulation of gene expression	14	52.3	44.99	0	93.689	949340000	Q4GYR6
Tb927.9.4350	hypothetical protein, conserved	0.487732	0	0.16782	0.487732	0.0641747	0.0227475	0.071966															7	12.7	94.103	0	43.496	108850000	Q38FA6
Tb927.3.1130	DNA polymerase delta subunit 2, putative	0.487146	0	-0.346989	-0.25198	-0.308556	-0.263713	-0.487146															9	21.4	61.855	0	24.88	285600000	Q57WZ4
Tb927.10.1280	Domain of unknown function (DUF4499), putative	0.486984	0	0.361115	0.486984	0.416385	0.302349	0.364909									GO:0005635;GO:0005783	endoplasmic reticulum;nuclear envelope					1	4.6	19.139	0.0073311	1.2671	178590000	Q38CB2
Tb927.8.4550	Mitochondrial SSU ribosomal protein, putative	0.486855	0	0.121189	0.142565	0.196436	0.486855	0.193468									GO:0005739;GO:0005763	mitochondrial small ribosomal subunit;mitochondrion					4	25.7	21.585	0	12.146	166160000	Q57UZ6
Tb927.11.2600	hypothetical protein, conserved	0.486345	0	-0.394737	0.0549307	-0.431414	-0.202506	-0.0781662									GO:0005634	nucleus					6	11	99.524	0	51.176	134880000	Q386Q0
Tb927.11.16200	cytoskeleton-associated protein 17	0.485651	0	0.485651	0.067243	0.060625	0.0444263	0.255656									GO:0015630	microtubule cytoskeleton			GO:0000226;GO:0000281;GO:0070417	cellular response to cold;microtubule cytoskeleton organization;mitotic cytokinesis	5	41.7	14.854	0	44.516	3145500000	Q381G6
Tb927.10.13310	DNA-directed RNA polymerase I subunit RPB5z, putative	0.485638	0	-0.341582	-0.162689	-0.172483	-0.0710433	-0.485638									GO:0005634;GO:0005730;GO:0005737;GO:0031981;GO:0097014	ciliary plasm;cytoplasm;nuclear lumen;nucleolus;nucleus	GO:0003899	DNA-directed 5'-3' RNA polymerase activity	GO:0006351	DNA-templated;transcription	7	33.8	33.82	0	19.97	569600000	Q388R6
Tb927.11.13660	hypothetical protein, conserved	0.48534	0	-0.110822	0.0504408	-0.254471	-0.4349	-0.098627									GO:0005634	nucleus					3	31.1	15.677	0	4.4252	194420000	Q382H1
Tb927.10.2730	START domain containing protein, putative	0.485266	0	0.173193	0.352906	0.325078	0.485266	0.454782									GO:0005737;GO:0031981;GO:0097014	ciliary plasm;cytoplasm;nuclear lumen					16	73.1	32.833	0	206.04	6266000000	Q38BX2
Tb927.11.1720	hypothetical protein, conserved	0.484734	0	0.17659	0.463555	0.484734	0.09419	0.252493							+		GO:0005737;GO:0031981;GO:0097014	ciliary plasm;cytoplasm;nuclear lumen					5	25.7	24.613	0	10.735	193470000	Q386Y2
Tb927.8.6860	High-temperature-induced dauer-formation protein, putative	0.484093	0	-0.478361	0.005732	-0.249174	-0.150734	-0.107024									GO:0005737;GO:0031981;GO:0097014	ciliary plasm;cytoplasm;nuclear lumen					5	9.8	81.647	0	9.553	122510000	Q57TS7
Tb927.10.2570	lysosomal alpha-mannosidase precursor, putative	0.483725	0	0.123911	0.411614	0.454262	-0.0294623	0.246678									GO:0005737;GO:0005764;GO:0020016	ciliary pocket;cytoplasm;lysosome	GO:0004559	alpha-mannosidase activity	GO:0005975	carbohydrate metabolic process	5	4.5	111.75	0	6.4495	293920000	Q38BY8
Tb927.2.3460	cysteine peptidase, Clan CA, family C51, putative	0.483722	0	0.331077	0.468052	0.451455	0.483722	0.422761															6	26.1	30.882	0	109.58	1117100000	Q586Y1
Tb927.7.5110	hypothetical protein, conserved	0.481874	0	-0.0372777	0.043824	-0.120935	-0.306788	0.175086									GO:0005739	mitochondrion					12	32.7	62.367	0	76.649	727780000	Q57ZH8
Tb927.4.3970	hypothetical protein, conserved	0.481532	0	0.189483	-0.292049	-0.197444	-0.00226273	0.0751995									GO:0005737	cytoplasm			GO:0010608	posttranscriptional regulation of gene expression	6	21.6	53.637	0	65.505	1037500000	Q57Y01
Tb927.7.7530	receptor-type adenylate cyclase GRESAG 4, putative	0.481167	0	-0.268555	0.00646167	-0.286677	-0.306382	0.174785									GO:0016021	integral component of membrane	GO:0004016	adenylate cyclase activity	GO:0035556	intracellular signal transduction	2	2.3	138.01	0	32.651	91644000	Q57TZ0
Tb927.1.750	Metal-binding domain-containing protein	0.48074	0	0.340655	0.331744	0.402548	0.48074	0.339692															4	22.8	132.69	0	11.273	2011200000	Q4GZE3
Tb927.11.5850	RNA-binding protein 38, putative	0.480205	0	0.385939	0.298799	0.480205	0.27298	0.213558	+								GO:0005737;GO:0005829	cytoplasm;cytosol	GO:0003723;GO:0003729	mRNA binding;RNA binding	GO:0010608	posttranscriptional regulation of gene expression	13	42.5	51.629	0	54.18	1536000000	Q385I3
Tb927.6.2430	hypothetical protein, conserved	0.480064	0	0.142609	0.034226	-0.127194	0.128534	0.35287															5	21.3	48.276	0	48.421	108900000	Q584R3
Tb927.7.5130	hypothetical protein, conserved	0.479517	0	-0.192411	0.0540821	0.0473671	-0.425435	-0.0894521									GO:0005739	mitochondrion					4	21.4	26.377	0	79.092	284080000	Q57ZH6
Tb927.4.3940	Calpain-like protein 2	0.479357	0	0.161337	-0.198214	-0.005806	-0.297967	0.181389									GO:0005737;GO:0005929;GO:0097014	ciliary plasm;cilium;cytoplasm					11	17.2	89.825	0	31.005	496360000	Q57XZ8
Tb927.3.3580	heat shock protein 90, putative	0.478858	0	-0.217498	0.0277034	-0.134838	0.261359	-0.07889															26	31.7	87.766	0	323.31	18446000000	Q57W94
Tb927.5.3550	hypothetical protein, conserved	0.478594	0	0.306676	0.369055	0.438946	0.0904223	-0.0396482															7	18.4	47.983	0	22.496	332390000	Q57UB1
Tb927.4.5130	KH domain/Domain of unknown function (DUF1771)/Smr domain containing protein, putative	0.478302	0	0.122771	0.423935	0.111865	0.478302	0.312411									GO:0060170	ciliary membrane					9	40	28.811	0	30.769	649450000	Q584J3
Tb927.10.10370	hypothetical protein, conserved	0.478192	0	-0.0774846	0.0256618	0.0768586	-0.401333	-0.0820398								+	GO:0005930	axoneme					3	29.1	20.152	0	26.072	187030000
Tb927.5.3430	ubiquitin-activating enzyme E1, putative	0.478035	0	-0.478035	-0.200635	-0.227145	-0.404582	-0.13699									GO:0031510	SUMO activating enzyme complex	GO:0005515;GO:0008641;GO:0019948;GO:0061656	protein binding;SUMO activating enzyme activity;SUMO conjugating enzyme activity;ubiquitin-like modifier activating enzyme activity	GO:0016925	protein sumoylation	11	21.6	86.593	0	45.034	340030000	Q57UC3
Tb927.2.2360	Ankyrin repeats (3 copies)/Zinc finger, C3HC4 type (RING finger), putative	0.477471	0	0.160823	0.121134	-0.0369105	-0.125119	0.352352									GO:0005737;GO:0051286	cell tip;cytoplasm					8	20.3	74.569	0	19.455	334650000	Q586K9
Tb927.8.5590	SH3-binding, glutamic acid-rich protein, putative	0.477093	0	-0.172947	0.080721	0.293773	0.137901	-0.18332									GO:0005737;GO:0031981;GO:0097014	ciliary plasm;cytoplasm;nuclear lumen					2	9.6	30.544	0	8.1393	40112000	Q57X23
Tb927.3.2750	hypothetical protein, conserved	0.476731	0	0.063835	0.155339	0.116747	0.340269	-0.136462									GO:0005634	nucleus					13	18.5	95.98	0	37.65	939140000	Q57ZN7
Tb927.7.1270	hypothetical protein, conserved	0.476429	0	0.0298437	0.25634	0.228385	-0.0177075	-0.220089									GO:0005739	mitochondrion					3	9.8	35.715	0.00022139	3.4644	205220000	Q57WS3
Tb927.9.9230	hypothetical protein, conserved	0.476321	0	-0.40136	-0.461561	-0.453932	0.0147598	-0.0357748								+	GO:0005730;GO:0005930	axoneme;nucleolus					4	33.1	19.876	0	21.855	354720000	Q38E67
Tb927.4.2930	OsmC-like protein, putative	0.476059	0	-0.161855	-0.168225	-0.111771	-0.476059	-0.0150688									GO:0005654;GO:0005737;GO:0005739;GO:0020023	cytoplasm;kinetoplast;mitochondrion;nucleoplasm					5	22.5	29.306	0	41.566	230650000	Q583X0
Tb927.3.1170	TAP42-like family, putative	0.475946	0	-0.375925	-0.475946	-0.221207	-0.33563	-0.15624									GO:0005737;GO:0097014	ciliary plasm;cytoplasm					10	41.3	45.363	0	135.48	306820000	Q57XV0
Tb927.10.8820	hook complex protein, conserved	0.475739	0	0.167886	0.329267	0.475739	0.221802	0.210951					+	+		+			GO:0032403	protein complex binding			13	24.3	84.701	0	88.288	661940000	Q38A92
Tb927.8.6820	hypothetical protein, conserved	0.475642	0	-0.0123357	0.138476	0.203145	-0.0820513	0.393591									GO:0005739	mitochondrion					3	14.7	47.159	0	51.788	295880000	Q57TT1
Tb927.7.5140	hypothetical protein, conserved	0.47562	0	-0.215624	-0.47562	-0.279669	-0.301627	-0.472378															5	15.5	51.58	0	14.466	191390000	Q57ZH5
Tb927.8.2040	Domain of unknown function (DUF1767), putative	0.475293	0	-0.178019	0.12189	-0.269969	-0.195431	0.205324									GO:0005634	nucleus					5	23.1	27.476	0	14.585	153370000	Q581X8
Tb927.8.1910	metallo-peptidase, Clan MH, Family M18	0.474788	0	-0.0281473	0.446641	0.288642	0.23845	0.336056									GO:0020015	glycosome	GO:0008237	metallopeptidase activity	GO:0006508	proteolysis	9	29.9	43.269	0	60.141	969270000	Q581Z1
Tb927.8.6450	inhibitor of cysteine peptidase	0.474783	0	0.185653	0.437226	0.456663	0.207255	0.474783											GO:0004866	endopeptidase inhibitor activity	GO:0030162	regulation of proteolysis	3	32.2	13.454	0	111.46	908740000	Q57YP6
Tb927.11.1770	hypothetical protein, conserved	0.474467	0	0.214787	0.155802	0.464261	0.474467	0.443605									GO:0005737;GO:0031981;GO:0097014	ciliary plasm;cytoplasm;nuclear lumen					3	19	25.183	0	15.32	158170000	Q386X7
Tb927.11.15190	Domain of unknown function (DUF4200), putative	0.47446	0	-0.439869	-0.165332	-0.208005	0.034591	-0.0617103									GO:0005737;GO:0005930	axoneme;cytoplasm					14	26.1	77.343	0	129.98	670430000	Q381R6
Tb927.3.3560	U-box domain containing protein, putative	0.474185	0	-0.143139	0.0844918	0.0167609	0.331046	0.00809123									GO:0005737;GO:0005930	axoneme;cytoplasm					24	50.8	69.087	0	227.81	10260000000	Q57XK6
Tb927.11.11730	MRP protein, putative	0.473634	0	0.137789	0.132941	0.0980985	0.270121	0.473634											GO:0000166	nucleotide binding			7	28.5	30.668	0	13.076	214720000	Q383A7
Tb927.3.2130	RNA pseudouridylate synthase, putative	0.473389	0	0.0352262	-0.077588	-0.144926	-0.438162	-0.014159									GO:0005739	mitochondrion					10	19.3	81.531	0	57.114	335310000	Q57Z98
Tb927.10.12740	Zinc finger CCCH domain-containing protein 35	0.473361	0	0.379724	0.200315	0.226692	-0.0936368	0.244077	+								GO:0005737	cytoplasm	GO:0003676;GO:0003723	nucleic acid binding;RNA binding	GO:0010608	posttranscriptional regulation of gene expression	9	33.8	51.324	0	136.63	731790000	Q388X0
Tb927.9.10880	hypothetical protein, conserved	0.473289	0	-0.297729	-0.291312	-0.278369	0.0609033	-0.412386															4	22.9	26.878	0	31.74	747160000	Q38DT3
Tb927.11.7440	hypothetical protein, conserved	0.47321	0	0.308043	0.47321	0.034789	0.461725	0.253731															2	11.5	21.057	0.0010449	2.2606	79618000	Q384S1
Tb927.9.3350	pseudouridylate synthase, putative	0.472694	0	0.0315608	0.144868	-0.0476676	0.218224	0.425026									GO:0005739;GO:0005762	mitochondrial large ribosomal subunit;mitochondrion	GO:0003723;GO:0009982	pseudouridine synthase activity;RNA binding	GO:0006396	RNA processing	4	13.3	46.294	0	9.7058	83773000	Q38FJ3
Tb927.9.12820	dynein light chain, putative	0.472458	0	-0.15882	-0.0208033	0.147547	-0.324911	-0.095519									GO:0030286	dynein complex	GO:0042623	ATPase activity;coupled	GO:0007018	microtubule-based movement	4	45.2	14.653	0	5.9416	522340000	Q38DD2
Tb927.11.9930	NADH dehydrogenase (ubiquinone) 1 beta subcomplex subunit, putative	0.472246	0	0.1104	0.306112	0.25258	0.465092	-0.00715458									GO:0005739;GO:0005741;GO:0005747;GO:0030964	mitochondrial outer membrane;mitochondrial respiratory chain complex I;mitochondrion;NADH dehydrogenase complex	GO:0008137;GO:0016491	NADH dehydrogenase (ubiquinone) activity;oxidoreductase activity	GO:0006120	mitochondrial electron transport;NADH to ubiquinone	4	25.4	30.327	0	7.0209	149170000	Q383T6
Tb927.7.6900	Sister chromatid cohesion protein 1	0.47139	0	0.0457541	0.47139	0.462608	0.410384	0.0437282							+	+	GO:0005634;GO:0005654;GO:0005737;GO:0008278	cohesin complex;cytoplasm;nucleoplasm;nucleus			GO:0007076;GO:0051301	cell division;mitotic chromosome condensation	14	30.5	63.033	0	64.917	463780000	Q57XR0
Tb927.11.9780	Nucleoporin NUP119	0.470534	0	0.136119	0.0277085	0.0324565	0.0667274	-0.334415									GO:0005634;GO:0005654;GO:0044611	nuclear pore inner ring;nucleoplasm;nucleus					11	11.4	118.85	0	15.347	195910000	Q383V1
Tb927.3.2080	hypothetical protein, conserved	0.469855	0	-0.361878	-0.324466	-0.222755	-0.31019	0.107978									GO:0005737;GO:0005739;GO:0031981;GO:0097014	ciliary plasm;cytoplasm;mitochondrion;nuclear lumen					5	20	30.66	0	4.2413	353460000	Q57ZA3
Tb927.3.3170	hypothetical protein, conserved	0.469803	0	0.278293	0.109762	0.469803	0.378937	0.20927															19	40.2	70.454	0	142.95	897420000	Q57V69
Tb927.8.3960	hypothetical protein, conserved	0.468601	0	0.156747	-0.13789	-0.311853	0.0680909	-0.121536									GO:0005739	mitochondrion					7	30.6	45.018	0	18.56	309210000	Q581B6
Tb927.10.7450	Ribosomal RNA processing protein 41A	0.468364	0	-0.0207801	0.348775	0.281906	0.0790433	-0.119588									GO:0005634;GO:0005737;GO:0031981;GO:0097014	ciliary plasm;cytoplasm;nuclear lumen;nucleus			GO:0006364	rRNA processing	5	21	27.511	0	23.999	372590000	Q38AL8
Tb927.9.2520	microtubule-associated protein	0.467892	0	-0.467892	-0.275892	-0.448091	-0.156892	-0.44956									GO:0051286	cell tip					19	42.4	928.36	0	215.53	9541500000	Q38FR6
Tb927.11.12800	ribonucleoside-diphosphate reductase small chain	0.46777	0	0.0985627	0.443873	0.422226	0.46777	0.296805									GO:0031981	nuclear lumen					18	59.3	39.061	0	287.17	13885000000	Q382Q2
Tb927.6.2830	GTPase activating protein, conserved	0.467711	0	0.177706	-0.287792	-0.121856	0.00801	-0.290004															4	11.8	50.461	0	79.1	117810000	Q583Q1
Tb927.7.3380	Ribosomal L28e protein family/Mak16 protein C-terminal region, putative	0.466688	0	-0.294898	-0.183211	0.171791	-0.0354777	-0.209606									GO:0005634;GO:0005730	nucleolus;nucleus					6	30.4	32.854	0	72.621	603620000	Q57WF3
Tb927.5.4080	hypothetical protein, conserved	0.466311	0	-0.35863	-0.26451	-0.362311	0.104	-0.082023									GO:0005739	mitochondrion					2	5.8	58.167	0	7.2865	76852000	Q57Z41
Tb927.4.2170	hypothetical protein, conserved	0.466111	0	0.303686	0.360989	0.377056	0.230458	0.466111															1	12.2	14.463	0	15.196	179630000	Q584H0
Tb927.8.1750	Fe-S cluster assembly protein DRE2	0.46521	0	-0.149217	0.315992	0.0406145	0.0794875	-0.0557215															4	50.8	13.129	0	31.391	227020000	D6XKR2;Q582A7
Tb927.11.11140	hypothetical protein	0.46498	0	0.46498	0.335761	0.330425	0.386476	0.447263															13	15.9	108.85	0	15.337	199120000	Q383G4
Tb927.8.1490	Protein of unknown function (DUF1674), putative	0.46484	0	0.0593202	0.115143	0.46484	0.288524	0.374813									GO:0005739	mitochondrion					3	53.4	11.249	0	47.032	839940000	Q580H4
Tb927.5.2790	mitochondrial DNA polymerase beta-PAK	0.464505	0	-0.0618443	0.0114883	0.105806	0.40266	-0.025031								+	GO:0020023	kinetoplast					13	22.6	87.228	0	100.7	634930000	Q57ZV5
Tb927.7.2780	hypothetical protein, conserved	0.464414	0	0.222564	0.12371	0.464414	0.307689	0.112972	+												GO:0010608	posttranscriptional regulation of gene expression	7	67.5	12.723	0	68.542	790060000	Q57Y88
Tb927.10.3820	hypothetical protein, conserved	0.464184	0	-0.18615	0.157507	-0.117925	0.0456141	0.278034															11	7.3	233.13	0	35.141	170680000	Q38BL7
Tb927.11.12640	PH domain containing protein, putative	0.464163	0	0.105974	0.129297	0.145131	0.170629	0.464163									GO:0005737	cytoplasm			GO:0010608	posttranscriptional regulation of gene expression	10	17.9	106.76	0	49.732	513690000	Q382R7
Tb927.10.9700	predicted C2 domain protein	0.464093	0	-0.211069	-0.0364727	-0.20276	-0.243384	0.22071															10	10.6	132.58	0	90.102	389250000	Q38A05
Tb927.3.2950	ribonuclease inhibitor- like protein	0.464085	0	-0.42072	-0.464085	-0.300163	-0.444074	-0.325912									GO:0005737;GO:0005930	axoneme;cytoplasm					7	14.1	83.837	0	28.226	413200000	Q57ZL7
Tb927.6.3160	splicing factor 3a, putative	0.46326	0	-0.17481	-0.119332	-0.227734	-0.46326	-0.355218									GO:0005634	nucleus					11	29.5	61.529	0	33.201	238300000	Q584V9
Tb927.11.9150	hypothetical protein, conserved	0.462333	0	0.021532	0.242567	0.163793	-0.219766	0.165994									GO:0005737;GO:0005739;GO:0020023	cytoplasm;kinetoplast;mitochondrion					8	8.5	191.13	0	48.024	103110000	Q384B3
Tb927.1.3220	TBC1 domain family member 20/GTPase, putative	0.461836	0	-0.190616	0.0608945	-0.319633	-0.400942	-0.0048798									GO:0005737	cytoplasm					7	18.6	59.6	0	37.217	135560000	Q4GYQ1
Tb927.10.13710	Activator of Hsp90 ATPase, N-terminal/Activator of Hsp90 ATPase homolog 1-like protein, putative	0.461039	0	-0.408204	0.021681	0.0528345	-0.34902	0.0481718									GO:0005654;GO:0005737	cytoplasm;nucleoplasm					11	34.4	37.612	0	51.675	1409000000	Q388M8
Tb927.11.4520	hypothetical protein, conserved	0.460929	0	0.27268	-0.188249	0.242336	0.017825	0.0632115									GO:0005634;GO:0005654;GO:0005737	cytoplasm;nucleoplasm;nucleus					2	2.3	154.95	0.0055989	1.4027	753470000	Q385W5
Tb927.10.2800	mitochondrial ribosomal protein s6	0.460905	0	0.339392	0.347692	0.222316	0.429109	0.460905									GO:0005739;GO:0005763	mitochondrial small ribosomal subunit;mitochondrion					4	28.8	18.838	0	15.057	79231000	Q38BW5
Tb927.10.4430	pumillo RNA binding protein PUF1	0.460889	0	-0.361309	-0.117459	-0.0728852	-0.150578	-0.460889	+								GO:0005737	cytoplasm	GO:0003723;GO:0003729	mRNA binding;RNA binding	GO:0010608;GO:0016049;GO:0016071	cell growth;mRNA metabolic process;posttranscriptional regulation of gene expression	20	50.3	63.851	0	157.73	2606700000	Q4FKQ5
Tb927.11.9290	Flagellum attachment zone protein 20	0.460853	0	0.297451	0.312655	0.334872	0.460853	0.331292		+							GO:0005929;GO:0043234;GO:0051286	cell tip;cilium;protein complex					5	8.8	85.448	0	5.9471	157410000	Q384A0
Tb927.7.320	RNA-binding protein 8	0.460672	0	-0.0300934	0.239017	0.276401	0.430578	0.183776											GO:0003723	RNA binding	GO:0006396	RNA processing	7	51.7	20.27	0	84.341	712730000	Q57U22
Tb927.10.15390	Flagellum attachment zone protein 7	0.460606	0	-0.157027	0.303579	0.14365	0.254024	0.227415									GO:0005856;GO:0005875	cytoskeleton;microtubule associated complex	GO:0003774;GO:0005515	motor activity;protein binding			10	11	123.56	0	27.554	200980000	Q387X4
Tb927.10.7120	hypothetical protein, conserved	0.460295	0	-0.442551	-0.168926	0.017744	-0.402432	-0.20563								+							4	18.5	37.269	0	5.9644	205580000	Q38AQ1
Tb927.11.13900	centrin, putative	0.460134	0	0.0359399	0.095385	0.0996026	0.299041	-0.161093									GO:0036064	ciliary basal body	GO:0005509	calcium ion binding			2	16.7	20.71	0	9.0741	69349000	Q382E7
Tb927.5.2130	Lariat debranching enzyme, C-terminal domain containing protein, putative	0.460072	0	0.183878	0.460072	0.18943	0.044439	0.0787269															8	24.6	56.954	0	69.262	140060000	Q57ZT2
Tb927.8.6070	Trypanosome basal body component protein	0.459693	0	0.116145	0.412373	0.454939	0.459693	0.0917525								+	GO:0000331;GO:0005634;GO:0005929;GO:0036064	ciliary basal body;cilium;contractile vacuole;nucleus	GO:0008092	cytoskeletal protein binding	GO:0010608;GO:0060271	cilium assembly;posttranscriptional regulation of gene expression	29	22.7	164.41	0	183.54	1141000000	Q57YK8
Tb927.8.720	Cytosolic iron-sulfur protein assembly 2B, putative	0.459537	0	-0.131738	0.327799	0.0116376	0.0210471	0.0424319									GO:0005634;GO:0005654;GO:0005737	cytoplasm;nucleoplasm;nucleus					4	33.1	18.2	0	19.534	167230000	Q57YF8
Tb927.10.9870	Component of motile flagella 12	0.45924	0	0.178595	0.29925	0.411665	0.45924	0.351001								+	GO:0005737;GO:0097014	ciliary plasm;cytoplasm			GO:0060285	cilium-dependent cell motility	9	44.9	29.794	0	128.11	848840000	Q389Y9
Tb927.7.510	hypothetical protein, conserved	0.458689	0	0.334124	0.458689	0.352159	0.287253	0.379069									GO:0005737	cytoplasm					6	20.2	39.995	0	99.67	354120000	Q57U03
Tb927.11.8050	Sas10/Utp3/C1D family/Sas10 C-terminal domain containing protein, putative	0.458622	0	-0.411959	0.046663	-0.0799333	0.027192	-0.27621									GO:0005634	nucleus					17	41.5	60.004	0	302.29	2488300000	Q384L4
Tb927.8.7950	Flagellar Member 4	0.458313	0	-0.187083	-0.42264	-0.458313	-0.356278	-0.296652								+							14	13.7	191.21	0	57.307	221030000	Q57U50
Tb927.11.230	cleavage and polyadenylation specificity factor subunit 2	0.458287	0	-0.106501	0.138577	-0.214467	-0.31971	-0.303516									GO:0005634;GO:0005654;GO:0005847	mRNA cleavage and polyadenylation specificity factor complex;nucleoplasm;nucleus	GO:0003730	mRNA 3'-UTR binding	GO:0000365;GO:0006378;GO:0006379	mRNA cleavage;mRNA polyadenylation;mRNA trans splicing;via spliceosome	7	14.2	90.555	0	23.199	277750000	Q387M8
Tb927.3.2010	hypothetical protein, conserved	0.458186	0	-0.189149	0.0424366	-0.411319	-0.0624316	-0.41575									GO:0005739	mitochondrion					3	7.4	62.262	0	10.882	136010000	Q57ZB0
Tb927.11.15910	iron superoxide dismutase	0.458143	0	0.127666	0.368337	0.458143	0.32662	0.365571									GO:0005654;GO:0005737;GO:0005829;GO:0020015	cytoplasm;cytosol;glycosome;nucleoplasm	GO:0004784;GO:0046872	metal ion binding;superoxide dismutase activity	GO:0006801	superoxide metabolic process	4	35.4	22.048	0	80.501	3062000000	Q381J5
Tb927.3.5460	RNA-binding protein, putative	0.457534	0	-0.157285	-0.291946	0.165588	-0.216932	-0.192287									GO:0005634;GO:0005654;GO:0005737	cytoplasm;nucleoplasm;nucleus					2	8.8	56.457	0	16.482	22663000	Q580S9
Tb927.4.5160	hypothetical protein, conserved	0.457472	0	0.137631	-0.209769	-0.0255022	-0.319842	-0.0998125															2	8.4	30.539	0	7.4449	238880000	Q584J0
Tb927.7.580	GTP-binding protein, putative	0.456762	0	0.456762	0.371509	0.298744	0.236122	0.354364															7	15.7	76.908	0	14.665	217770000	Q57TZ6
Tb927.2.4930	esterase, putative	0.456569	0	0.456569	0.137338	0.0182423	0.0622983	0.250427	+						+		GO:0005737;GO:0005929;GO:0097014	ciliary plasm;cilium;cytoplasm	GO:0003824	catalytic activity	GO:0010608	posttranscriptional regulation of gene expression	10	41.2	27.191	0	15.99	2804200000	Q586T2
Tb927.8.7650	amino acid transporter, putative	0.456543	0	0.245954	0.0969231	0.0701067	-0.210589	-0.0547483									GO:0005783;GO:0016020	endoplasmic reticulum;membrane	GO:0005275	amine transmembrane transporter activity			1	4.9	49.869	0	40.076	859870000	Q57V86
Tb927.2.5970	hypothetical protein, conserved	0.456331	0	0.21579	0.310517	0.350508	0.456331	0.153022								+							7	17.4	46.698	0	54.831	883560000	Q586B9
Tb927.7.5240	hypothetical protein, conserved	0.456276	0	0.456276	0.3319	0.094917	0.0684013	0.140902															8	24.3	53.49	0	27.451	512340000	Q57ZG5
Tb927.4.1220	leucine-rich repeat protein (LRRP), putative	0.456246	0	0.0959632	0.121666	0.0316907	-0.234983	-0.334581									GO:0005737	cytoplasm					5	23.1	28.975	0	43.54	231590000	Q580F0
Tb927.1.4830	phospholipase A1	0.456188	0	0.211083	0.412193	0.456188	0.149754	0.21819									GO:0005654;GO:0005737;GO:0097014	ciliary plasm;cytoplasm;nucleoplasm	GO:0008970	phosphatidylcholine 1-acylhydrolase activity	GO:0006657	CDP-choline pathway	5	29.3	32.404	0	103.62	1352000000	Q4GY96
Tb927.1.4410	hypothetical protein, conserved	0.456096	0	-0.419546	-0.436082	-0.367922	-0.00896	-0.456096									GO:0005737	cytoplasm					8	14.1	83.123	0	34.151	153800000	Q4GYD7
Tb927.9.7670	hypothetical protein, conserved	0.455817	0	-0.338174	0.089153	0.117643	-0.133824	-0.0337403									GO:0005634;GO:0005730	nucleolus;nucleus					8	57.4	26.419	0	65.675	1953100000	Q38EI6
Tb927.5.940	NADH-dependent fumarate reductase, putative	0.455554	0	-0.24916	-0.252151	-0.246071	-0.332762	-0.455554									GO:0005634;GO:0005737;GO:0005783;GO:0036064	ciliary basal body;cytoplasm;endoplasmic reticulum;nucleus					11	14.9	87.388	0	30.263	1449700000	Q57W39
Tb927.10.8910	Nucleoporin NUP181	0.455511	0	-0.328212	-0.0827633	-0.103332	0.0121979	0.127299									GO:0005634;GO:0005643;GO:0044611	nuclear pore;nuclear pore inner ring;nucleus			GO:0046907	intracellular transport	13	11.9	181.54	0	75.37	514770000	Q38A83
Tb927.10.14080	RNA-binding protein 27, putative	0.455484	0	0.132817	-0.322667	-0.286952	0.0117523	-0.0251359									GO:0005634;GO:0005654	nucleoplasm;nucleus					9	40.5	37.093	0	35.875	613510000
Tb927.9.10450	hypothetical protein, conserved	0.454909	0	-0.0236518	0.240081	0.319596	0.431257	0.269165									GO:0005737;GO:0031981;GO:0097014	ciliary plasm;cytoplasm;nuclear lumen					9	10	146.39	0	9.9645	169250000	Q38DX1
Tb927.7.1550	KRET2	0.454451	0	-0.164058	-0.0509665	-0.153764	-0.0141013	0.290392									GO:0005739;GO:0031019	mitochondrial mRNA editing complex;mitochondrion					6	15	56.531	0	12.251	185040000	Q57WP5
Tb927.10.15310	hypothetical protein, conserved	0.454446	0	-0.211949	-0.136808	-0.0574603	-0.454446	-0.138457	+										GO:0003729	mRNA binding	GO:0010608	posttranscriptional regulation of gene expression	9	26.6	47.654	0	37.164	649460000	Q387Y0
Tb927.7.6650	Colon cancer-associated protein Mic1-like, putative	0.453659	0	0.219262	0.453659	0.213091	0.06882	0.104043															2	2.2	118.42	0.0014439	1.9263	69262000	Q57Y64
Tb927.8.3930	Gryzun, putative trafficking through Golgi, putative	0.453526	0	0.325827	0.453526	0.109862	0.090017	0.23888															2	4	72.162	0	18.683	129800000	Q581B3
Tb927.2.2990	hypothetical protein, conserved	0.45282	0	0.213536	0.0374867	0.45282	0.289272	0.092403									GO:0005634;GO:0005654	nucleoplasm;nucleus					5	16.2	61.122	0	33.318	282540000	Q587G4
Tb927.8.800	Domain of unknown function (DUF3437), putative	0.451662	0	0.388989	0.0173618	-0.0626732	0.213036	0.221058															7	4.6	246.72	0	193	146130000	Q57YF1
Tb927.2.4870	kinetoplastid-specific dual specificity phosphatase, putative	0.451278	0	-0.0777217	-0.139212	-0.171135	0.00520054	0.280143									GO:0005737;GO:0031981;GO:0097014	ciliary plasm;cytoplasm;nuclear lumen	GO:0008138	protein tyrosine/serine/threonine phosphatase activity	GO:0006470	protein dephosphorylation	6	32.8	32.994	0	69.861	388180000	Q586S8
Tb927.4.3310	TPR repeat/SET domain containing protein, putative	0.450827	0	-0.0428627	0.251268	-0.0938741	-0.199559	0.0151191															9	18.7	73.886	0	13.681	647060000	Q584A8
Tb927.11.4690	mitochondrial DNA polymerase I protein B	0.45078	0	-0.340664	0.110116	0.0235955	-0.295928	0.036489								+	GO:0005737;GO:0005739;GO:0020023	cytoplasm;kinetoplast;mitochondrion	GO:0003887;GO:0016797	active with either ribo- or deoxyribonucleic acids and producing 3'-phosphomonoesters;DNA-directed DNA polymerase activity;exonuclease activity	GO:0006260;GO:0006264	DNA replication;mitochondrial DNA replication	9	8.9	158.71	0	36.205	1120100000	Q385U8
Tb927.7.3530	Vacuolar protein 14 C-terminal Fig4p binding, putative	0.450429	0	-0.192326	-0.45018	-0.305032	-0.25327	0.000249385									GO:0005654;GO:0005737	cytoplasm;nucleoplasm					10	18.4	77.548	0	4.7573	209310000	Q57WG8
Tb927.1.3030	KREL2	0.450336	0	0.285138	0.350387	0.308075	0.216046	0.450336									GO:0005739;GO:0020023;GO:0031019;GO:0045293	kinetoplast;mitochondrial mRNA editing complex;mitochondrion;mRNA editing complex	GO:0003972	RNA ligase (ATP) activity	GO:0016556	mRNA modification	9	33.4	47.576	0	72.128	441680000	P86925
Tb927.11.2100	Divergent AAA domain containing protein, putative	0.450317	0	-0.235931	-0.150939	-0.326101	-0.316062	-0.450317									GO:0005634;GO:0005730	nucleolus;nucleus					7	13.4	69.994	0	15.767	260000000	Q386U9
Tb927.4.2850	hypothetical protein, conserved	0.45012	0	-0.45012	-0.300264	-0.445186	-0.402578	-0.289833									GO:0005634	nucleus					8	18.5	72.637	0	65.407	295690000	Q583W2
Tb927.11.8700	hypothetical protein, conserved	0.449942	0	0.248751	-0.134648	-0.0668432	0.0929665	0.315294									GO:0005739;GO:0020023	kinetoplast;mitochondrion					4	10.7	65.26	0	23.222	110150000	Q384F9;Q384H0
Tb927.11.5760	hypothetical protein, conserved	0.449024	0	0.0552128	-0.110854	-0.164881	-0.393811	-0.0498814									GO:0005737;GO:0005739	cytoplasm;mitochondrion					5	22.4	36.516	0	13.996	106730000	Q385J2
Tb927.11.11390	2OG-Fe(II) oxygenase superfamily, putative	0.448902	0	-0.331249	0.0107391	-0.298501	-0.20954	0.117653									GO:0005737;GO:0005739;GO:0020023;GO:0031981;GO:0097014	ciliary plasm;cytoplasm;kinetoplast;mitochondrion;nuclear lumen					3	15.8	30.964	0.00021978	3.2586	58031000	Q383D9
Tb927.10.13140	hypothetical protein, conserved	0.44862	0	-0.44862	-0.086168	-0.260006	-0.136215	-0.24261									GO:0005730	nucleolus					2	11.6	20.909	0	36.279	111300000	Q388T3
Tb927.3.610	N-acetyltransferase complex ARD1 subunit, putative	0.44841	0	-0.380381	0.0680296	0.0168	-0.259905	0.0439838															2	15.6	21.478	0	11.188	239400000
Tb927.10.7100	delta-4 fatty acid desaturase	0.448279	0	-0.144929	0.107707	0.30335	0.23065	0.0342653									GO:0005783	endoplasmic reticulum	GO:0004768;GO:0016491	oxidoreductase activity;stearoyl-CoA 9-desaturase activity	GO:0006633	fatty acid biosynthetic process	10	34	47.965	0	69.994	1303900000	Q38AQ3
Tb927.8.7350	trans-sialidase, putative	0.447444	0	-0.229946	-0.127034	-0.124779	0.0662928	0.217498											GO:0004308	exo-alpha-sialidase activity	GO:0009405	pathogenesis	5	10.7	81.288	0	100.14	212610000	Q57YT7
Tb927.7.6720	hypothetical protein, conserved	0.446892	0	-0.446892	-0.0522953	-0.200903	-0.353654	-0.0992203									GO:0005737	cytoplasm					3	15.4	41.181	0	13.085	75099000	Q57Y57
Tb927.8.880	hypothetical protein	0.446402	0	-0.0743245	0.0470196	-0.0982108	-0.249574	0.196828															4	8.1	79.363	0	12.803	92216000	Q57YE3
Tb927.8.6670	hypothetical protein, conserved	0.446117	0	-0.277506	0.168612	0.0134025	-0.154813	0.0695299									GO:0005634	nucleus					3	11.2	54.016	0	23.289	98262000	Q57TU6
Tb927.5.3640	Mitochondrial SSU ribosomal protein, putative	0.445872	0	-0.021768	-0.0899585	-0.0535467	0.355913	0.175663									GO:0005737;GO:0005739;GO:0005763	cytoplasm;mitochondrial small ribosomal subunit;mitochondrion					5	27.8	30.64	0	19.659	196200000	Q57UA2
Tb927.9.14570	leucine-rich repeat protein (LRRP), putative	0.445838	0	0.116298	0.224305	0.445838	0.154265	0.029995									GO:0005634;GO:0005737;GO:0097014	ciliary plasm;cytoplasm;nucleus					19	46.4	67.309	0	194.58	867090000	Q38D13
Tb927.1.2580	exosome-associated protein 1	0.445673	0	-0.0441217	0.202265	0.174032	0.123202	-0.243409									GO:0000177;GO:0005634;GO:0005730	cytoplasmic exosome (RNase complex);nucleolus;nucleus			GO:0000460	maturation of 5.8S rRNA	7	22.9	42.635	0	75.857	822090000	Q4GYW4
Tb927.4.3350	Carnosine N-methyltransferase, putative	0.445523	0	0.210903	-0.0499374	0.0411912	-0.0283766	-0.23462									GO:0010494	cytoplasmic stress granule					5	21.6	47.244	0	19.615	631940000	Q584B2
Tb927.10.1580	Domain of unknown function (DUF543), putative	0.445467	0	-0.0274817	-0.302064	-0.170798	-0.022743	0.143402															4	41.2	12.232	0	11.626	392360000	Q38C83
Tb927.6.5050	V-type ATPase, C subunit, putative	0.445228	0	0.123702	0.18396	-0.0555835	0.389644	-0.0501278									GO:0005730;GO:0005783	endoplasmic reticulum;nucleolus					3	30.8	23.044	0	4.7499	765750000	Q586H7
Tb927.6.2370	ubiquitin-protein ligase, putative	0.444769	0	-0.00545833	0.0188965	0.116728	-0.083591	-0.328041															12	13.3	121.77	0	59.243	386020000	Q584R9
Tb927.10.9860	Mitochondrial N(5)-glutamine methyltransferase MTQ1, putative	0.444457	0	-0.0684778	-0.266877	-0.393092	-0.210094	0.0513653									GO:0005737;GO:0005739;GO:0020023	cytoplasm;kinetoplast;mitochondrion	GO:0008757	S-adenosylmethionine-dependent methyltransferase activity	GO:0006451	translational readthrough	3	8.8	47.494	0	69.492	101880000	Q389Z0
Tb927.11.10840	hypothetical protein, conserved	0.444072	0	-0.181724	0.262348	0.202425	-0.0939763	0.163085									GO:0005634	nucleus					15	35.5	55.517	0	145.11	837020000	Q383J5
Tb927.11.8860	CEP76 C2 domain containing protein, putative	0.443116	0	0.243733	0.0995346	0.443116	0.403724	0.045423									GO:0036064	ciliary basal body					4	7	70.944	0.00064488	2.7791	136340000	Q384E2
Tb927.9.11850	structural maintenance of chromosome 1, putative	0.442634	0	0.335303	0.442634	0.248339	0.416123	0.212111								+	GO:0000796;GO:0005634;GO:0005654;GO:0005730	condensin complex;nucleolus;nucleoplasm;nucleus	GO:0005524	ATP binding	GO:0000070;GO:0007059	chromosome segregation;mitotic sister chromatid segregation	33	35.1	144.54	0	140.26	2319800000	Q38DK9
Tb927.5.4020	hypothetical protein	0.442627	0	-0.0541817	0.241647	-0.116957	0.32567	-0.0250997													GO:0010608	posttranscriptional regulation of gene expression	2	11	29.347	0	32.142	428240000	Q57Z47
Tb927.5.1150	RNA helicase Prp43	0.442532	0	-0.290306	-0.0571145	-0.0999155	-0.42049	0.0220425									GO:0005634;GO:0005730	nucleolus;nucleus			GO:0008380	RNA splicing	13	26.5	81.483	0	56.622	563810000	D6XG53
Tb927.11.16770	glucosamine-6-phosphate isomerase, putative	0.442239	0	0.361746	0.124793	-0.0804927	0.210724	0.294642									GO:0005737;GO:0020015;GO:0031981;GO:0097014	ciliary plasm;cytoplasm;glycosome;nuclear lumen	GO:0004342	glucosamine-6-phosphate deaminase activity	GO:0005975;GO:0006046	carbohydrate metabolic process;N-acetylglucosamine catabolic process	9	45.4	31.087	0	97.295	1613600000	Q381A9
Tb927.10.9140	FAD dependent oxidoreductase, putative	0.442006	0	0.10123	0.437214	0.170374	0.131744	-0.0047915									GO:0005737;GO:0005739;GO:0005741	cytoplasm;mitochondrial outer membrane;mitochondrion					4	7.8	71.858	0	3.9023	177380000	Q38A60
Tb927.2.400	retrotransposon hot spot protein 2 (RHS2), putative	0.441889	0	0.325851	0.119439	0.174312	-0.116038	0.0554128									GO:0005634	nucleus					1	1	90.324	0	241.19	4849400000	Q584M9
Tb927.3.4500	Fumarate hydratase class I, cytosolic	0.441888	0	0.275879	0.0685643	-0.166009	0.243293	0.217968							+	+	GO:0005737;GO:0005829;GO:0020015;GO:0097014	ciliary plasm;cytoplasm;cytosol;glycosome	GO:0004333	fumarate hydratase activity			30	66.2	62.262	0	271.47	17159000000	Q580J2
Tb927.10.7780	Mitogen-activated protein kinase KFR1	0.441725	0	-0.306186	-0.196426	-0.335616	-0.436469	0.005256		+									GO:0004674;GO:0005524	ATP binding;protein serine/threonine kinase activity	GO:0006468	protein phosphorylation	3	15.7	39.358	0	3.8019	13756000	Q38AI6
Tb927.5.2520	TPR repeat, putative	0.441038	0	-0.233286	-0.276469	0.164568	-0.0962197	-0.121414															17	23.4	104.05	0	182.16	703160000	Q582B5
Tb927.2.3080	cytochrome b5-dependent oleate desaturase	0.440811	0	0.0389343	-0.401877	-0.256971	-0.218611	-0.0851991									GO:0005783	endoplasmic reticulum	GO:0016491	oxidoreductase activity	GO:0006633	fatty acid biosynthetic process	8	25.2	47.078	0	87.755	1677700000	Q587G0
Tb927.10.13513	Dpy-30 motif containing protein, putative	0.440739	0	0.365397	0.440739	0.375989	0.302998	0.30429															7	65.8	12.923	0	7.9694	121440000
Tb927.11.5110	hypothetical protein, conserved	0.43995	0	0.25757	0.164879	0.309304	0.314254	0.43995									GO:0005634;GO:0005635;GO:0005737;GO:0005819	cytoplasm;nuclear envelope;nucleus;spindle					3	10.6	51.097	0	7.3929	58297000	Q385Q7
Tb927.6.160	retrotransposon hot spot protein 1 (RHS1), putative	0.439846	0	0.342235	0.260806	0.236283	-0.0976107	0.146275							+		GO:0005654;GO:0005737	cytoplasm;nucleoplasm					2	5.8	77.485	0	87.151	1046700000	Q57X01
Tb927.10.1540	zinc finger protein family member, putative	0.43982	0	0.161054	0.418588	0.352509	0.43982	0.143528	+								GO:0005737	cytoplasm	GO:0003723;GO:0003729	mRNA binding;RNA binding	GO:0010608	posttranscriptional regulation of gene expression	8	18.8	60.136	0	18.05	550060000	Q38C87
Tb927.8.4230	hypothetical protein, conserved	0.43921	0	0.0160672	0.308468	0.356673	0.43921	0.178759								+							10	14.7	119.02	0	54.525	378460000	Q57W12
Tb927.10.4470	hypothetical protein, conserved	0.439086	0	-0.199757	-0.108041	-0.223062	0.216024	0.083351															3	4.3	115.54	0	19.848	113290000	Q38BF4
Tb927.7.7450	GTP-binding protein, putative	0.439051	0	-0.350667	0.0294537	0.0883837	-0.0711897	-0.101724									GO:0005634;GO:0005730;GO:0005739	mitochondrion;nucleolus;nucleus					10	21.1	68.482	0	29.415	664600000	Q57TY2
Tb927.8.5130	Present in the outer mitochondrial membrane proteome 41	0.438284	0	-0.139055	0.170467	0.210186	0.121392	0.299229									GO:0005739;GO:0005741	mitochondrial outer membrane;mitochondrion					4	10.1	62.289	0.00021993	3.2775	52618000	Q57UI5
Tb927.11.4860	Ring finger domain containing protein, putative	0.438036	0	-0.0177053	-0.00254067	0.274832	-0.163204	-0.0387455									GO:0005737;GO:0097014	ciliary plasm;cytoplasm					8	21.7	52.008	0	61.658	925140000	Q385T2
Tb927.6.1920	hypothetical protein, conserved	0.438024	0	0.161991	-0.0646774	-0.174939	-0.20962	-0.276033									GO:0005634	nucleus					8	27.9	42.421	0	135.68	743400000	Q585L9
Tb927.7.1100	hypothetical protein, conserved	0.437894	0	-0.040013	-0.437894	-0.210047	-0.101717	-0.286754	+										GO:0003729	mRNA binding			13	26.9	82.315	0	66.323	578830000	Q57WU0
Tb927.11.10800	Domain of unknown function (DUF4496), putative	0.437834	0	-0.28292	-0.0850372	-0.0976734	-0.00169827	0.154913								+	GO:0005737;GO:0005929;GO:0005930	axoneme;cilium;cytoplasm					9	43.9	29.847	0	44.06	850760000	Q383J9
Tb927.2.6100	hypothetical protein, conserved	0.437832	0	0.315613	0.437832	0.420108	0.369329	0.214925								+	GO:0005737;GO:0005739	cytoplasm;mitochondrion					8	26.1	53.279	0	43.342	388470000	Q586N7
Tb927.10.6360	hypothetical protein, conserved	0.437654	0	-0.277647	-0.0681393	0.160007	-0.072502	0.0522037									GO:0005737;GO:0097014	ciliary plasm;cytoplasm					10	29	55.524	0	118.31	487750000	Q38AX0
Tb927.4.2200	Sec7 domain containing protein, putative	0.437367	0	-0.437367	-0.27686	-0.214968	-0.139225	-0.1665									GO:0005737	cytoplasm					6	4.8	183.92	0	17.223	52359000	Q584G7
Tb927.11.1420	hypothetical protein, conserved	0.437157	0	-0.0143388	-0.242923	-0.111667	-0.437157	-0.27919															14	21.7	94.838	0	62.973	801920000	Q387B0
Tb927.11.10700	glucosidase II beta subunit-like protein, putative	0.436794	0	0.145542	0.411451	0.258294	0.436794	0.228728									GO:0005737	cytoplasm					4	27.1	29.716	0	5.7821	115090000	Q383K9
Tb927.2.2670	histone H4 variant	0.436122	0	-0.313896	-0.0997475	-0.001156	-0.232773	0.122226							+	+	GO:0005634;GO:0005654	nucleoplasm;nucleus	GO:0003677	DNA binding	GO:0051276	chromosome organization	2	18	11.253	0.00063667	2.5182	533060000	Q587H6
Tb927.8.3380	succinate dehydrogenase iron-sulfur subunit	0.435547	0	0.129667	0.152533	0.07689	0.144757	0.435547											GO:0009055	electron transfer activity	GO:0055114	oxidation-reduction process	7	26.9	27.259	0	36.227	3281700000	Q57YX5
Tb927.3.3900	carnitine O-palmitoyltransferase II, putative	0.435063	0	-0.183088	-0.0195523	-0.142803	0.251975	-0.00379867									GO:0005737;GO:0005739	cytoplasm;mitochondrion					26	53.8	67.395	0	323.31	25231000000	Q57WC6
Tb927.11.14760	Clustered mitochondria/Translation initiation factor eIF3 subunit 135, putative	0.434376	0	0.0432847	0.0205609	-0.268158	-0.0243861	0.166219									GO:0005737;GO:0097014	ciliary plasm;cytoplasm					5	8.6	85.603	0	24.662	156040000	Q381V9
Tb927.2.1860	mitochondrial RNA binding complex 1 subunit	0.434041	0	0.111916	0.226161	0.424919	-0.0091218	0.0304893									GO:0005739;GO:0020023;GO:0031019	kinetoplast;mitochondrial mRNA editing complex;mitochondrion	GO:0003723	RNA binding	GO:0016554;GO:0048255;GO:0090615	cytidine to uridine editing;mitochondrial mRNA processing;mRNA stabilization	10	18.8	96.551	0	43.348	234270000	Q585T1
Tb927.6.4750	hypothetical protein, conserved	0.433527	0	0.266519	0.0715552	-0.0921877	-0.167008	-0.124125									GO:0005737;GO:0005930	axoneme;cytoplasm					8	21.6	67.572	0	73.814	1119100000	Q587E1
Tb927.8.4860	kinetoplast ribosomal PPR-repeat containing protein 10	0.433469	0	-0.319275	-0.0637213	-0.349566	-0.339364	0.0839035									GO:0005739;GO:0005763	mitochondrial small ribosomal subunit;mitochondrion					2	3.7	76.539	0	8.1461	43769000	Q57UW6
Tb927.11.7520	hypothetical protein, conserved	0.433236	0	0.0477843	-0.282569	0.0819733	0.106318	0.150667									GO:0005737;GO:0097014	ciliary plasm;cytoplasm					8	26.6	40.557	0	42.005	483770000	Q384Q4
Tb927.9.7250	hypothetical protein, conserved	0.433078	0	-0.337875	-0.0713933	-0.0788577	0.0952033	-0.06713									GO:0005737	cytoplasm					4	33.3	20.911	0	37.429	703100000	Q38EM0
Tb927.8.5820	Las1-like, putative	0.432939	0	0.041553	0.432939	0.313055	0.227893	0.186387									GO:0005634;GO:0005730	nucleolus;nucleus					5	19.8	41.999	0	9.5072	251130000	Q57YI3
Tb927.5.3730	hypothetical protein, conserved	0.4329	0	0.147115	0.4329	0.31614	0.22065	0.188778								+	GO:0005737;GO:0036064	ciliary basal body;cytoplasm					9	20.6	67.935	0	29.597	343520000	Q57U93
Tb927.5.1490	Eukaryotic translation initiation factor 4 gamma 1	0.432838	0	0.295505	0.327254	0.384471	0.316741	0.432838	+							+	GO:0005737;GO:0010494;GO:0016281	cytoplasm;cytoplasmic stress granule;eukaryotic translation initiation factor 4F complex	GO:0005515	protein binding	GO:0010608	posttranscriptional regulation of gene expression	26	32.7	122.1	0	217.43	2734000000	Q57VB4
Tb927.11.7960	kinetoplast poly(A) polymerase 1	0.432833	0	-0.432833	-0.422878	-0.296275	-0.135842	-0.319236									GO:0005739;GO:0031019	mitochondrial mRNA editing complex;mitochondrion	GO:0004652	polynucleotide adenylyltransferase activity	GO:0000963;GO:0006378	mitochondrial RNA processing;mRNA polyadenylation	7	14	58.436	0	18.963	366790000	Q384M3
Tb927.11.6980	Phosphoenolpyruvate carboxykinase, related	0.43234	0	-0.252716	0.0107647	0.031892	-0.216458	0.179624									GO:0005739;GO:0020023;GO:0030964	kinetoplast;mitochondrion;NADH dehydrogenase complex					19	41.7	68.158	0	50.819	1443400000	Q384X3
Tb927.10.12860	pre-RNA processing PIH1/Nop17, putative	0.432138	0	0.320327	0.432138	0.413918	0.410774	0.413959					+			+							10	17.4	77.741	0	36.842	434310000	Q388W0
Tb927.11.6440	hypothetical protein, conserved	0.43192	0	0.11744	0.334662	0.43192	0.164511	0.286492	+				+				GO:0005737	cytoplasm	GO:0003729	mRNA binding	GO:0010608	posttranscriptional regulation of gene expression	15	30.4	48.841	0	163.57	9165000000	Q385C5
Tb927.6.2510	Succinate dehydrogenase assembly factor 2, mitochondrial	0.431327	0	0.063534	-0.134299	-0.256894	-0.367793	-0.0059175									GO:0005737;GO:0005739;GO:0020023;GO:0031981;GO:0097014	ciliary plasm;cytoplasm;kinetoplast;mitochondrion;nuclear lumen					4	32.2	16.92	0	47.426	784770000	Q584Q5
Tb927.2.5610	Present in the outer mitochondrial membrane proteome 22B	0.431055	0	0.390627	0.173575	0.213632	-0.0276327	0.403422									GO:0005739;GO:0005741	mitochondrial outer membrane;mitochondrion					28	28.1	162.48	0	239.78	3263100000
Tb927.3.4770	leucine-rich repeat-containing protein	0.430924	0	0.280711	0.0383447	0.196876	0.10428	-0.150213									GO:0005737;GO:0005929;GO:0036064	ciliary basal body;cilium;cytoplasm			GO:0000281;GO:0007099;GO:0044782	centriole replication;cilium organization;mitotic cytokinesis	6	17.5	44.234	0	6.6666	466700000
Tb927.4.3400	hypothetical protein, conserved	0.430806	0	0.327357	-0.043648	0.27399	0.387158	-0.042181	+										GO:0003729	mRNA binding			3	5.8	66.689	0.00043716	3.1101	160850000	Q585L0
Tb927.11.2790	Solute carrier (proton/amino acid symporter), TRAMD3 or PAT1, putative	0.429952	0	-0.206279	-0.303235	-0.429952	-0.0354258	-0.295311									GO:0005737;GO:0005930	axoneme;cytoplasm					13	20.9	80.033	0	18.998	1924100000	Q386N1
Tb927.5.3190	hypothetical protein, conserved	0.429888	0	-0.0722682	0.105013	-0.0191764	-0.295846	-0.324875									GO:0005634;GO:0005635;GO:0031981	nuclear envelope;nuclear lumen;nucleus					3	23.6	23.192	0	71.557	198450000	Q57Z74
Tb927.11.8390	hypothetical protein, conserved	0.429703	0	0.0249787	0.429703	0.324177	0.407363	0.0944102								+							4	14	49.027	0	4.726	74524000	Q384I0
Tb927.11.5700	hypothetical protein, conserved	0.428982	0	0.109764	-0.210917	-0.319218	0.0290823	-0.101284															10	8.3	191.27	0	7.3807	442700000	Q385J8
Tb927.11.7190	hypothetical protein	0.42891	0	-0.201675	0.0934149	0.190679	-0.238231	-0.0403514									GO:0005634	nucleus					4	18.3	24.904	0.00021915	3.1694	204010000
Tb927.9.13780	Mitochondrial SSU ribosomal protein, putative	0.42864	0	-0.203199	-0.107748	-0.0381217	-0.40982	0.01882									GO:0005739;GO:0005763	mitochondrial small ribosomal subunit;mitochondrion					8	31.7	33.466	0	8.269	459080000	Q38D60
Tb927.10.4660	Transcription factor S-II (TFIIS), central domain containing protein, putative	0.428558	0	-0.267732	-0.04332	-0.139947	-0.0738742	-0.428558									GO:0031981	nuclear lumen					3	22.3	20.908	0	8.0621	208070000	Q38BD5
Tb927.7.4180	Fatty acid elongase	0.428423	0	-0.0783713	0.240926	-0.0149107	0.126683	-0.187497									GO:0005634;GO:0005737;GO:0005783;GO:0030176	cytoplasm;endoplasmic reticulum;integral component of endoplasmic reticulum membrane;nucleus	GO:0009922	fatty acid elongase activity	GO:0030497;GO:0042759	fatty acid elongation;long-chain fatty acid biosynthetic process	7	23.6	33.87	0	58.858	6771300000	Q57UP8
Tb927.10.9160	Cyclin 12, L-type	0.428069	0	0.344777	0.28244	0.122682	-0.021908	0.406161							+		GO:0005634;GO:0005654	nucleoplasm;nucleus	GO:0032403	protein complex binding	GO:0045291	mRNA trans splicing;SL addition	7	14.7	71.258	0	35.357	247380000	Q38A58
Tb927.7.1600	C-1-tetrahydrofolate synthase, cytoplasmic, putative	0.428046	0	-0.0324063	0.000865333	0.288566	-0.139479	-0.0319863									GO:0005737;GO:0005829;GO:0020023	cytoplasm;cytosol;kinetoplast					4	20.5	31.931	0	42.098	364410000	Q57WP0
Tb927.10.15790	CHCH domain containing protein, putative	0.428041	0	0.323005	0.428041	0.370105	0.23398	0.295748									GO:0005737;GO:0005739	cytoplasm;mitochondrion					5	41.4	16.775	0	39.064	436670000	Q387T5
Tb927.10.12130	Ubiquitin family, putative	0.428025	0	0.394496	0.419872	0.281204	0.428025	0.20559							+	+	GO:0035869	ciliary transition zone					9	17.4	87.529	0	72.479	608870000	Q389D0
Tb927.11.13080	hypothetical protein, conserved	0.427959	0	-0.310587	-0.0647064	0.0794668	-0.33356	-0.348492									GO:0005634	nucleus					6	19.8	54.147	0	22.819	611870000	Q382M8
Tb927.5.3360	mitochondrial ribosomal protein L2	0.427858	0	0.122183	-0.269283	0.0359242	0.158575	-0.118265									GO:0005739;GO:0005762	mitochondrial large ribosomal subunit;mitochondrion					4	13.4	46.727	0.00043678	3.102	297120000	Q57Z57
Tb927.11.13070	O-phosphoseryl-tRNA(Sec) selenium transferase, putative	0.427564	0	-0.129419	-0.219692	-0.013229	0.098384	-0.32918															2	4.4	58.964	0.00022046	3.3661	54498000	Q382M9
Tb927.10.3790	hypothetical protein, conserved	0.427433	0	-0.235609	-0.0581293	0.191824	-0.119602	-0.0401393	+								GO:0005634	nucleus	GO:0003729	mRNA binding			30	11.5	432.89	0	150.99	1118200000	Q38BM0
Tb927.10.2440	Metacaspase-4	0.427381	0	-0.42543	-0.427381	-0.272212	-0.32163	-0.244508									GO:0005634;GO:0005737;GO:0060170;GO:1903561	ciliary membrane;cytoplasm;extracellular vesicle;nucleus	GO:0004197;GO:0008233	cysteine-type endopeptidase activity;peptidase activity	GO:0006508;GO:0009405	pathogenesis;proteolysis	3	10.5	38.969	0	5.4393	416950000	Q38C01
Tb927.4.460	Alkylated DNA repair protein (alkB homolog), putative	0.426606	0	0.00627302	0.0229547	-0.0476141	0.246825	-0.179781									GO:0005654;GO:0005737;GO:0031981;GO:0097014	ciliary plasm;cytoplasm;nuclear lumen;nucleoplasm					4	16.4	37.656	0	30.679	296320000	Q57US9
Tb927.6.2890	single strand-specific nuclease, putative	0.426515	0	-0.237658	0.0405653	0.00355633	-0.023387	0.188857															4	19.2	31.362	0	24.227	365790000	Q583P5
Tb927.7.3200	hypothetical protein, conserved	0.425838	0	0.385011	0.172823	-0.0408267	0.118174	0.0776952															3	11.3	40.195	0	3.9082	11455000000	Q57YD0
Tb927.2.3020	Component of motile flagella 76	0.425544	0	0.341934	0.270913	-0.0836098	0.271524	0.0022035									GO:0005737;GO:0005930	axoneme;cytoplasm			GO:0060285	cilium-dependent cell motility	12	12	118.83	0	42.409	146170000	Q587G2
Tb927.4.770	ubiquitin-protein ligase, putative	0.424425	0	0.271137	0.424425	0.378577	0.191114	0.189266									GO:0005634;GO:0005730	nucleolus;nucleus					6	5.5	142.06	0	5.9591	368980000	Q580A5
Tb927.1.3200	Suppressor of G2 allele of SKP1, putative	0.424236	0	-0.0485723	0.115781	0.318355	-0.105881	0.0406193					+				GO:0000151;GO:0005654;GO:0005737	cytoplasm;nucleoplasm;ubiquitin ligase complex					12	75.6	24.493	0	178.39	6070300000	Q4GYQ3
Tb927.7.1870	hypothetical protein, conserved	0.424043	0	0.0457476	0.424043	0.188883	0.0306805	0.0128671															5	31.7	40.864	0	18.624	161880000
Tb927.9.1350	hypothetical protein, conserved	0.423903	0	-0.423903	-0.0314009	-0.192381	-0.284858	-0.114556															14	35.6	59.813	0	36.605	789280000	Q38G06
Tb927.3.3030	phosphatidylcholine transfer protein, putative	0.423541	0	0.075766	0.158292	0.423541	0.216755	0.276944															13	50.9	41.285	0	141.42	2454300000	Q57ZK9
Tb927.8.3280	Beta-lactamase superfamily domain containing protein, putative	0.42354	0	0.375439	0.202199	0.42354	0.279529	0.301508															4	26.2	40.253	0	15.225	130610000	Q57YY5
Tb927.11.10660	Basal body protein	0.423269	0	0.25628	0.394033	0.423269	0.367246	0.211612					+			+	GO:0005737;GO:0035869;GO:0036064	ciliary basal body;ciliary transition zone;cytoplasm					10	20.4	590.09	0	55.444	614580000	Q383L3
Tb927.3.3460	succinate dehydrogenase flavoprotein subunit, putative	0.423085	0	0.246472	0.183702	0.0483217	0.423085	0.299428															22	46.4	53.228	0	104.55	5247100000	Q57XJ6
Tb927.6.3340	Domain of unknown function (DUF814), putative	0.422671	0	-0.0854707	-0.208032	-0.0505033	0.00746633	-0.415205															4	25.5	24.305	0	49.071	122390000	Q584X7
Tb927.2.5030	transcription initiation protein, putative	0.422623	0	-0.208166	0.108934	-0.211136	-0.313689	-0.0576									GO:0005634;GO:0005654;GO:0005840;GO:0031981	nuclear lumen;nucleoplasm;nucleus;ribosome	GO:0003735	structural constituent of ribosome	GO:0006355	DNA-templated;regulation of transcription	9	17.3	79.801	0	16.839	385630000	Q586U1
Tb927.11.11120	hypothetical protein, conserved	0.4219	0	0.195221	0.0536329	-0.092071	-0.226678	0.004738									GO:0005739	mitochondrion					8	54.5	22.452	0	271.77	698060000	Q383G6
Tb927.5.4330	dihydrolipoamide branched chain transacylase, putative	0.421885	0	0.178482	-0.0646747	0.0664227	-0.243403	0.036554									GO:0005737;GO:0005739;GO:0036064	ciliary basal body;cytoplasm;mitochondrion			GO:0010608	posttranscriptional regulation of gene expression	16	37.8	47.651	0	49.691	2326900000	Q57Z16
Tb927.8.2590	Basal body protein	0.421803	0	-0.421803	-0.0557363	-0.17981	-0.321285	-0.26995									GO:0036064	ciliary basal body					10	21.8	58.522	0	78.808	281520000	Q57XD0
Tb927.11.13300	Intraflagellar transport protein 25 homolog, putative	0.421711	0	0.185974	0.323469	0.185974	-0.098242	0.12793															3	23.7	16.922	0	6.2154	604290000	Q382K6
Tb927.11.4420	hypothetical protein, conserved	0.421217	0	0.240474	0.381372	0.421217	0.293159	0.304163									GO:0005930	axoneme					13	32.9	59.291	0	54.335	1557100000	Q385X5
Tb927.4.2600	hypothetical protein, conserved	0.421209	0	0.144175	0.155151	0.183758	0.298382	0.421209								+	GO:0005737;GO:0005930	axoneme;cytoplasm					21	20.3	181.38	0	96.281	481820000	Q584C7
Tb927.11.12880	Present in the outer mitochondrial membrane proteome 17	0.421119	0	0.00372623	-0.230319	-0.104053	-0.417393	-0.19189	+								GO:0005741	mitochondrial outer membrane	GO:0003729	mRNA binding			8	10.9	123.3	0	110.4	2089300000	Q382P4
Tb927.10.14760	clathrin light chain, putative	0.420991	0	0.155803	0.0255745	-0.0884731	-0.265188	-0.0726666															2	14.3	20.51	0	17.709	1898600000	Q388C8
Tb927.11.11950	cytochrome oxidase assembly protein, putative	0.420921	0	-0.169695	-0.203864	-0.0323197	0.217058	0.0135728									GO:0005739;GO:0031966	mitochondrial membrane;mitochondrion					4	13.5	43.527	0	15.873	539580000	Q382Y6
Tb927.9.14120	NLI interacting factor-like phosphatase, putative	0.420799	0	0.0953175	0.420799	0.244529	0.173191	0.103448	+								GO:0005634;GO:0005737;GO:0097526	cytoplasm;nucleus;spliceosomal tri-snRNP complex	GO:0003723;GO:0005515	protein binding;RNA binding	GO:0000244;GO:0000398;GO:0010608	mRNA splicing;posttranscriptional regulation of gene expression;spliceosomal tri-snRNP complex assembly;via spliceosome	15	32	59.066	0	73.775	632130000	Q38D43
Tb11.v5.0895	hypothetical protein, conserved	0.42059	0	0.42059	0.063378	0.321814	0.052883	0.0785445															4	8.4	63.762	0	4.0594	77090000
Tb927.9.12150	transport protein particle (TRAPP) subunit, putative	0.42036	0	0.027223	0.292246	-0.128113	-0.00290445	0.113729									GO:0005737;GO:0016020;GO:0020016;GO:0030008;GO:0097014	ciliary plasm;ciliary pocket;cytoplasm;membrane;TRAPP complex			GO:0006888	ER to Golgi vesicle-mediated transport	3	16.8	23.01	0	61.989	260020000	Q38DI4
Tb927.10.2720	hypothetical protein, conserved	0.420293	0	-0.238986	-0.420293	-0.196521	-0.319719	-0.187345									GO:0005737;GO:0031981	cytoplasm;nuclear lumen					6	12.4	64.116	0	35.513	241220000	Q38BX3
Tb927.6.2250	rac serine-threonine kinase, putative	0.420237	0	0.26521	0.198636	0.220149	0.0717047	0.420237		+									GO:0004674;GO:0005524	ATP binding;protein serine/threonine kinase activity	GO:0006468	protein phosphorylation	9	39.7	51.889	0	56.534	358590000	Q584T1
Tb927.10.3860	SNF-7-like protein, putative	0.419007	0	-0.419007	-0.149441	-0.258899	-0.325191	-0.0892665													GO:0016192	vesicle-mediated transport	2	18.6	25.011	0	8.452	150330000	Q38BL4
Tb927.8.4870	Component of motile flagella 6	0.418869	0	0.100975	0.202278	0.282155	0.17271	0.418869									GO:0005737;GO:0005930	axoneme;cytoplasm			GO:0060285	cilium-dependent cell motility	12	13	136.49	0	36.604	483650000	Q57UW5
Tb927.5.2820	Serine/threonine-protein kinase NEK6, putative	0.418788	0	0.216767	-0.189505	-0.202021	-0.134486	0.0632507		+									GO:0004674;GO:0005515;GO:0005524	ATP binding;protein binding;protein serine/threonine kinase activity	GO:0006468	protein phosphorylation	8	14.1	111.62	0	33.914	149800000	Q57ZV8
Tb927.11.16340	Importin-beta N-terminal domain/HEAT-like repeat, putative	0.41835	0	0.41835	0.290047	0.345394	0.0244645	0.279808									GO:0005654;GO:0005737	cytoplasm;nucleoplasm					12	15.1	124.85	0	92.691	661060000	Q381F2
Tb927.11.2490	Unc104-like kinesin, putative	0.418215	0	-0.0816027	-0.418215	-0.156981	-0.330441	-0.284694									GO:0005737;GO:0005871;GO:0005875	cytoplasm;kinesin complex;microtubule associated complex	GO:0003774	motor activity	GO:0047496	vesicle transport along microtubule	13	10.8	172.38	0	76.367	312020000	Q386R1
Tb927.8.1930	Isy1-like splicing family, putative	0.418084	0	-0.418084	-0.124089	-0.387811	-0.141614	-0.207922									GO:0005634	nucleus					3	14.9	29.789	0	5.2062	95040000	Q581Y9
Tb927.11.6540	hypothetical protein, conserved	0.417089	0	-0.102375	-0.0157349	0.158738	0.314714	-0.0716668									GO:0005794	Golgi apparatus					6	20.4	60.154	0	13.029	151140000	Q385B5
Tb927.7.930	zinc finger CCCH domain containing protein 17	0.416938	0	0.0495826	0.201176	0.188276	0.256413	0.416938											GO:0003723	RNA binding			11	46.3	46.178	0	116.85	1225100000	Q57VT9
Tb927.11.12670	Methyltransferase TYW3, putative	0.416836	0	0.32327	0.0559746	0.0051087	0.416836	0.14901	+								GO:0005737	cytoplasm			GO:0010608	posttranscriptional regulation of gene expression	3	15.2	39.203	0	38.122	308010000	Q382R4
Tb927.10.12490	kinesin, putative	0.416522	0	-0.416522	-0.34602	-0.15121	-0.284912	-0.0303327									GO:0005737;GO:0005875	cytoplasm;microtubule associated complex	GO:0003774;GO:0005524	ATP binding;motor activity			12	16.6	127.09	0	119.82	375490000	Q388Z4
Tb11.v5.0422	SET domain containing protein, putative	0.415917	0	0.121266	0.317609	0.263813	0.415917	0.224029															6	13.9	52.622	0	17.839	533720000
Tb927.10.2750	deoxyhypusine synthase	0.415886	0	0.415886	0.135747	0.217694	0.35075	0.216042									GO:0005737;GO:0005829	cytoplasm;cytosol	GO:0034038	deoxyhypusine synthase activity	GO:0043687	post-translational protein modification	3	10.2	50.17	0	21.554	111320000	Q38BX0
Tb927.5.2750	Alpha/beta hydrolase family, putative	0.415771	0	0.415771	0.281734	0.369533	0.293803	0.220808															6	23.2	48.023	0	37.585	102260000	Q57ZV1
Tb927.9.10530	Flagellum attachment zone protein 4	0.415696	0	0.0901348	-0.252142	-0.126686	-0.0731	0.163554									GO:0005737;GO:0005856;GO:0043234	cytoplasm;cytoskeleton;protein complex	GO:0005515	protein binding			16	20.3	118.72	0	125.22	498040000	Q38DW3
Tb927.11.8100	Ankyrin repeats (3 copies), putative	0.415596	0	-0.415596	-0.383596	-0.16778	-0.210612	-0.192328															4	29.8	22.689	0	73.683	195360000	Q384K9
Tb927.11.7850	hypothetical protein, conserved	0.415546	0	-0.139646	-0.13627	-0.259418	-0.415546	-0.3305							+		GO:0005634;GO:0005730;GO:0005737	cytoplasm;nucleolus;nucleus					1	7.5	19.449	0	9.8094	117400000	Q384N3
Tb927.11.19190	variant surface glycoprotein (VSG, pseudogene), putative	0.41553	0	-0.089759	0.25648	0.068892	0.308519	0.325771															2	4.8	55.415	0.0024515	1.7383	882390000
Tb927.8.560	hypothetical protein, conserved	0.415198	0	0.316258	-0.09894	-0.00426233	0.071122	0.114438							+		GO:0005741;GO:0016021	integral component of membrane;mitochondrial outer membrane	GO:0005509	calcium ion binding			12	32.2	64.616	0	68.873	519620000	Q57YH4
Tb927.10.9810	hypothetical protein, conserved	0.414864	0	0.375698	0.256884	0.303598	0.189538	0.414864									GO:0005737;GO:0005739	cytoplasm;mitochondrion					7	38.2	33.886	0	175.19	1113000000	Q389Z5
Tb927.6.1640	single strand-specific nuclease, putative	0.414441	0	0.084585	-0.0395605	0.0634134	0.181899	0.37488															1	5.7	33.134	0	21.093	767220000	Q585P6
Tb927.9.4250	hypothetical protein, conserved	0.413704	0	0.0988296	-0.0379886	-0.144019	0.269685	-0.139237									GO:0005737	cytoplasm					7	26.7	39.967	0	13.447	196580000	Q38FB5
Tb927.11.3430	hypothetical protein, conserved	0.413505	0	-0.412	-0.00296617	-0.12899	-0.413505	-0.017128									GO:0005654	nucleoplasm					2	19.5	21.841	0	19.754	81406000	Q386G8
Tb927.10.11800	Axonemal inner arm dynein light chain, putative	0.413457	0	-0.0552642	-0.120727	-0.413457	-0.0603816	-0.30393									GO:0005737;GO:0005930	axoneme;cytoplasm	GO:0003777	microtubule motor activity	GO:0007018	microtubule-based movement	8	30	42.092	0	74.05	337470000	Q389G1
Tb927.6.1440	LSU ribosomal protein, mitochondrial, putative	0.413159	0	0.413159	0.392936	0.326876	0.190121	0.173159									GO:0005739;GO:0005762;GO:0020023	kinetoplast;mitochondrial large ribosomal subunit;mitochondrion					9	40.3	29.996	0	70.697	219660000	Q585A3
Tb927.4.2230	dolichyl-P-Man:GDP-Man1GlcNAc2-PP-dolichyl alpha-1,3-mannosyltransferase, putative	0.413015	0	0.411216	0.189637	-0.00179933	0.271487	0.3337															3	7.7	57.013	0	5.161	78443000	Q584G4
Tb927.4.2500	eukaryotic translation initiation factor 2-alpha kinase 2	0.412583	0	-0.201039	-0.00166515	-0.10195	-0.36197	0.0506127		+							GO:0005768;GO:0016021;GO:1990578	endosome;integral component of membrane;perinuclear endoplasmic reticulum membrane	GO:0004674;GO:0004686;GO:0004694;GO:0005524;GO:0020037	ATP binding;elongation factor-2 kinase activity;eukaryotic translation initiation factor 2alpha kinase activity;heme binding;protein serine/threonine kinase activity	GO:0006468;GO:0010998;GO:0010999	protein phosphorylation;regulation of eIF2 alpha phosphorylation by heme;regulation of translational initiation by eIF2 alpha phosphorylation	4	4.9	111.92	0.0046437	1.5584	195890000	Q584D7
Tb927.11.3790	hypothetical protein, conserved	0.412407	0	-0.412407	-0.275204	-0.119875	-0.158124	-0.00509785									GO:0005634;GO:0005643;GO:0005737	cytoplasm;nuclear pore;nucleus					6	26.7	32.372	0	8.9855	238440000	Q386D3
Tb927.7.2980	Nitroreductase family, putative	0.412393	0	0.034542	0.388434	0.157689	0.205031	-0.0239587	+						+		GO:0005737;GO:0097014	ciliary plasm;cytoplasm			GO:0010608	posttranscriptional regulation of gene expression	13	71.1	21.242	0	123.61	44597000000	Q57YA8
Tb927.3.940	Complex 1 protein (LYR family), putative	0.411981	0	-0.411981	-0.171087	-0.241908	-0.0775448	-0.138144									GO:0005737;GO:0005739;GO:0005929;GO:0020023	cilium;cytoplasm;kinetoplast;mitochondrion					3	27.3	18.107	0	12.094	649330000	Q57WX7
Tb927.9.8180	hypothetical protein, conserved	0.41154	0	0.105578	0.41154	0.355048	0.347626	0.371779									GO:0005737;GO:0051286	cell tip;cytoplasm					13	28.3	70.844	0	68.676	453650000	Q38EE5
Tb927.7.3170	Beta-lactamase superfamily domain containing protein, putative	0.411435	0	0.392406	0.220517	0.262346	0.156426	0.411435															5	17.9	43.185	0	6.2258	526600000	Q57YC7
Tb927.9.2110	hypothetical protein, conserved	0.41088	0	-0.213699	-0.41088	-0.374577	-0.153956	-0.0892232															2	17.7	13.122	0	7.208	40271000	Q38FU8
Tb927.6.2780	U3 small nuclear ribonucleoprotein (snRNP), putative	0.41071	0	-0.161647	0.216953	0.054995	0.249063	0.115157									GO:0005634	nucleus					6	30.3	33.287	0	19.821	1138600000	Q583Q6
Tb927.11.4000	hypothetical protein, conserved	0.409745	0	-0.0165805	-0.2388	-0.00688725	0.0526008	0.170944									GO:0005737;GO:0005930	axoneme;cytoplasm					10	20.8	62.906	0	49.502	399780000	Q386B4
Tb927.11.13310	hypothetical protein, conserved	0.40971	0	-0.052343	0.0812877	0.255997	0.357367	-0.0418005									GO:0005730	nucleolus					4	17.5	34.519	0	21.537	147230000	Q382K5
Tb927.8.6220	Phosphorylated CTD interacting factor 1 WW domain containing protein, putative	0.409403	0	-0.137823	-0.245615	-0.409403	-0.175064	-0.0898332									GO:0005634;GO:0005737	cytoplasm;nucleus					6	14	63.734	0	37.473	210670000	Q57YM3
Tb927.7.7140	Vta1 like, putative	0.40914	0	-0.156246	-0.249536	-0.156814	0.159605	-0.229699													GO:0010608	posttranscriptional regulation of gene expression	5	19.3	35.064	0	17.729	376780000	Q57XT4
Tb927.9.3760	Nucleoporin GLE2	0.408897	0	-0.312354	-0.311045	-0.33219	-0.2152	0.0767077									GO:0005634;GO:0005643	nuclear pore;nucleus					14	51.9	38.351	0	93.982	1001000000	Q38FF7
Tb927.7.6610	hypothetical protein, conserved	0.408402	0	-0.408402	-0.0841103	-0.297957	-0.338966	-0.375869															13	21.3	96.787	0	42.961	3389500000	Q57Y68
Tb927.10.12090	RNA-binding protein, putative	0.408136	0	-0.344395	0.0637418	0.059796	-0.274147	-0.0690428	+								GO:0005737	cytoplasm	GO:0003723	RNA binding	GO:0006396;GO:0010608;GO:0044145;GO:0052106	modulation of development of symbiont involved in interaction with host;posttranscriptional regulation of gene expression;quorum sensing involved in interaction with host;RNA processing	3	29.3	13.272	0	30.155	745070000	Q389D4
Tb927.3.2110	Mitochondrial import inner membrane translocase subunit TIM50	0.407775	0	0.143639	-0.092444	-0.145994	0.0603663	-0.264136									GO:0031966;GO:0036064	ciliary basal body;mitochondrial membrane	GO:0004721;GO:0005515	phosphoprotein phosphatase activity;protein binding	GO:0030150	protein import into mitochondrial matrix	7	20.3	47.205	0	23.682	459490000	Q57ZA0
Tb927.11.7360	palmitoyl acyltransferase 9, putative	0.407301	0	-0.103977	-0.164418	-0.110642	-0.407301	-0.310826									GO:0016021	integral component of membrane			GO:0006897;GO:0018345	endocytosis;protein palmitoylation	4	16.7	33.539	0	15.37	197150000	Q384S9
Tb927.11.15000	survival of motor neuron (SMN)-like protein	0.407135	0	-0.354452	-0.0935028	-0.287137	-0.278833	0.0526828	+								GO:0005634;GO:0005654	nucleoplasm;nucleus	GO:0005515	protein binding	GO:0008380;GO:0010608	posttranscriptional regulation of gene expression;RNA splicing	3	35	17.026	0	45.2	507270000	Q381T5
Tb927.11.3940	hypothetical protein, conserved	0.406574	0	0.268196	0.0341745	0.210826	-0.0635685	0.343005									GO:0005737;GO:0005739	cytoplasm;mitochondrion					5	17.4	36.265	0	6.3559	163400000	Q386C0
Tb927.9.6470	hypothetical protein, conserved	0.406488	0	-0.364067	-0.165759	-0.277526	-0.241555	-0.406488													GO:0010608	posttranscriptional regulation of gene expression	3	20.9	26.69	0	19.758	142390000	Q38ET4
Tb927.5.760	cell cycle sequence binding phosphoprotein (RBP33), putative	0.405377	0	0.145084	0.20007	0.405377	0.287459	0.0961163								+	GO:0005634;GO:0005737	cytoplasm;nucleus	GO:0051219	phosphoprotein binding			17	40	79.048	0	99.3	1746800000	Q57VG4
Tb927.11.9560	oxidoreductase, putative	0.405147	0	-0.045836	0.242748	0.359311	0.00146458	0.351066									GO:0005739	mitochondrion	GO:0016491	oxidoreductase activity	GO:0055114	oxidation-reduction process	8	23.3	58.621	0	52.824	71386000	Q383X3
Tb927.6.4080	ribosomal protein, putative	0.404953	0	-0.133334	0.146835	0.271619	0.189618	-0.0181377									GO:0005739	mitochondrion					6	48.3	24.735	0	19.601	263230000	Q586A6
Tb927.5.2420	NOL1/NOP2/sun family, putative	0.404666	0	0.220261	0.279926	0.183679	-0.124741	0.215363															7	12.7	102.77	0	8.8031	48297000	Q582C3
Tb927.9.1710	hypothetical protein, conserved	0.404521	0	-0.0159977	0.278873	0.388523	0.0256317	0.230647															10	28.8	52.951	0	19.807	537150000	Q38FX8
Tb927.10.10730	RNA Interference Factor 5	0.404375	0	0.0993243	0.19312	0.128268	-0.211255	0.067895									GO:0005737	cytoplasm					8	8.2	166.05	0	27.307	8489500000	Q389Q5
Tb927.9.13350	hypothetical protein, conserved	0.404354	0	-0.186757	0.103547	0.030105	0.217597	0.00348833									GO:0005634	nucleus					5	24.6	38.589	0	21.054	397520000	Q38D89
Tb927.9.11260	nucleoside diphosphate kinase, putative	0.404055	0	-0.216879	0.187176	0.111986	-0.213395	-0.037374									GO:0005929;GO:0005930	axoneme;cilium	GO:0004550;GO:0005524	ATP binding;nucleoside diphosphate kinase activity	GO:0006183;GO:0006228;GO:0006241	CTP biosynthetic process;GTP biosynthetic process;UTP biosynthetic process	5	21.3	37.106	0	25.269	886540000	Q38DQ0
Tb927.7.4310	pyridine nucleotide-disulphide oxidoreductase, putative	0.403942	0	0.248505	-0.0420675	0.358724	-0.0452185	0.023894									GO:0005739	mitochondrion					5	11.1	57.493	0	5.4149	306990000	Q57UR1
Tb927.3.1890	cytochrome c oxidase assembly protein, putative	0.40393	0	0.0250613	0.250056	0.30649	0.096225	0.40393									GO:0005737;GO:0005739;GO:0070069	cytochrome complex;cytoplasm;mitochondrion			GO:0033617	mitochondrial respiratory chain complex IV assembly	7	28.2	33.231	0	79.082	329760000	Q57ZC2
Tb927.10.6530	dolichyl-P-Man:GDP-Man5GlcNAc2-PP-dolichyl alpha-1,3-mannosyltransferase, putative	0.403715	0	-0.0362686	-0.0114398	-0.0226451	0.367446	0.0119528									GO:0005737;GO:0005789;GO:0031981;GO:0097014	ciliary plasm;cytoplasm;endoplasmic reticulum membrane;nuclear lumen	GO:0004584	dolichyl-phosphate-mannose-glycolipid alpha-mannosyltransferase activity			2	5.2	46.64	0	7.7279	109610000	Q38AV3
Tb927.7.3030	hypothetical protein, conserved	0.403623	0	-0.244468	-0.383917	-0.184164	-0.0982107	-0.403623															6	22.3	35.572	0	4.7894	337150000
Tb927.7.1580	Vps52 / Sac2 family, putative	0.403345	0	0.108828	0.237583	0.403345	0.00599257	0.360988															9	17.4	99.649	0	52.566	174930000	Q57WP2
Tb927.10.850	hook complex protein, conserved	0.40307	0	0.349655	0.151158	0.40307	0.346055	0.136501					+						GO:0032403	protein complex binding			10	12.4	168.3	0	27.087	168310000	Q38CF5
Tb927.11.4570	Ras-related protein Rab5B	0.402965	0	0.163358	0.0598111	-0.146714	0.0426366	0.256251									GO:0005737	cytoplasm	GO:0003924	GTPase activity	GO:0007264	small GTPase mediated signal transduction	4	33.5	21.844	0	53.385	151480000	Q385W0
Tb927.6.670	exosome complex component RRP45	0.402835	0	-0.14361	0.259225	0.0730647	0.072249	-0.0411907									GO:0000176;GO:0000177;GO:0000178;GO:0005634;GO:0005654	cytoplasmic exosome (RNase complex);exosome (RNase complex);nuclear exosome (RNase complex);nucleoplasm;nucleus			GO:0000460	maturation of 5.8S rRNA	6	23.4	38.808	0	22.95	327000000	Q583T6
Tb927.10.8410	hypothetical protein, conserved	0.402677	0	0.0155319	-0.387146	-0.28029	-0.201026	-0.272626							+		GO:0005764;GO:0020015	glycosome;lysosome					4	15.1	27.797	0	3.7892	311220000	Q38AC3
Tb927.9.9730	Flagellar pocket protein FP45	0.402461	0	0.183387	0.308433	0.281331	0.0504216	-0.0940271								+	GO:0020016	ciliary pocket					14	46.9	44.559	0	86.018	1162100000	Q38E24
Tb927.4.3510	DNA-directed RNA polymerase subunit, putative	0.402445	0	0.3252	0.402445	0.345283	0.184498	0.0463671									GO:0005634;GO:0005654	nucleoplasm;nucleus					5	53.5	16.145	0	9.5126	241410000
Tb927.11.7590	hypothetical protein, conserved	0.402168	0	-0.223444	-0.291928	-0.336722	-0.402168	-0.342888									GO:0005730;GO:0005737;GO:0005739	cytoplasm;mitochondrion;nucleolus			GO:0010608	posttranscriptional regulation of gene expression	8	10.5	110.17	0	29.024	68713000	Q384P7
Tb927.8.5630	dihydroorotase, putative	0.402044	0	0.0432677	0.233636	-0.107458	-0.168408	-0.0489643											GO:0016812	acting on carbon-nitrogen (but not peptide) bonds;hydrolase activity;in cyclic amides	GO:0019856	pyrimidine nucleobase biosynthetic process	10	41.8	42.978	0	23.009	706240000	Q57X19
Tb927.11.9790	calmodulin, putative	0.401948	0	-0.0943619	-0.096075	0.164789	0.251156	-0.150792											GO:0005509	calcium ion binding			6	45.4	18.411	0	141.1	906110000	Q383V0
Tb927.6.4530	RNA-binding protein, putative	0.401854	0	0.136363	0.249862	0.401854	0.237096	0.324169											GO:0003723	RNA binding	GO:0006396	RNA processing	6	51	16.821	0	31.259	475780000	Q587B9
Tb927.8.2300	hypothetical protein, conserved	0.401841	0	0.210587	0.140708	-0.0280545	0.177326	0.373786									GO:0005737;GO:0005739	cytoplasm;mitochondrion					4	23.5	25.468	0	6.8082	717230000	Q57XF9
Tb927.8.5020	hypothetical protein, conserved	0.401835	0	-0.401835	-0.116546	-0.256811	-0.0776081	-0.232906															6	24.6	50.566	0	28.641	296090000	Q57UH4
Tb927.11.1630	LSU ribosomal protein, mitochondrial, putative	0.401726	0	0.304949	0.38108	0.195225	0.401726	0.390015									GO:0005739;GO:0005762	mitochondrial large ribosomal subunit;mitochondrion					4	7.8	93.434	0	32.828	56636000	Q386Z1
Tb927.8.1630	MSP-B, putative	0.40149	0	-0.071956	0.153995	0.295045	0.329534	0.172337								+	GO:0016020	membrane	GO:0004222	metalloendopeptidase activity	GO:0006508;GO:0007155	cell adhesion;proteolysis	1	4.5	59.779	0	238.05	12169000000
Tb927.10.7550	hypothetical protein, conserved	0.40142	0	-0.234153	-0.237908	-0.280944	-0.397699	-0.40142									GO:0005634	nucleus					9	22.6	60.829	0	47.63	522030000	Q38AK9
Tb927.10.1620	phosphoserine/threonine/tyrosine-binding protein, putative	0.401116	0	-0.325568	0.0755477	0.015675	-0.0329272	0.0480237									GO:0005737	cytoplasm	GO:0008138	protein tyrosine/serine/threonine phosphatase activity	GO:0006470	protein dephosphorylation	9	22	59.944	0	96.864	460610000	Q38C79
Tb927.5.1600	hypothetical protein, conserved	0.39967	0	0.0856145	-0.267851	0.131819	-0.117815	-0.204314									GO:0005737;GO:0031981;GO:0097014	ciliary plasm;cytoplasm;nuclear lumen			GO:0010608	posttranscriptional regulation of gene expression	3	8.3	66.485	0	9.5038	57973000	Q57VA3
Tb927.8.5640	putative succinate dehydrogenase subunit	0.399375	0	0.286388	0.346205	0.0729827	0.344672	0.399375									GO:0005739	mitochondrion	GO:0003700	DNA binding transcription factor activity			10	34.2	37.089	0	55.08	3952200000	Q57X18
Tb927.5.1200	exosome complex component CSL4	0.399354	0	-0.312418	-0.236917	-0.399354	-0.113271	-0.382237									GO:0000177;GO:0005634	cytoplasmic exosome (RNase complex);nucleus			GO:0000460	maturation of 5.8S rRNA	1	8.1	32.566	0	20.113	501050000	Q57VE3
Tb927.11.3130	glycosomal transporter (GAT2)	0.399074	0	-0.0101365	0.133454	0.118926	-0.26562	0.00125467									GO:0016021;GO:0020015;GO:0046860	glycosome;glycosome membrane;integral component of membrane	GO:0005524;GO:0042626	ATP binding;ATPase activity;coupled to transmembrane movement of substances	GO:0015908	fatty acid transport	9	16.5	71.266	0	21.252	412230000	Q386J8
Tb927.4.2990	hypothetical protein, conserved	0.398678	0	-0.015896	0.382782	0.060879	0.260483	0.050593															4	3.8	143.1	0.00063559	2.4971	30803000	Q583X6
Tb927.5.890	oligosaccharyl transferase subunit, putative	0.398507	0	0.330832	-0.00653555	0.00793365	0.384445	-0.0140622									GO:0005783	endoplasmic reticulum			GO:0035268	protein mannosylation	1	2.2	89.347	0	18.95	403870000	Q57W34
Tb927.11.15730	cyclic nucleotide-binding domain containing protein, putative	0.398393	0	-0.289224	-0.16701	-0.398393	-0.0205145	-0.168292									GO:0005737;GO:0005739;GO:0005929;GO:0005930	axoneme;cilium;cytoplasm;mitochondrion	GO:0030551	cyclic nucleotide binding			10	18.2	79.908	0	20.537	339200000	Q381L3
Tb927.3.1720	hypothetical protein, conserved	0.398327	0	0.0377115	-0.0583292	-0.360615	-0.250628	-0.181714									GO:0005739	mitochondrion					2	26.6	11.172	0	15.526	244270000	Q57ZD9
Tb927.11.5970	phosphoinositide-specific phospholipase C	0.39748	0	0.217585	-0.0669848	-0.179896	0.0800896	-0.17897									GO:0005737;GO:0005886;GO:0016020;GO:0031982	cytoplasm;membrane;plasma membrane;vesicle	GO:0004629;GO:0005509;GO:0050429	calcium ion binding;calcium-dependent phospholipase C activity;phospholipase C activity	GO:0035556	intracellular signal transduction	9	16	80.449	0	31.74	438490000	Q385H1
Tb927.11.940	KREPB5	0.397349	0	0.158574	0.276398	0.250217	0.397349	0.114256									GO:0005739;GO:0031019;GO:0045293	mitochondrial mRNA editing complex;mitochondrion;mRNA editing complex			GO:0009451	RNA modification	5	14.1	43.464	0	20.743	142950000	Q387F6
Tb927.2.2460	ubiquitin-conjugating enzyme E2, putative	0.397243	0	0.274319	0.218252	0.227214	0.207605	0.397243									GO:0005634;GO:0031510	nucleus;SUMO activating enzyme complex	GO:0004842;GO:0005515;GO:0019789	protein binding;SUMO transferase activity;ubiquitin-protein transferase activity	GO:0006464;GO:0016925	cellular protein modification process;protein sumoylation	4	30.8	22.569	0	24.93	706660000	Q586L8
Tb927.10.10700	splicing factor Prp31	0.39707	0	-0.101896	-0.11414	0.0935787	-0.0163347	-0.303491									GO:0005634;GO:0005654	nucleoplasm;nucleus	GO:0003723	RNA binding	GO:0008380	RNA splicing	4	13.5	39.686	0	41.598	186230000	Q389Q8
Tb927.8.1210	hypothetical protein, conserved	0.396685	0	0.163685	0.201041	0.396685	0.181739	0.145248															10	45.6	77.786	0	239.99	3068200000	Q57VN3
Tb927.11.5820	Inhibitor of apoptosis-promoting Bax1, putative	0.396682	0	0.140277	0.112367	0.23237	-0.164312	0.163174							+		GO:0005739	mitochondrion					2	14.2	32.267	0	11.769	2095500000	Q385I6
Tb927.3.3610	peroxisomal targeting signal 2 receptor, putative	0.396483	0	-0.126556	0.185909	0.101926	0.269927	0.0088832									GO:0005737;GO:0020015	cytoplasm;glycosome	GO:0005053	peroxisome matrix targeting signal-2 binding	GO:0006625	protein targeting to peroxisome	11	46	39.734	0	46.753	1685100000	Q57W97
Tb927.11.10480	PQQ-like domain/WD domain, G-beta repeat/Utp21 specific WD40 associated putative domain containing protein, putative	0.395795	0	-0.330017	0.0657777	0.0306847	-0.0707423	-0.159845									GO:0005634;GO:0005730	nucleolus;nucleus					15	24.8	106.94	0	54.303	1025800000	Q383N1
Tb927.10.14000	aconitase	0.395711	0	0.374515	0.00481933	0.0583383	-0.0211961	0.196243								+	GO:0005739;GO:0005829	cytosol;mitochondrion	GO:0003994	aconitate hydratase activity	GO:0006099	tricarboxylic acid cycle	46	68.8	98.314	0	323.31	40766000000	Q388J9
Tb927.5.300b	2-oxoglutarate (2OG) and Fe(II)-dependent oxygenase superfamily protein, putative	0.395201	0	0.395201	0.192443	0.13514	0.154592	0.0295803															5	21.6	36.741	0	40.285	440540000
Tb927.11.1310	NADH-cytochrome b5 reductase, putative	0.395161	0	0.257364	0.184802	0.288988	0.395161	0.241469									GO:0005737;GO:0005739	cytoplasm;mitochondrion	GO:0004128	acting on NAD(P)H;cytochrome-b5 reductase activity	GO:0055114	oxidation-reduction process	5	23.4	37.14	0	5.7221	243810000	Q387C1
Tb927.9.11880	Mitochondrial SSU ribosomal protein, putative	0.395115	0	0.194939	-0.0879691	0.104061	0.127297	-0.200176									GO:0005739;GO:0005763	mitochondrial small ribosomal subunit;mitochondrion					10	35	51.045	0	28.275	1154500000	Q38DK6
Tb927.10.10350	STE/STE11 serine/threonine-protein kinase, putative	0.394967	0	0.28823	-0.106736	0.0829345	-0.0101505	0.0106085		+							GO:0005737;GO:0036064	ciliary basal body;cytoplasm	GO:0004674;GO:0005524	ATP binding;protein serine/threonine kinase activity	GO:0006468	protein phosphorylation	6	11.7	66.762	0	15.757	199600000	Q389U2
Tb927.10.740	structural maintenance of chromosome 4, putative	0.394869	0	-0.177415	0.0711893	0.18222	0.14904	0.217455									GO:0000796;GO:0005634;GO:0005737;GO:0031981;GO:0097014	ciliary plasm;condensin complex;cytoplasm;nuclear lumen;nucleus	GO:0005524	ATP binding	GO:0000278;GO:0007059	chromosome segregation;mitotic cell cycle	14	12.5	154.7	0	54.918	422780000	Q38CG6
Tb927.7.5090	condensin complex subunit 2, putative	0.394797	0	-0.179625	0.0197483	0.0332767	0.141222	0.215172									GO:0005634;GO:0005654;GO:0005737	cytoplasm;nucleoplasm;nucleus					7	12.6	102.36	0	61.627	88437000	Q57ZI0
Tb927.11.11660	conserved protein	0.394565	0	-0.286813	-0.12635	0.107752	0.000816	-0.0455305															4	14.1	39.79	0	17.229	499410000	Q383B4
Tb927.11.13610	rhodanese-like domain containing protein, putative	0.39438	0	0.0150453	-0.165285	-0.076923	-0.379334	-0.271253									GO:0005737;GO:0031981;GO:0097014	ciliary plasm;cytoplasm;nuclear lumen					7	58.4	15.688	0	54.752	1355600000	Q382H6
Tb927.1.4500	SNARE associated Golgi protein, putative	0.394281	0	0.0905289	0.193476	0.0907416	-0.085614	0.308667								+	GO:0005654;GO:0005737;GO:0097014	ciliary plasm;cytoplasm;nucleoplasm					3	13.9	32.525	0	12.516	452960000	Q4GYC8
Tb927.3.1970	phosphopantothenoylcysteine synthetase, putative	0.394166	0	-0.159345	-0.0305973	-0.0625583	-0.021985	0.234822							+		GO:0005737;GO:0031981;GO:0097014	ciliary plasm;cytoplasm;nuclear lumen					10	38.8	36.498	0	31.982	717010000	Q57ZB4
Tb927.11.15750	AMP deaminase, putative	0.394033	0	-0.366523	-0.394033	-0.244021	-0.221173	-0.196639									GO:0005737	cytoplasm	GO:0003876	AMP deaminase activity	GO:0006091	generation of precursor metabolites and energy	12	11.2	163.21	0	73.844	459170000	Q381L1
Tb927.10.5640	Gem-associated protein 2, putative	0.3937	0	-0.3937	-0.26732	-0.312155	-0.074057	-0.30673									GO:0005634;GO:0005681;GO:0034730;GO:0071024	nucleus;SL snRNP;SmD-containing SMN-Sm protein complex;spliceosomal complex	GO:0005515;GO:0017069	protein binding;snRNA binding	GO:0000387;GO:0008380;GO:0045292	mRNA cis splicing;RNA splicing;spliceosomal snRNP assembly;via spliceosome	5	13.9	55.428	0	10.462	155770000	Q38B40
Tb927.5.2070	LSU ribosomal protein, mitochondrial, putative	0.393684	0	-0.316431	-0.393684	-0.330776	-0.372258	-0.332768									GO:0005737;GO:0005739;GO:0005762;GO:0097014	ciliary plasm;cytoplasm;mitochondrial large ribosomal subunit;mitochondrion					7	17.7	68.756	0	63.822	325410000	Q57ZS6
Tb927.3.1085	hypothetical protein	0.393606	0	-0.354936	-0.02949	-0.188152	-0.393606	-0.183716															1	11.8	9.2597	0	10.966	239430000
Tb927.10.11210	hypothetical protein, conserved	0.393368	0	-0.285134	-0.393368	-0.34964	-0.144822	-0.227626									GO:0031981	nuclear lumen					7	17.4	50.464	0	8.1467	322680000	Q389L8
Tb927.11.16740	chaperone protein DnaJ, putative	0.393262	0	-0.075755	-0.309642	-0.166651	-0.125018	-0.393262									GO:0005783;GO:0005794	endoplasmic reticulum;Golgi apparatus	GO:0051082;GO:0051087	chaperone binding;unfolded protein binding	GO:0006457	protein folding	8	22.7	42.846	0	19.352	465090000	Q381B2
Tb927.2.5060	GTP binding protein, putative	0.393083	0	0.306117	0.211554	0.239431	0.17891	0.393083															22	60.9	44.349	0	204.86	9089500000	Q586U4
Tb927.11.6150	60Kd inner membrane protein, putative	0.393083	0	0.0790528	-0.0534632	-0.225681	0.0643276	0.167401									GO:0005739;GO:0020023	kinetoplast;mitochondrion					6	23	48.159	0	12.121	447140000	Q385F4
Tb927.11.3830	hypothetical protein, conserved	0.39278	0	-0.338203	-0.266605	-0.17406	-0.366618	-0.39278									GO:0005634;GO:0005730	nucleolus;nucleus					11	42.9	39.063	0	323.31	1237300000	Q386D1
Tb927.4.4990	ubiquinol-cytochrome c reductase, putative	0.392665	0	-0.0778442	-0.0200394	-0.370959	-0.339858	-0.392665															3	35.2	8.3125	0	13.703	1148300000	Q584K6
Tb927.11.11340	gamma-tubulin complex component 3	0.392624	0	-0.0719524	0.176886	-0.189033	0.203591	0.144907									GO:0000930;GO:0008275;GO:0036064	ciliary basal body;gamma-tubulin complex;gamma-tubulin small complex			GO:0007052;GO:0043622;GO:1904158	axonemal central apparatus assembly;cortical microtubule organization;mitotic spindle organization	10	18.2	87.877	0	79.7	196890000	Q383E4
Tb927.2.4090	signal recognition particle receptor beta subunit, putative	0.392153	0	-0.0329857	-0.0366043	-0.0700033	-0.30508	0.087073									GO:0005635;GO:0005743;GO:0005783	endoplasmic reticulum;mitochondrial inner membrane;nuclear envelope					4	23.7	29.38	0	61.504	886200000	Q586V9
Tb927.4.4110	hypothetical protein, conserved	0.392062	0	0.218702	0.174713	-0.0784873	0.257113	-0.134948									GO:0005634;GO:0005654;GO:0005737;GO:0031981;GO:0097014	ciliary plasm;cytoplasm;nuclear lumen;nucleoplasm;nucleus					4	11.9	55.634	0	40.283	70431000	Q57Y15
Tb927.6.3290	intraflagellar transport protein 20	0.391917	0	-0.0657594	0.0413775	-0.132092	0.0285439	-0.35054							+		GO:0030990;GO:0031514;GO:0036064	ciliary basal body;intraciliary transport particle;motile cilium			GO:0010608;GO:0035735	intraciliary transport involved in cilium assembly;posttranscriptional regulation of gene expression	7	56.2	15.419	0	63.552	876430000	Q584X2
Tb927.10.15490	GDP-mannose 4,6 dehydratase	0.391876	0	0.391876	0.101914	0.0688958	0.214642	0.314896									GO:0005737;GO:0020015	cytoplasm;glycosome	GO:0008446	6-dehydratase activity;GDP-mannose 4	GO:0000271;GO:0042351	de novo' GDP-L-fucose biosynthetic process;polysaccharide biosynthetic process	3	13.3	40.548	0	46.915	116510000	Q387W4
Tb927.6.2700	small nuclear ribonucleoprotein Sm-E	0.391098	0	-0.190441	0.00856835	0.200656	0.188066	-0.174789							+		GO:0005634;GO:0005732;GO:0097525	nucleus;small nucleolar ribonucleoprotein complex;spliceosomal snRNP complex			GO:0000365;GO:0000375;GO:0008380;GO:0045291	mRNA trans splicing;RNA splicing;SL addition;via spliceosome;via transesterification reactions	2	24.4	9.6554	0	4.7284	248370000	D6XI03
Tb927.11.12560	hypothetical protein	0.390979	0	-0.00794327	-0.193384	-0.390979	-0.254921	-0.319419															11	32.3	83.737	0	79.945	448460000	Q382S5
Tb927.8.8170	mitochondrial RNA binding protein 1, putative	0.390963	0	-0.0915787	0.131146	0.126649	0.252003	-0.13896									GO:0005739;GO:0031019	mitochondrial mRNA editing complex;mitochondrion	GO:0003723	RNA binding	GO:0000963;GO:0032774	mitochondrial RNA processing;RNA biosynthetic process	13	14.4	100.4	0	79.001	448630000	Q57WL3
Tb927.11.1080	hypothetical protein, conserved	0.39091	0	0.0482308	-0.0122687	0.166196	0.198621	-0.19229									GO:0005634;GO:0005730	nucleolus;nucleus					5	15	60.381	0	21.791	127550000	Q387E2
Tb927.10.600	Mitochondrial ribosomal protein L29	0.390393	0	-0.201358	-0.260773	-0.390393	-0.134399	-0.255889									GO:0005739;GO:0005762	mitochondrial large ribosomal subunit;mitochondrion					12	25.5	62.775	0	15.438	569230000	Q38CI0
Tb927.7.2770	hypothetical protein, conserved	0.390245	0	0.0540559	0.234258	0.171379	0.163493	-0.155986									GO:0005634	nucleus					2	10	44.629	0	9.203	35965000	Q57Y87
Tb927.9.8820	hypothetical protein, conserved	0.390024	0	0.208143	0.319798	0.377623	0.269534	0.390024									GO:0005737	cytoplasm					26	30.8	119.55	0	245.5	2252600000	Q38E96
Tb927.10.3880	hypothetical protein, conserved	0.389985	0	-0.283364	-0.0720236	-0.124336	-0.223768	0.106621									GO:0005737	cytoplasm					3	6.7	84.66	0	11.199	126160000	Q38BL2
Tb927.11.8790	target SNARE, putative	0.389562	0	-0.184216	-0.058464	-0.097079	0.15128	-0.238282									GO:0005737;GO:0016021	cytoplasm;integral component of membrane	GO:0005484	SNAP receptor activity	GO:0061025	membrane fusion	7	30.8	35.541	0	68.062	132390000	Q384F0
Tb927.7.3450	protein I/6	0.389333	0	-0.210362	-0.301341	-0.389333	-0.232138	-0.0841673									GO:0005737;GO:0015630;GO:0030863	cortical cytoskeleton;cytoplasm;microtubule cytoskeleton					4	34.4	21.585	0	72.938	2601600000	Q57WG0
Tb927.7.4020	protein phosphatase 2C, putative	0.38913	0	-0.38913	-0.123864	-0.387028	-0.294186	-0.244464									GO:0005737;GO:0005930	axoneme;cytoplasm	GO:0016791	phosphatase activity	GO:0016311	dephosphorylation	11	22.7	78.079	0	37.33	380060000	Q57UN2
Tb927.5.4400	hypothetical protein, conserved	0.388959	0	0.0680407	-0.0610219	-0.238407	-0.088081	0.150552									GO:0005737;GO:0005930	axoneme;cytoplasm					7	30.3	47.23	0	70.479	360550000	Q57Z09
Tb927.4.3070	hypothetical protein, conserved	0.388834	0	-0.0993219	0.158836	0.237573	0.0646421	0.289512									GO:0005739	mitochondrion					6	26.1	51.431	0	28.547	204240000	Q583Y4
Tb927.10.8710	centrin-3	0.388483	0	0.005897	0.380554	0.379462	0.318568	0.388483							+		GO:0005737;GO:0005929;GO:0005930	axoneme;cilium;cytoplasm	GO:0005509;GO:0005515	calcium ion binding;protein binding	GO:0036159;GO:0060285	cilium-dependent cell motility;inner dynein arm assembly	10	64.8	18.801	0	101.6	561810000	Q38AA2
Tb927.9.5960	succinate dehydrogenase iron-sulfur subunit, putative	0.388335	0	0.0400767	0.04738	-0.054815	0.00497	0.33352									GO:0005737;GO:0005739;GO:0020023	cytoplasm;kinetoplast;mitochondrion					8	41	21.281	0	16.284	1484100000	Q38EW9
Tb927.6.1650	single strand-specific nuclease, putative	0.388162	0	0.194576	0.254811	0.201596	0.271359	0.388162															2	8.9	35.682	0	61.496	777780000	Q585P5
Tb927.3.2050	hypothetical protein, conserved	0.388073	0	0.0314665	0.123335	0.157477	0.388073	0.209326								+	GO:0020023	kinetoplast			GO:0010608	posttranscriptional regulation of gene expression	19	16.8	172.41	0	41.648	721880000	Q57ZA6
Tb927.8.7230	hypothetical protein, conserved	0.387938	0	-0.125513	-0.353014	-0.218362	0.0349235	-0.013158									GO:0005737	cytoplasm					3	17.9	30.589	0	18.633	339790000	Q57YV1
Tb927.5.2090	kinesin, putative	0.387192	0	-0.084293	0.129164	0.302899	0.154073	0.21414									GO:0005737;GO:0005875;GO:0005929	cilium;cytoplasm;microtubule associated complex	GO:0003774;GO:0005524	ATP binding;motor activity	GO:0010608	posttranscriptional regulation of gene expression	22	23.9	122.72	0	323.31	2540200000	Q57ZS8
Tb927.8.5070	hypothetical protein, conserved	0.386763	0	-0.138872	0.005646	0.0642508	-0.322512	-0.0126107															7	45.4	14.678	0	8.0194	939520000	Q57UH9
Tb927.10.3900	CAMK/CAMKL family protein kinase, putative	0.386624	0	0.118589	-0.268035	-0.261501	-0.159703	-0.238578		+							GO:0005737;GO:0097014	ciliary plasm;cytoplasm	GO:0004672;GO:0005524	ATP binding;protein kinase activity	GO:0006468	protein phosphorylation	13	22.8	83.218	0	89.205	370310000	Q38BL0
Tb927.10.12190	RAB-interacting protein, putative	0.386428	0	-0.157246	-0.0154628	0.0917137	-0.294715	-0.108898									GO:0005794	Golgi apparatus	GO:0017137	Rab GTPase binding			2	10.4	23.819	0	12.523	295610000	Q389C4
Tb927.8.4370	hypothetical protein, conserved	0.386246	0	-0.0342765	0.23538	-0.012526	-0.150865	-0.067555									GO:0005737;GO:0020015	cytoplasm;glycosome			GO:0010608	posttranscriptional regulation of gene expression	4	5.8	100.22	0	28.036	159910000	Q57VZ8
Tb927.3.4420	hypothetical protein, conserved	0.386118	0	0.311843	0.342297	0.116758	0.210129	-0.0438213									GO:0005739;GO:0020015	glycosome;mitochondrion					4	12.6	49.984	0	18.253	164930000	Q580K0
Tb927.11.10170	Mitochondrial ribosomal protein L20	0.3861	0	0.0221475	0.155512	0.200894	-0.0803088	-0.185207									GO:0005737;GO:0005739;GO:0005762;GO:0020023	cytoplasm;kinetoplast;mitochondrial large ribosomal subunit;mitochondrion					5	24.4	24.353	0	13.222	241870000	Q383R2
Tb927.9.6040	E1-like ubiquitin-activating enzyme, putative	0.385954	0	-0.0996242	0.286329	-0.0610058	-0.090934	-0.0889551									GO:0005739	mitochondrion	GO:0003824;GO:0008641;GO:0032182	catalytic activity;ubiquitin-like modifier activating enzyme activity;ubiquitin-like protein binding			10	37	42.021	0	94.341	1148200000	Q38EW4
Tb927.2.1890	E2-like ubiquitin-conjugation enzyme	0.385879	0	0.112863	-0.197274	-0.07727	-0.273016	-0.209194									GO:0005737	cytoplasm			GO:0006914	autophagy	3	22.3	33.628	0	4.7147	214580000	Q586I8
Tb927.11.210	hypothetical protein, conserved	0.385142	0	0.0201025	-0.0561088	-0.22238	0.00265805	0.162762									GO:0005737;GO:0031981;GO:0097014	ciliary plasm;cytoplasm;nuclear lumen					2	5.3	81.336	0	19.173	71332000	Q387N0
Tb927.11.7250	hypothetical protein, conserved	0.384376	0	0.148044	0.120338	0.256329	0.005649	0.384376									GO:0005737;GO:0005739;GO:0020023	cytoplasm;kinetoplast;mitochondrion					9	25.2	53.363	0	71.268	1129300000	Q384U0
Tb927.11.9960	Protein of unknown function (DUF2870), putative	0.384023	0	0.384023	0.0887957	0.309723	0.206388	0.158372															5	23.8	33.479	0	10.649	493160000	Q383T3
Tb927.3.690	CMGC/RCK protein kinase, putative	0.383596	0	0.185747	0.27147	0.180265	0.383596	0.339446		+						+	GO:0036064	ciliary basal body	GO:0004674;GO:0005524	ATP binding;protein serine/threonine kinase activity	GO:0000281;GO:0006468	mitotic cytokinesis;protein phosphorylation	13	33.8	63.827	0	47.853	470580000	Q57WV2
Tb927.2.5280	Enriched in surface-labeled proteome protein 1	0.383478	0	-0.137904	0.126785	0.0638817	0.245574	0.0323277								+	GO:0020016	ciliary pocket					6	9.1	77.247	0	28.341	493690000	Q585U3
Tb927.6.4130	succinate dehydrogenase subunit 3	0.383434	0	0.342724	0.03343	-0.0407093	0.164229	0.213142									GO:0005737;GO:0005739;GO:0005749	cytoplasm;mitochondrial respiratory chain complex II;mitochondrion;succinate dehydrogenase complex (ubiquinone)					5	55.8	11.734	0	94.96	1322100000	Q586B1
Tb927.9.10790	hypothetical protein	0.38342	0	0.010205	0.0659801	-0.139483	-0.31744	-0.100598															11	39.3	33.139	0	65.155	2353300000	Q38DU1
Tb927.3.5420	protein transport protein Sec24	0.383249	0	0.159767	0.295689	0.383249	0.256641	0.239868									GO:0030127	COPII vesicle coat	GO:0005515	protein binding	GO:0006888	ER to Golgi vesicle-mediated transport	17	28.6	100.87	0	65.918	790510000	Q580T3
Tb927.10.7730	Domain of unknown function (DUF4496), putative	0.382245	0	0.0658273	0.382245	0.379248	0.254306	0.276198							+	+	GO:0036064	ciliary basal body					6	19.1	43.472	0	7.1314	101410000	Q38AJ1
Tb927.3.2170	translation elongation factor EF-2, putative	0.382141	0	0.144248	0.061614	0.134592	-0.237893	-0.126125									GO:0005737;GO:0031981;GO:0097014	ciliary plasm;cytoplasm;nuclear lumen	GO:0003924	GTPase activity	GO:0042256	mature ribosome assembly	8	13	98.562	0	48.839	71483000	Q582T0
Tb11.v5.0999	Domain of Unknown Function (DUF1042), putative	0.382135	0	-0.302558	-0.0097106	0.0297017	0.0795771	-0.280534															6	10.1	104.1	0	17.6	128470000
Tb927.9.2620	Domain of unknown function (DUF4460), putative	0.381986	0	0.381986	0.044606	0.025238	0.139011	0.233189									GO:0005739	mitochondrion					6	14.1	76.723	0	90.193	124450000	Q38FQ8
Tb927.11.12290	hypothetical protein, conserved	0.381972	0	-0.0522151	0.258868	-0.0514239	-0.0723731	-0.123104							+		GO:0005737	cytoplasm					5	22.5	53.709	0	43.054	117550000	Q382V2
Tb927.4.2240	Aminotransferase class IV, putative	0.38186	0	0.262311	0.0807887	-0.119548	0.0830223	0.254719									GO:0005654;GO:0005737;GO:0031981;GO:0097014	ciliary plasm;cytoplasm;nuclear lumen;nucleoplasm					19	58.2	44.187	0	181.64	8522900000	Q584G3
Tb927.10.1400	hypoxanthine-guanine phosphoribosyltransferase	0.381792	0	0.381792	0.0611593	0.125625	0.325531	0.104097									GO:0005654;GO:0005737;GO:0020015;GO:0031981;GO:0097014	ciliary plasm;cytoplasm;glycosome;nuclear lumen;nucleoplasm	GO:0004422	hypoxanthine phosphoribosyltransferase activity	GO:0006166	purine ribonucleoside salvage	7	44.3	23.36	0	22.052	1039100000	Q38CA0
Tb927.10.14170	aquaglyceroporin 2	0.3817	0	-0.221183	0.0213823	0.119505	-0.07423	0.160517									GO:0005737;GO:0005886;GO:0020016	ciliary pocket;cytoplasm;plasma membrane	GO:0005372;GO:0015250;GO:0015254	glycerol channel activity;water channel activity;water transmembrane transporter activity	GO:0015793	glycerol transport	3	16.7	33.593	0	46.964	1014400000	Q388I5
Tb927.11.4140	hypothetical protein, conserved	0.381666	0	-0.0941278	0.10073	0.0542025	0.234332	0.287538									GO:0005739	mitochondrion					2	21.6	24.007	0	72.675	16239000	Q386A2
Tb927.3.1980	hypothetical protein, conserved	0.381126	0	0.132053	-0.144131	0.185513	-0.0219657	-0.195613									GO:0005737;GO:0031981;GO:0097014	ciliary plasm;cytoplasm;nuclear lumen					6	22.3	32.644	0	19.214	263920000	Q57ZB3
Tb927.9.7980	hypothetical protein, conserved	0.380896	0	0.035388	0.219859	0.0998366	0.070921	-0.161037									GO:0005739	mitochondrion					2	29.7	15.754	0	38.742	281810000	Q38EF7
Tb927.2.5160	chaperone protein DnaJ, putative	0.380807	0	0.30601	0.292573	0.276749	0.242122	0.380807									GO:0005737;GO:0097014	ciliary plasm;cytoplasm	GO:0032403;GO:0051082;GO:0051087	chaperone binding;protein complex binding;unfolded protein binding	GO:0006457	protein folding	20	64.2	44.327	0	323.31	16989000000	Q585V4
Tb927.8.4100	FLA1-binding protein	0.380592	0	0.136169	0.270328	0.279945	0.219601	0.380592									GO:0005737;GO:0016021;GO:0031981;GO:0097014	ciliary plasm;cytoplasm;integral component of membrane;nuclear lumen	GO:0005515	protein binding			11	20.5	83.063	0	153.55	2572500000
Tb927.10.13660	Domain of unknown function DUF21, putative	0.3805	0	0.3805	0.0785213	0.161122	0.248613	0.239026															5	8.9	81.141	0.0077228	1.2595	123450000	Q388N3
Tb927.10.10280	microtubule-associated protein, putative	0.3804	0	0.27148	0.185106	-0.10892	0.105186	0.198167									GO:0005737;GO:0036064	ciliary basal body;cytoplasm	GO:0008017	microtubule binding			5	28.9	267.6	0	7.9566	2936300000	Q389U9
Tb927.10.13730	60S ribosomal protein L7, putative	0.379644	0	-0.0133367	-0.077062	0.168103	0.117073	-0.211541									GO:0005730;GO:0005840	nucleolus;ribosome	GO:0003735	structural constituent of ribosome	GO:0006412	translation	8	31.9	34.502	0	42.992	1230200000	Q388M6
Tb927.1.1420	conserved protein, unknown function	0.379606	0	0.285937	0.045053	0.0841653	-0.042776	0.33683									GO:0005737	cytoplasm					11	22.3	70.98	0	13.993	240790000	Q4GZ77
Tb927.10.9920	hypothetical protein, conserved	0.379375	0	-0.0258567	0.353518	0.258793	0.237817	0.0823667									GO:0005634;GO:0005730;GO:0005737;GO:0031981	cytoplasm;nuclear lumen;nucleolus;nucleus					6	20.2	44.149	0	42.038	315920000	Q389Y4
Tb927.11.10450	UDP-N-acetylglucosamine-dolichyl-phosphate N-acetylglucosaminephosphotransferase, putative	0.37936	0	-0.2282	-0.37936	-0.0753977	-0.209932	-0.315867									GO:0016021	integral component of membrane	GO:0003975	UDP-N-acetylglucosamine-dolichyl-phosphate N-acetylglucosaminephosphotransferase activity	GO:0006488	dolichol-linked oligosaccharide biosynthetic process	3	8.1	43.113	0	9.5865	127450000	Q383N4
Tb927.7.1400	Tripartite Attachment Complex Protein 60	0.378945	0	0.00981534	-0.292145	-0.36913	-0.239899	-0.198112									GO:0032473	cytoplasmic side of mitochondrial outer membrane	GO:0005515	protein binding			5	12.8	60.696	0	13.116	157280000	Q57WR0
Tb927.10.4270	coatomer subunit zeta, putative	0.378293	0	0.149401	0.263184	0.137388	0.227013	-0.115109									GO:0005794	Golgi apparatus					3	13.1	20.568	0.0036459	1.6162	192950000	Q38BH3
Tb927.11.2140	cyclic nucleotide-binding domain containing protein, putative	0.378144	0	-0.255624	-0.249654	-0.304399	-0.25203	-0.378144									GO:0005737;GO:0005930	axoneme;cytoplasm	GO:0030551	cyclic nucleotide binding			13	13.9	122.96	0	79.793	448170000	Q386U5
Tb927.10.3120	cytochrome c oxidase assembly protein, putative	0.377454	0	0.302525	0.165743	0.375209	0.377454	0.311995									GO:0005737;GO:0005739;GO:0031981;GO:0097014	ciliary plasm;cytoplasm;mitochondrion;nuclear lumen			GO:0009060	aerobic respiration	5	24.6	26.948	0	24.935	265010000	Q38BT4
Tb927.7.4670	ribosomal RNA processing protein 4	0.376858	0	-0.196946	-0.015271	-0.100502	-0.139046	-0.376858									GO:0000176;GO:0000177;GO:0000178;GO:0005634	cytoplasmic exosome (RNase complex);exosome (RNase complex);nuclear exosome (RNase complex);nucleus	GO:0000175	3'-5'-exoribonuclease activity	GO:0006364;GO:0016049	cell growth;rRNA processing	6	30.9	32.715	0	41.632	306620000	Q57X83
Tb927.8.3820	conserved protein, unknown function	0.376777	0	0.188872	-0.187905	0.069535	0.160413	0.142109									GO:0010494	cytoplasmic stress granule					6	46.3	34.81	0	51.178	815720000	Q581A2
Tb927.10.5200	hypothetical protein, conserved	0.376691	0	0.148205	0.351745	0.376691	0.230915	0.013748									GO:0005737	cytoplasm					7	26.5	47.712	0	12.957	273920000	Q38B83
Tb927.3.1300	hypothetical protein, conserved	0.375424	0	-0.222954	-0.122572	-0.0548028	-0.364177	0.0112475									GO:0005737;GO:0005794	cytoplasm;Golgi apparatus			GO:0010608	posttranscriptional regulation of gene expression	11	33.9	46.085	0	122.81	1344500000	Q57XW3
Tb927.6.4600	pre-mRNA splicing factor ATP-dependent RNA helicase, putative	0.37539	0	-0.304457	0.0709337	-0.11881	-0.183071	-0.198754									GO:0005634	nucleus					11	15.9	109.07	0	53.459	394210000	Q587C6
Tb927.10.1740	hypothetical protein, conserved	0.375382	0	-0.375382	-0.245136	-0.349787	-0.25742	-0.0031985									GO:0005634;GO:0005654	nucleoplasm;nucleus					5	17	42.369	0	46.399	163770000	Q38C68
Tb927.9.14410	RNA re-capping enzyme, cytoplasmic	0.37538	0	0.01964	0.37538	0.305707	0.165179	0.064336									GO:0005634;GO:0005730;GO:0005737	cytoplasm;nucleolus;nucleus	GO:0004484;GO:0019205	mRNA guanylyltransferase activity;nucleobase-containing compound kinase activity	GO:0036260	RNA capping	6	21.5	39.228	0	37.643	853740000	Q38D23
Tb927.11.16870	NADH-ubiquinone oxidoreductase B8 subunit	0.375232	0	0.298038	0.276773	0.37333	0.309957	0.375232									GO:0005739;GO:0020023;GO:0030964	kinetoplast;mitochondrion;NADH dehydrogenase complex			GO:0006120	mitochondrial electron transport;NADH to ubiquinone	4	35.2	18.805	0	34.422	374780000	Q380Z9
Tb927.1.1710	transmembrane protein, conserved	0.375097	0	0.0591917	0.0896088	0.25111	-0.106147	-0.123988									GO:0005634	nucleus					18	15.5	195.44	0	64.741	494770000	Q4GZ48
Tb927.4.610	PX domain containing protein, putative	0.374948	0	-0.158819	-0.259472	-0.00829947	-0.137245	0.115476															5	13.2	52.987	0	18.226	105540000	Q57ZY9
Tb927.6.3870	RNA-binding protein, putative	0.374928	0	-0.328657	0.0462705	0.0214355	-0.110834	-0.148822											GO:0003723	RNA binding	GO:0006396	RNA processing	4	16.8	22.904	0	22.438	656660000	Q585Y5
Tb927.9.4310	tricarboxylate carrier, putative	0.374232	0	0.20717	-0.128896	-0.167062	-0.135746	0.00338167									GO:0005739;GO:0005743;GO:0020023	kinetoplast;mitochondrial inner membrane;mitochondrion					12	36.7	35.625	0	135.41	8046400000	Q38FB0
Tb927.5.2770	SET domain containing protein, putative	0.374046	0	-0.177798	-0.172328	-0.374046	-0.273865	-0.219138									GO:0005654;GO:0005730;GO:0005737;GO:0031981;GO:0097014	ciliary plasm;cytoplasm;nuclear lumen;nucleolus;nucleoplasm					5	17.7	46.514	0	8.1741	676580000	Q57ZV3
Tb927.9.6530	hypothetical protein	0.373764	0	0.0591645	0.236142	0.346638	-0.0072555	0.366508															8	12.1	113.29	0	44.955	103640000	Q38ES9
Tb927.3.4270	hypothetical protein, conserved	0.373524	0	-0.0501993	-0.12475	-0.0817457	0.0783027	0.248774							+								10	17.9	99.496	0	51.025	230910000	Q580L5
Tb927.10.6230	MORN repeat containing protein	0.372697	0	0.0139821	-0.208981	-0.160007	0.163716	-0.036626									GO:0005737;GO:0005930	axoneme;cytoplasm					11	19.1	77.026	0	20.982	351180000	Q38AY3
Tb927.10.7090	Alternative oxidase, mitochondrial	0.372697	0	0.0551373	-0.207323	-0.317559	-0.186717	-0.08908							+		GO:0005737;GO:0005739;GO:0005743;GO:0097014	ciliary plasm;cytoplasm;mitochondrial inner membrane;mitochondrion	GO:0008199;GO:0009916;GO:0016491	alternative oxidase activity;ferric iron binding;oxidoreductase activity	GO:0055114	oxidation-reduction process	12	42.6	37.59	0	95.394	2428700000	Q38AQ4
Tb927.8.7080	hypothetical protein, conserved	0.372522	0	0.146006	0.256854	0.240635	0.372522	0.329772															10	8	174.77	0	43.189	102120000	Q57YR5
Tb927.3.820	LSU ribosomal protein, mitochondrial, putative	0.372029	0	0.290441	0.160946	-0.081588	0.275854	-0.0329055									GO:0005739;GO:0005762	mitochondrial large ribosomal subunit;mitochondrion			GO:0010608	posttranscriptional regulation of gene expression	4	27.1	22.174	0	6.4124	155670000	Q57WW5
Tb927.7.880	RNA-binding protein, putative	0.372029	0	0.0151357	-0.142408	0.0971027	-0.235476	-0.274926	+								GO:0005634;GO:0005829	cytosol;nucleus	GO:0003723;GO:0003729	mRNA binding;RNA binding	GO:0006396;GO:0010608	posttranscriptional regulation of gene expression;RNA processing	5	26.7	29.808	0	50.967	1987200000	Q57VT4
Tb927.1.1680	Transcription elongation factor 1 domain-containing protein	0.371771	0	-0.1734	0.198371	-0.0365384	-0.0450662	0.09186									GO:0005737;GO:0031981;GO:0097014	ciliary plasm;cytoplasm;nuclear lumen					1	8	25.724	0	55.026	101000000	Q4GZ51
Tb927.3.2420	Microsomal signal peptidase 12 kDa subunit (SPC12), putative	0.371594	0	-0.154578	0.00745233	0.0390187	0.0339262	0.217016									GO:0005737;GO:0005783	cytoplasm;endoplasmic reticulum					5	37.3	14.261	0	16.884	477010000	Q582V5
Tb927.3.5070	hypothetical protein, conserved	0.371571	0	-0.267135	0.104436	-0.102207	-0.254422	-0.0804875									GO:0005634	nucleus					13	32.4	70.365	0	38.073	465960000	Q582N0
Tb927.8.5900	Sedlin, N-terminal conserved region, putative	0.371491	0	-0.273574	0.0356878	-0.0922273	-0.335803	-0.0973902									GO:0005737;GO:0020016;GO:0031981;GO:0097014	ciliary plasm;ciliary pocket;cytoplasm;nuclear lumen					3	31.3	14.959	0	19.302	308990000	Q57YJ1
Tb927.10.4550	hypothetical protein, conserved	0.371013	0	0.371013	0.0552037	0.192171	0.0100436	0.209724									GO:0005739	mitochondrion					4	28.2	18.658	0	6.863	197610000	Q38BE6
Tb927.8.6580	Succinate dehydrogenase [ubiquinone] flavoprotein subunit, mitochondrial	0.370424	0	0.223222	-0.051015	-0.123324	-0.147202	-0.00936933								+	GO:0000331;GO:0005737;GO:0005739;GO:0005749	contractile vacuole;cytoplasm;mitochondrial respiratory chain complex II;mitochondrion;succinate dehydrogenase complex (ubiquinone)	GO:0000104	succinate dehydrogenase activity	GO:0006099	tricarboxylic acid cycle	26	59.3	66.88	0	274.14	14946000000	Q57TV5
Tb927.8.6510	ubiquitin-protein ligase, putative	0.370268	0	0.22825	0.370268	0.129068	0.069281	0.317776									GO:0005634;GO:0005737;GO:0005829;GO:0005929;GO:0031981;GO:0097014	ciliary plasm;cilium;cytoplasm;cytosol;nuclear lumen;nucleus	GO:0004842;GO:0005515	protein binding;ubiquitin-protein transferase activity	GO:0006464	cellular protein modification process	4	24.7	22.937	0	18.369	95484000	Q57TW2
Tb927.7.6930	ATPase, putative	0.369891	0	0.248638	0.0748963	-0.121253	0.18399	0.130704							+								20	54.3	55.82	0	99.906	2592400000	Q57XR3
Tb927.2.2120	Serine/threonine-protein kinase NEK22, putative	0.369831	0	0.334979	0.172979	0.286491	-0.034852	0.195452		+									GO:0004672;GO:0004674;GO:0005524	ATP binding;protein kinase activity;protein serine/threonine kinase activity	GO:0006468	protein phosphorylation	7	19	50.602	0	60.976	108560000	Q586J4
Tb927.11.8990	cation transporter, putative	0.369747	0	-0.333047	-0.220542	-0.117096	-0.271445	0.0367									GO:0005783;GO:0031966	endoplasmic reticulum;mitochondrial membrane					2	9.5	41.116	0	13.222	1275600000	Q384C9
Tb927.8.7530	3,2-trans-enoyl-CoA isomerase, mitochondrial precursor, putative	0.369725	0	-0.0458001	-0.0842417	-0.128029	-0.360012	-0.369725									GO:0005739	mitochondrion	GO:0003824	catalytic activity			7	31.8	39.776	0	121.12	5591500000	Q57V74
Tb927.8.3210	hypothetical protein, conserved	0.369253	0	-0.369253	-0.10667	-0.115359	-0.0883533	-0.0992607									GO:0005634	nucleus					3	22.1	18.741	0	9.0498	231500000	Q57YZ2
Tb927.8.3110	Mitochondrial ribosomal protein S9	0.368897	0	-0.29918	-0.112083	-0.0662938	-0.230409	0.0697171									GO:0005739;GO:0005763	mitochondrial small ribosomal subunit;mitochondrion					7	19	50.157	0	20.348	642680000	Q57W62
Tb927.11.2640	ras-like small GTPase, putative	0.368184	0	-0.0172765	0.256217	0.239928	0.317303	-0.0508807									GO:0005634;GO:0005654;GO:0005730	nucleolus;nucleoplasm;nucleus	GO:0003924;GO:0005525	GTP binding;GTPase activity			6	16.9	53.387	0	27.789	259430000	Q386P6
Tb927.9.12670	predicted zinc finger protein	0.367923	0	-0.0669575	0.00807183	0.130854	-0.23707	0.115034											GO:0003676	nucleic acid binding			2	14.6	39.051	0	8.1645	53139000	Q38DE7
Tb927.10.8830	Flagellum attachment zone protein 5	0.367727	0	0.150075	0.183234	0.367727	0.2299	0.266995									GO:0005856	cytoskeleton	GO:0005515	protein binding			4	9.6	66.659	0	30.343	763880000	Q38A91
Tb927.1.4280	hypothetical protein, conserved	0.367525	0	0.0611328	0.03776	0.0179107	-0.0137703	-0.306392													GO:0010608	posttranscriptional regulation of gene expression	13	24.5	75.277	0	44.924	665920000	Q4GYF0
Tb927.4.2350	twinfilin	0.367232	0	-0.0304109	-0.00721123	-0.174527	-0.367232	-0.157738									GO:0005730;GO:0005737;GO:0036064;GO:0072686;GO:0097014	ciliary basal body;ciliary plasm;cytoplasm;mitotic spindle;nucleolus			GO:0000022	mitotic spindle elongation	7	32.5	34.766	0	34.251	502730000	Q584F2
Tb927.9.11840	pre-rRNA-processing protein PNO1, putative	0.367153	0	-0.19083	0.176322	0.147939	0.175384	0.0583803									GO:0005634;GO:0005730;GO:0005829	cytosol;nucleolus;nucleus	GO:0003723;GO:0005515	protein binding;RNA binding	GO:0006461;GO:0042254	protein complex assembly;ribosome biogenesis	11	45.6	24.075	0	53.672	1536400000	Q38DL0
Tb927.11.5030	hypothetical protein, conserved	0.366854	0	0.0334377	0.265812	0.0328506	-0.0325035	-0.101042								+	GO:0005739;GO:0036064	ciliary basal body;mitochondrion					9	35	35.573	0	70.013	1315500000	Q385R5
Tb927.8.2570	hypothetical protein, conserved	0.366648	0	-0.296575	-0.366648	-0.224261	-0.230265	-0.307105															3	10.4	48.529	0	24.233	680640000	Q57XD2
Tb927.9.3000	cytidine deaminase	0.366373	0	-0.208535	0.0933162	0.0950424	-0.27133	-0.103958											GO:0004126;GO:0008270;GO:0016787	cytidine deaminase activity;hydrolase activity;zinc ion binding	GO:0006216;GO:0010608;GO:0043097;GO:0046087	cytidine catabolic process;cytidine metabolic process;posttranscriptional regulation of gene expression;pyrimidine nucleoside salvage	4	36.3	19.171	0	9.4988	347220000	Q38FM3
Tb927.10.10610	protein tyrosine phosphatase, putative	0.3663	0	-0.3663	-0.309899	-0.0099	-0.0599023	-0.104541									GO:0005743;GO:0016020;GO:0020015	glycosome;membrane;mitochondrial inner membrane	GO:0004725	protein tyrosine phosphatase activity			2	10.9	25.449	0	49.04	793840000	Q389R7
Tb927.7.3360	farnesyl pyrophosphate synthase	0.366184	0	0.118805	-0.0167352	-0.0693597	-0.247379	0.0313471									GO:0005783;GO:0005829	cytosol;endoplasmic reticulum	GO:0004161;GO:0004337	dimethylallyltranstransferase activity;geranyltranstransferase activity	GO:0006695;GO:0045337	cholesterol biosynthetic process;farnesyl diphosphate biosynthetic process	7	27.8	41.999	0	76.888	1110000000	Q57WF1
Tb927.8.2450	5-AMP-activated protein kinase subunit beta	0.366159	0	0.285423	0.120683	-0.0807352	0.123375	0.201768		+							GO:0005737;GO:0005929;GO:0020015	cilium;cytoplasm;glycosome					8	39.7	34.491	0	13.671	257370000	Q57XE4
Tb927.11.10370	glycosyl hydrolase-like protein	0.365892	0	-0.226563	0.13933	0.110987	-0.0123617	0.0224313									GO:0005794	Golgi apparatus	GO:0004553	hydrolase activity;hydrolyzing O-glycosyl compounds	GO:0005975	carbohydrate metabolic process	13	16.7	118.83	0	94.876	1149400000	Q383P2
Tb927.6.3780	E3 ubiquitin-protein ligase, putative	0.365851	0	0.156282	-0.081318	0.20969	0.205118	0.284533											GO:0003676;GO:0004842;GO:0008270	nucleic acid binding;ubiquitin-protein transferase activity;zinc ion binding	GO:0070936	protein K48-linked ubiquitination	6	16.1	54.783	0	9.942	58558000	Q585X6
Tb927.9.1700	btb/poz domain containing protein, putative	0.365799	0	0.0640007	0.277825	0.00560023	0.107613	-0.0879739								+							12	26.3	67.667	0	56.428	377370000	Q38FX9
Tb927.11.11610	Cactus-binding C-terminus of cactin protein, putative	0.365315	0	-0.136864	0.223934	0.228451	0.0934938	0.0981798									GO:0005634;GO:0005635;GO:0005654	nuclear envelope;nucleoplasm;nucleus					9	22	64.588	0	36.099	106990000	Q383B9
Tb927.11.2740	hypothetical protein, conserved	0.365252	0	0.115156	-0.0493633	-0.250095	0.0142703	0.0330435															10	19.5	93.337	0	35.914	467160000	Q386N6
Tb927.10.1720	ATP-dependent DEAD/H RNA helicase, putative	0.365202	0	-0.259656	0.105546	-0.11231	0.0380663	-0.101639									GO:0005634	nucleus	GO:0005524;GO:0008026	ATP binding;ATP-dependent helicase activity			16	28.9	66.419	0	41.559	1228900000	Q38C70
Tb927.10.13860	GPI-anchor transamidase subunit 8 (GPI8)	0.365121	0	-0.132403	-0.339103	-0.365121	-0.338448	-0.0941758									GO:0005635;GO:0005783	endoplasmic reticulum;nuclear envelope					5	21.3	36.798	0	27.657	557610000	Q388L3
Tb927.7.6230	ADP-ribosylation factor, putative	0.364982	0	0.184956	-0.0145968	0.011622	0.350385	0.036271								+	GO:0005737;GO:0031981;GO:0097014	ciliary plasm;cytoplasm;nuclear lumen			GO:0010608	posttranscriptional regulation of gene expression	5	45.3	20.714	0	59.428	1276200000	Q57VI8
Tb927.11.16410	enolase, putative	0.364975	0	0.225574	0.0732096	-0.139402	-0.104871	0.161664									GO:0000015;GO:0005737;GO:0005930	axoneme;cytoplasm;phosphopyruvate hydratase complex	GO:0004634	phosphopyruvate hydratase activity	GO:0006096	glycolytic process	2	8.1	55.68	0	5.2132	377200000	Q381E5
Tb927.11.180	electron transfer flavoprotein, putative	0.364702	0	-0.070163	-0.0461248	-0.13789	-0.364702	-0.102524									GO:0005739;GO:0020023	kinetoplast;mitochondrion	GO:0009055	electron transfer activity	GO:0055114	oxidation-reduction process	6	32.3	29.949	0	69.333	952190000	Q387N3
Tb927.11.4850	hypothetical protein, conserved	0.364322	0	0.179715	0.114514	0.355958	-0.0083635	0.0297355									GO:0005739;GO:0016021	integral component of membrane;mitochondrion					7	22.1	50.425	0	42.237	376700000	Q385T3
Tb927.11.6600	conserved protein, unknown function	0.364047	0	-0.181658	-0.063462	-0.269551	-0.364047	-0.157552									GO:0005737;GO:0010494;GO:0031981;GO:0097014	ciliary plasm;cytoplasm;cytoplasmic stress granule;nuclear lumen			GO:0010608;GO:0044145;GO:0052106	modulation of development of symbiont involved in interaction with host;posttranscriptional regulation of gene expression;quorum sensing involved in interaction with host	8	26.8	56.877	0	26.479	592640000	Q385A9
Tb927.11.15470	methionyl-tRNA formyltransferase	0.363888	0	-0.0319447	0.298343	0.181651	-0.0655449	0.213171									GO:0005739;GO:0020023	kinetoplast;mitochondrion	GO:0004479	methionyl-tRNA formyltransferase activity	GO:0006431	methionyl-tRNA aminoacylation	3	7.1	71.337	0	21.339	23253000	Q381N8
Tb927.7.2620	SSU ribosomal protein, mitochondrial, putative	0.36387	0	-0.12876	0.23511	0.198579	0.213475	0.0644382							+		GO:0005739;GO:0005763	mitochondrial small ribosomal subunit;mitochondrion					4	12.9	34.549	0	9.788	73276000	Q57XL2
Tb927.7.4340	Protein of unknown function (DUF1253), putative	0.363839	0	-0.265286	0.0985522	-0.189772	-0.155158	-0.0976774									GO:0005634	nucleus					10	14.3	98.13	0	17.085	439740000	Q57UR4
Tb927.11.12030	hypothetical protein, conserved	0.363778	0	-0.328972	-0.211015	0.00186567	-0.157643	-0.361912								+	GO:0005634	nucleus					4	19.4	39.296	0	179.35	153920000	Q382X8
Tb927.8.3160	hypothetical protein, conserved	0.363709	0	-0.252951	-0.0256427	-0.363709	-0.216414	-0.0208822									GO:0005739	mitochondrion					3	28.2	18.646	0	16.435	67363000	Q57YZ7
Tb927.11.11630	LSU ribosomal protein, mitochondrial, putative	0.36367	0	0.105737	-0.212034	-0.0367289	0.151636	-0.0239947									GO:0005739;GO:0005762	mitochondrial large ribosomal subunit;mitochondrion					4	27.7	28.476	0	10.29	332330000	Q383B7
Tb927.11.6350	AAA ATPase, putative	0.363428	0	-0.104237	-0.30119	-0.170827	-0.356668	-0.363428									GO:0005634	nucleus	GO:0016887	ATPase activity			13	12.4	141.13	0	9.9963	208350000	Q385D4
Tb927.10.8890	kinetoplast DNA-associated protein, putative	0.363382	0	-0.363382	-0.250049	-0.105484	-0.240788	-0.322785									GO:0005739;GO:0020023	kinetoplast;mitochondrion	GO:0003677	DNA binding	GO:0006323	DNA packaging	4	17.7	23.503	0	3.9539	442180000	Q38A85
Tb927.11.5250	hypothetical protein, conserved	0.362857	0	0.0712495	0.010157	-0.111831	0.119561	-0.243296									GO:0005634	nucleus					9	7.8	177.31	0	14.063	764310000	Q385P3
Tb927.10.12850	ttaggg binding factor	0.362752	0	-0.335838	-0.0420746	-0.0979924	0.0269137	-0.321633									GO:0005634;GO:0005654	nucleoplasm;nucleus					6	22.5	41.512	0	36.553	483570000	Q388W1
Tb927.10.9260	hypothetical protein, conserved	0.362731	0	0.303553	0.181347	-0.0591777	0.251094	0.220322									GO:0005739	mitochondrion					6	22.5	35.617	0	102.29	792120000	Q38A48
Tb927.10.14860	NADH-ubiquinone oxidoreductase B14 subunit	0.362379	0	0.181595	0.189328	0.18417	0.343332	0.362379									GO:0005739;GO:0030964	mitochondrion;NADH dehydrogenase complex					15	25.8	83.434	0	85.559	951790000	Q388C0
Tb927.10.4220	hypothetical protein, conserved	0.362345	0	-0.0842292	0.278116	0.143969	0.0633071	0.0977786								+							5	24.6	34.243	0	14.422	283540000	Q38BH8
Tb927.9.10580	3-demethylubiquinone-9 3-methyltransferase, putative	0.362345	0	0.135999	0.0442243	0.012927	-0.175611	-0.226347									GO:0005737;GO:0005739;GO:0020023;GO:0031966	cytoplasm;kinetoplast;mitochondrial membrane;mitochondrion	GO:0004395	hexaprenyldihydroxybenzoate methyltransferase activity	GO:0006743	ubiquinone metabolic process	6	25.7	31.206	0	51.667	799960000	Q38DV8
Tb927.4.3690	Mitochondrial SSU ribosomal protein, putative	0.362105	0	0.239536	0.0944412	0.362105	0.0163376	0.259275									GO:0005739;GO:0005763	mitochondrial small ribosomal subunit;mitochondrion					4	11.4	48.527	0	34.923	171820000	Q585I1
Tb927.9.8260	rhomboid-like protein	0.361927	0	-0.00309072	0.27831	0.351022	0.0773037	-0.0109049									GO:0005739;GO:0005743;GO:0005744;GO:0031966	mitochondrial inner membrane;mitochondrial inner membrane presequence translocase complex;mitochondrial membrane;mitochondrion			GO:0030150	protein import into mitochondrial matrix	2	9.1	36.786	0	42.011	266520000	Q38ED9
Tb927.6.4960	Zinc finger CCCH domain-containing protein 47	0.361375	0	0.151697	0.095719	0.03005	0.169772	0.361375											GO:0003676;GO:0003723	nucleic acid binding;RNA binding			5	28	29.178	0	59.982	497130000	Q586G8
Tb927.11.5810	Surfeit locus protein 6, putative	0.361129	0	-0.288773	0.072356	-0.074098	0.00426567	-0.0917727															1	7.3	22.133	0	63.039	73085000	Q385I7
Tb927.8.550	peptide methionine sulfoxide reductase, putative	0.360266	0	-0.109103	-0.19656	-0.328307	-0.360266	-0.225988								+	GO:0005737;GO:0031981;GO:0097014	ciliary plasm;cytoplasm;nuclear lumen	GO:0008113	peptide-methionine (S)-S-oxide reductase activity	GO:0006464	cellular protein modification process	3	16.4	20.366	0	6.5164	581000000	Q57YH5
Tb927.7.6790	hypothetical protein, conserved	0.359878	0	-0.298034	-0.12511	-0.351751	-0.158615	-0.359878							+								7	17.5	58.772	0	60.747	1028500000	Q57Y50
Tb927.10.5990	Centrosomal protein of 57 kDa, putative	0.359507	0	-0.106135	0.014649	-0.0162547	0.253373	0.0004702									GO:0035869;GO:0036064	ciliary basal body;ciliary transition zone			GO:0010608	posttranscriptional regulation of gene expression	14	37.5	50.768	0	102.58	430080000	Q38B06
Tb927.8.6050	hypothetical protein, conserved	0.359461	0	-0.137048	0.132378	0.222412	0.217868	0.170662									GO:0005634;GO:0005635	nuclear envelope;nucleus					3	19	27.343	0	12.033	291880000	Q57YK6
Tb927.3.3690	flagellar radial spoke protein-like, putative	0.359406	0	-0.0925911	0.038673	-0.0436432	0.266815	0.100328									GO:0005930	axoneme					18	41.6	60.992	0	102.17	3437600000	Q57WA5
Tb927.11.3480	Sin-like protein conserved region, putative	0.359395	0	-0.075372	0.249778	0.176362	-0.109617	0.135756									GO:0005634;GO:0005654;GO:0005737	cytoplasm;nucleoplasm;nucleus					7	19.3	78.606	0	32.408	401220000	Q386G3
Tb927.8.6270	hypothetical protein, conserved	0.359114	0	-0.088536	0.0514982	-0.169796	0.189318	-0.07694															9	16.4	69.168	0	15.961	245990000	Q57YM8
Tb927.10.3230	CMGC/MAPK protein kinase, putative	0.358694	0	0.160061	-0.138569	-0.172434	-0.198633	-0.136124		+							GO:0005737;GO:0097014	ciliary plasm;cytoplasm	GO:0004713;GO:0005524	ATP binding;protein tyrosine kinase activity	GO:0006468	protein phosphorylation	5	15.8	42.206	0	53.699	436110000	Q38BS3
Tb927.10.10780	hypothetical protein, conserved	0.358627	0	0.265548	0.358627	0.272082	0.273778	0.179894							+		GO:0005739;GO:0020023	kinetoplast;mitochondrion					4	21.5	23.3	0	7.5095	517190000	Q389Q1
Tb927.11.850	Atypical serine/threonine protein kinase BUD32, putative	0.358286	0	-0.154186	0.0536695	-0.216911	-0.304616	-0.0544546		+							GO:0005634;GO:0005654	nucleoplasm;nucleus	GO:0004672	protein kinase activity	GO:0006468	protein phosphorylation	5	28	27.013	0	10.469	632530000	Q387G5
Tb927.4.1610	Tripartite attachment complex 40	0.35822	0	-0.00587243	0.279368	0.180268	0.352347	0.0442396									GO:0005737;GO:0005741	cytoplasm;mitochondrial outer membrane					9	40.7	39.631	0	58.218	434270000	Q581S0
Tb927.11.1090	calpain-like protein, putative	0.357815	0	0.166482	0.228045	0.277754	0.317414	0.357815								+	GO:0005929	cilium	GO:0004198	calcium-dependent cysteine-type endopeptidase activity	GO:0006508	proteolysis	12	2.7	658.93	0	203.48	28608000000	Q387E1
Tb927.4.1900	Methyltransferase domain/Methyltransferase involved in Williams-Beuren syndrome, putative	0.357698	0	-0.35487	-0.0742429	0.00282747	-0.0751539	-0.127987									GO:0005730;GO:0005737	cytoplasm;nucleolus					3	16.9	42.102	0	26.478	660070000	Q583K3
Tb927.8.4820	eukaryotic translation initiation factor 4 gamma 3	0.357636	0	0.172189	0.272317	0.357636	0.257951	0.245433	+								GO:0005737;GO:0010494;GO:0016281	cytoplasm;cytoplasmic stress granule;eukaryotic translation initiation factor 4F complex			GO:0006412;GO:0010608	posttranscriptional regulation of gene expression;translation	22	45	69.338	0	222.11	5019400000	Q57UX0
Tb927.7.5260	Cytochrome c oxidase biogenesis protein Cmc1 like, putative	0.357611	0	-0.159535	-0.209574	0.109352	-0.0973569	-0.248259									GO:0005739	mitochondrion					3	19.2	22.68	0	3.714	175610000	Q57ZG3
Tb927.11.3920	hypothetical protein, conserved	0.357415	0	0.357415	0.04458	0.246007	0.14537	0.255806															10	18.1	74.746	0	74.656	299500000	Q386C2
Tb927.10.830	adenylate kinase, putative	0.357339	0	-0.0994735	-0.246102	-0.311242	-0.357339	-0.097195								+	GO:0005829;GO:0005929;GO:0020015	cilium;cytosol;glycosome	GO:0004017;GO:0005524	adenylate kinase activity;ATP binding			10	49.6	29.765	0	33.924	2116700000	Q38CF7
Tb927.4.2550	hypothetical protein, conserved	0.357144	0	-0.178254	-0.173512	-0.318676	-0.15777	-0.357144									GO:0005739	mitochondrion					4	17.5	35.691	0	9.4445	96481000	Q584D2
Tb927.11.5960	hypothetical protein, conserved	0.357108	0	-0.229525	-0.0592731	0.0597189	-0.297389	0.0496413							+						GO:0010608	posttranscriptional regulation of gene expression	3	40.2	11.278	0	121.43	2170400000	Q385H2
Tb927.2.5930	hypothetical protein, conserved	0.356776	0	0.333366	0.235827	0.235757	-0.0103893	0.346386									GO:0005739	mitochondrion					10	30.8	60.489	0	112.78	694160000	Q586C1
Tb927.10.6070	universal minicircle sequence binding protein 1	0.3567	0	0.085188	0.15026	0.166488	0.277337	0.3567	+						+		GO:0005737;GO:0031981	cytoplasm;nuclear lumen	GO:0003676;GO:0003729	mRNA binding;nucleic acid binding	GO:0000278;GO:0033955	mitochondrial DNA inheritance;mitotic cell cycle	6	54.3	14.566	0	82.921	4893900000	Q38AZ9
Tb927.7.5520	peptidyl-tRNA hydrolase, putative	0.356511	0	0.155143	-0.003485	0.0124095	0.210664	0.353026									GO:0005634	nucleus					3	21.4	22.366	0	13.391	59680000	Q582G7
Tb927.5.930	NADH-dependent fumarate reductase	0.356491	0	0.13358	0.0997927	-0.0333547	0.323137	0.218787							+		GO:0005737;GO:0020015;GO:0097014	ciliary plasm;cytoplasm;glycosome	GO:0016156	fumarate reductase (NADH) activity			28	27.2	123.69	0	323.31	43462000000	Q57W38
Tb927.4.630	conserved protein	0.355843	0	0.355843	0.226479	0.221657	0.291508	0.288257									GO:0005737;GO:0005739	cytoplasm;mitochondrion					8	33.2	33.88	0	37.548	452510000	Q57ZZ1
Tb927.4.3160	dihydroxyacetone phosphate acyltransferase, putative	0.355784	0	-0.056521	0.299263	-0.0278357	0.119438	0.175567									GO:0005737;GO:0020015;GO:0020022	acidocalcisome;cytoplasm;glycosome			GO:0008611	ether lipid biosynthetic process	18	20.8	137.14	0	28.908	1016000000	Q583Z3
Tb927.10.2930	hypothetical protein, conserved	0.355699	0	0.0963697	-0.0259777	0.0348707	0.156687	-0.199012									GO:0005737;GO:0020016	ciliary pocket;cytoplasm					18	38.7	80.866	0	83.703	1127600000	Q38BV2
Tb927.5.3710	Inositol phosphosphingolipids phospholipase C	0.355502	0	-0.151146	0.10748	0.0151513	-0.248022	-0.101046									GO:0005739;GO:0005783	endoplasmic reticulum;mitochondrion	GO:0004767	sphingomyelin phosphodiesterase activity	GO:0006685;GO:0046513;GO:0071468	cellular response to acidic pH;ceramide biosynthetic process;sphingomyelin catabolic process	9	19.7	65.019	0	117.1	341410000	Q57U95
Tb927.6.2080	Mitochondrial SSU ribosomal protein, putative	0.355068	0	-0.102788	0.252281	0.00251547	0.00633827	0.175024									GO:0005737;GO:0005739;GO:0005763	cytoplasm;mitochondrial small ribosomal subunit;mitochondrion					6	22.5	45.886	0	70.817	1044500000	Q584U8
Tb927.9.6880	cAMP-specific phosphodiesterase, putative	0.354227	0	0.227452	0.161848	0.280274	-0.0561383	0.298089									GO:0005737;GO:0005930;GO:0097014	axoneme;ciliary plasm;cytoplasm	GO:0004115	3';5'-cyclic-AMP phosphodiesterase activity			8	20.9	72.857	0	68.394	365640000	Q38EQ0
Tb927.8.1510	ATP-dependent RNA helicase DBP2B, putative	0.353927	0	-0.198543	0.05971	0.155383	-0.0198333	-0.04208	+								GO:0005634;GO:0005654;GO:0005730;GO:0031981	nuclear lumen;nucleolus;nucleoplasm;nucleus	GO:0003729;GO:0005524;GO:0008026	ATP binding;ATP-dependent helicase activity;mRNA binding			29	65.2	62.439	0	239.34	8158500000	Q580H2
Tb927.11.10350	hypothetical protein, conserved	0.353469	0	-0.303846	-0.270855	-0.353469	-0.296291	-0.13702									GO:0005737;GO:0005930	axoneme;cytoplasm					2	8	38.941	0	5.0367	110590000	Q383P4
Tb927.6.1580	polynucleotide kinase 3-phosphatase, putative	0.353379	0	-0.256474	-0.131818	-0.338486	0.0148931	-0.173517									GO:0005634	nucleus					5	17.6	53.126	0	12.488	226910000	Q585Q2
Tb927.10.13270	Periodic tryptophan protein 2 homolog, putative	0.35329	0	-0.301645	0.002488	0.051645	-0.084187	-0.0799783									GO:0005634;GO:0032040;GO:0034388	nucleus;Pwp2p-containing subcomplex of 90S preribosome;small-subunit processome	GO:0030515	snoRNA binding			11	18.5	102.91	0	54.095	527100000	Q388S0
Tb927.11.11430	cullin 1, putative	0.35289	0	-0.222061	-0.170312	-0.128979	-0.35289	-0.121161									GO:0019005;GO:0031461	cullin-RING ubiquitin ligase complex;SCF ubiquitin ligase complex			GO:0006511;GO:0008283	cell proliferation;ubiquitin-dependent protein catabolic process	10	16.6	91.936	0	53.039	600090000	Q383D5
Tb927.5.560	hypothetical protein, conserved	0.352877	0	0.116669	-0.143456	0.209421	0.105092	0.0861385									GO:0005739	mitochondrion					2	6.5	57.756	0	7.3512	36097000	Q57VV7
Tb927.9.8815	hypothetical protein	0.352577	0	0.0948017	0.248751	0.05443	0.223302	0.352577															2	24.4	9.7592	0	17.538	602860000
Tb927.8.640	Dpy-30 motif containing protein, putative	0.352495	0	0.244082	0.21084	0.255129	-0.0973657	-0.0383407															3	40.7	12.203	0	6.1708	87693000	Q57YG6
Tb927.6.4560	Mitochondrial SSU ribosomal protein, putative	0.352466	0	-0.106965	-0.0579318	-0.0458936	-0.352466	-0.171606									GO:0005739;GO:0005763	mitochondrial small ribosomal subunit;mitochondrion					10	29.7	47.192	0	28.067	147580000	Q587C2
Tb927.10.13280	hypothetical protein, conserved	0.351461	0	0.187828	0.177199	0.351461	0.259594	0.27717									GO:0005737	cytoplasm					54	28.5	286.2	0	323.31	7716600000	Q388R9
Tb927.3.1560	TRF-Interacting Factor 2	0.351433	0	-0.181838	-0.0997261	-0.119515	-0.351433	-0.211911									GO:0005654;GO:0005737;GO:0031981;GO:0097014	ciliary plasm;cytoplasm;nuclear lumen;nucleoplasm					6	31.8	42.111	0	37.824	245210000	Q57XY9
Tb927.11.15450	Basal body protein	0.351418	0	-0.174786	-0.0527233	-0.112693	-0.120185	-0.351418									GO:0036064	ciliary basal body					2	17.5	269.62	0	30.582	1269100000	Q381P0
Tb927.9.4500	heat shock protein, putative	0.350682	0	0.259103	0.286811	0.350682	0.342828	0.172316									GO:0005743;GO:0005783	endoplasmic reticulum;mitochondrial inner membrane			GO:0006457	protein folding	15	23.2	91.117	0	40.093	1173900000	Q38F93
Tb927.10.14280	mitochondrial carrier protein	0.350353	0	0.235951	0.0128968	0.0335777	0.145318	-0.114403							+		GO:0005737;GO:0005739;GO:0016020	cytoplasm;membrane;mitochondrion					1	5.6	33.004	0	50.437	181640000	Q388H4
Tb11.v5.0365	hypothetical protein, conserved	0.35027	0	-0.0028807	-0.205686	0.106136	-0.244135	-0.168418															3	4.4	82.854	0	65.719	475140000
Tb927.11.10570	LSU ribosomal protein, mitochondrial, putative	0.350233	0	0.0493443	-0.00834623	-0.215354	0.0460812	0.134879									GO:0005739;GO:0005762	mitochondrial large ribosomal subunit;mitochondrion					5	18	39.513	0	11.301	194920000	Q383M2
Tb927.7.5770	Nuclear Dbf2-related kinase	0.349716	0	0.0502602	0.153345	0.101914	0.217901	0.349716		+							GO:0005654;GO:0005737;GO:0005829;GO:0097014	ciliary plasm;cytoplasm;cytosol;nucleoplasm	GO:0004672;GO:0005524	ATP binding;protein kinase activity	GO:0000281;GO:0006468;GO:0008283;GO:0051726	cell proliferation;mitotic cytokinesis;protein phosphorylation;regulation of cell cycle	7	18.1	53.01	0	6.0872	356910000	Q582J2
Tb927.7.4450	hypothetical protein, conserved	0.349678	0	-0.107868	-0.255394	-0.012612	0.0942839	-0.227175									GO:0005634;GO:0005819	nucleus;spindle					13	20	113.23	0	39.24	293120000	Q57X61
Tb927.7.3270	hypothetical protein, conserved	0.349591	0	0.123811	0.0134463	0.114232	-0.22578	0.0306194									GO:0005739	mitochondrion					10	14.6	90.386	0	9.4446	163790000	Q57WE2
Tb927.2.3030	ATP-dependent Clp protease subunit, heat shock protein 78 (HSP78), putative	0.349427	0	0.349427	0.103637	0.114703	0.042091	0.348132									GO:0005739;GO:0009841	mitochondrial endopeptidase Clp complex;mitochondrion	GO:0004252;GO:0051082	serine-type endopeptidase activity;unfolded protein binding	GO:0006457;GO:0006508	protein folding;proteolysis	34	47.2	90.664	0	239.39	15514000000	Q587G1
Tb927.7.3330	Flagellar attachment zone protein 10	0.349074	0	0.0891997	0.255811	0.274626	0.306201	0.349074	+				+			+	GO:0005886;GO:0005929;GO:0043234;GO:0051286	cell tip;cilium;plasma membrane;protein complex	GO:0003729;GO:0032403	mRNA binding;protein complex binding			51	42	502.65	0	323.31	13785000000	Q57WE8
Tb927.11.2010	hypothetical protein, conserved	0.348752	0	0.031449	0.197254	0.272074	-0.076678	0.0674483									GO:0005739	mitochondrion					5	17	50.298	0	17.753	119050000	Q386V8
Tb927.3.4210	hypothetical protein, conserved	0.348673	0	0.091547	-0.0434445	-0.0436801	-0.0293309	0.304992									GO:0005739	mitochondrion					6	6.4	192.82	0	23.782	88044000	Q580M1
Tb927.11.290	Phosphatase and tensin homolog, putative	0.348644	0	0.192724	-0.0296995	0.064075	-0.155919	-0.0033665									GO:0005737	cytoplasm			GO:0044145;GO:0052106	modulation of development of symbiont involved in interaction with host;quorum sensing involved in interaction with host	3	16.5	28.978	0	121.28	76981000	Q387M2
Tb927.2.5900	hypothetical protein, conserved	0.348621	0	0.338854	0.218569	0.0833837	0.021406	0.348621									GO:0005739	mitochondrion					3	4.7	113.14	0	30.853	56268000	Q586C3
Tb927.10.7610	NADH-ubiquinone oxidoreductase complex I subunit, putative	0.348598	0	-0.162287	-0.348598	-0.279239	-0.171872	-0.1942									GO:0005739;GO:0030964	mitochondrion;NADH dehydrogenase complex					17	18.1	165.1	0	90.121	430290000	Q38AK3
Tb927.11.4330	hypothetical protein, conserved	0.348359	0	0.282773	0.334998	0.348359	0.222947	0.287425									GO:0005739	mitochondrion					5	39.7	21.02	0	13.477	383340000	Q385Y4
Tb927.7.3290	WD domain, G-beta repeat, putative	0.348151	0	0.154036	0.184374	0.174218	0.114327	-0.163777															8	30.6	40.159	0	78.707	578750000	Q57WE4
Tb927.11.4160	predicted C2 domain protein	0.348073	0	-0.00811247	0.281269	-0.0668041	0.0264734	0.169883									GO:0005737	cytoplasm					8	10	136.31	0	46.555	290200000	Q386A0
Tb927.4.4950	hypothetical protein, conserved	0.34788	0	0.0224113	0.120513	-0.0303373	-0.108716	-0.227368									GO:0005634;GO:0005730	nucleolus;nucleus					2	6.7	61.287	0	78.014	1015100000	Q584L0
Tb927.2.2520	Mitochondrial outer membrane protein porin 2	0.347875	0	0.347875	0.131191	0.0807469	0.10369	0.26938									GO:0005739;GO:0005741;GO:0016281;GO:0031307;GO:0046930	eukaryotic translation initiation factor 4F complex;integral component of mitochondrial outer membrane;mitochondrial outer membrane;mitochondrion;pore complex	GO:0008308;GO:0015288	porin activity;voltage-gated anion channel activity	GO:0006811;GO:0006839	ion transport;mitochondrial transport	18	75.9	29.189	0	184.12	27531000000
Tb927.9.12480	dynein light chain type 1, putative	0.347541	0	-0.347541	-0.0484097	-0.022169	-0.171528	-0.032527									GO:0005737;GO:0005739;GO:0005930	axoneme;cytoplasm;mitochondrion					3	23.2	17.452	0	8.5465	198430000	Q38DF9
Tb927.4.620	hypothetical protein, conserved	0.347483	0	-0.152703	0.127838	0.037823	0.111064	-0.219644									GO:0005737;GO:0005929	cilium;cytoplasm					12	6.4	276.14	0	35.827	201210000	Q57ZZ0
Tb927.4.3540	hypothetical protein, conserved	0.347402	0	-0.314334	-0.0838344	-0.170949	-0.182912	0.0330683									GO:0005634	nucleus					4	14.2	41.174	0	187.61	296040000	Q585J6
Tb927.4.1510	phospholipid-translocating ATPase, putative	0.347017	0	0.02817	-0.216916	-0.171573	-0.0883027	0.130101									GO:0005737;GO:0020016	ciliary pocket;cytoplasm					7	7.2	121.53	0	21.606	280630000	Q581T0
Tb927.6.3610	SET domain containing protein, putative	0.3469	0	0.0704586	-0.0317862	-0.111584	0.0282126	0.235317									GO:0005739	mitochondrion					7	32.2	38.967	0	6.6083	228860000	Q585V9
Tb927.4.2300	hypothetical protein, conserved	0.346815	0	0.346815	0.108009	0.239125	0.0604103	0.179156															13	26.5	80.56	0	76.399	617180000	Q584F7
Tb927.3.640	hypothetical protein, conserved	0.34669	0	-0.103941	0.201162	0.204678	-0.142012	0.137062															5	24	32.723	0	154.86	1264300000	Q57WU7
Tb927.7.6340	hypothetical protein, conserved	0.346358	0	0.111684	0.317892	0.305767	-0.0284651	0.179338															8	24.4	48.093	0	30.762	873450000	Q582M5
Tb927.11.12470	hypothetical protein, conserved	0.346276	0	0.0237216	0.346276	0.217494	0.294865	0.284358															10	7.8	238.27	0	45.138	158570000	Q382T4
Tb927.9.6650	tRNA synthetases class II (A)/Threonyl and Alanyl tRNA synthetase second additional domain containing protein, putative	0.346201	0	0.280585	0.144728	0.13096	-0.0656161	0.159213									GO:0005737	cytoplasm					13	36.5	52.057	0	45.432	759330000	Q38ES2
Tb927.9.8380	hypothetical protein, conserved	0.346131	0	-0.229339	0.0942887	0.0740667	0.0723563	0.116793							+								4	41.4	17.149	0	18.441	279680000	Q38EC9
Tb927.11.7270	proteasome beta 3 subunit, putative	0.345632	0	-0.117065	0.126354	0.0210441	-0.219278	-0.0348374									GO:0005654;GO:0005737;GO:0019774	beta-subunit complex;cytoplasm;nucleoplasm;proteasome core complex	GO:0004175	endopeptidase activity	GO:0006511	ubiquitin-dependent protein catabolic process	7	46.3	22.484	0	74.612	1457200000	Q384T8
Tb927.11.350	RNA-binding protein, putative	0.345624	0	0.345624	0.199004	0.0605885	0.291896	0.178498								+	GO:0005730;GO:0005737;GO:0005739;GO:0016281	cytoplasm;eukaryotic translation initiation factor 4F complex;mitochondrion;nucleolus					6	18.9	47.513	0	16.381	437850000	Q387L6
Tb927.11.5190	leucine-rich repeat protein (LRRP), putative	0.345409	0	0.120478	0.0512235	0.0931175	0.28353	0.345409									GO:0005737;GO:0005929;GO:0005930	axoneme;cilium;cytoplasm					9	8.5	168.29	0	23.997	71664000	Q385P9
Tb927.9.7540	cysteine peptidase, Clan CA, family C2, putative	0.345231	0	-0.0788703	-0.11274	-0.33056	-0.241813	-0.345231									GO:0005622	intracellular	GO:0004198	calcium-dependent cysteine-type endopeptidase activity	GO:0006508	proteolysis	19	36.4	95.448	0	153.91	1383700000	Q38EJ3
Tb927.8.4010	Flagellum adhesion protein 1	0.345151	0	0.168038	0.19291	0.181948	0.313252	0.345151									GO:0005929;GO:0016021;GO:0020016	ciliary pocket;cilium;integral component of membrane	GO:0005515	protein binding			12	29.3	59.462	0	71.49	1791700000	Q581C1
Tb927.11.11310	hypothetical protein, conserved	0.345122	0	0.185257	0.213718	0.119159	0.345122	0.136344															5	11.2	55.612	0	28.124	128970000	Q383E7
Tb927.4.4560	hypothetical protein, conserved	0.344574	0	0.220052	0.258387	0.344574	0.191954	0.28065									GO:0005737	cytoplasm					2	3.1	117.5	0	21.633	80124000	Q583E1
Tb927.10.7620	mitochondrial ATP-dependent zinc metallopeptidase, putative	0.344273	0	0.1122	-0.0672036	0.277069	0.088696	0.0751183							+		GO:0005737;GO:0005739	cytoplasm;mitochondrion	GO:0004222;GO:0051082	metalloendopeptidase activity;unfolded protein binding	GO:0000278;GO:0006508	mitotic cell cycle;proteolysis	11	27.4	71.088	0	92.714	816170000	Q38AK2
Tb927.4.2750	hypothetical protein, conserved	0.34423	0	0.192243	0.0322167	0.0137589	0.00655067	-0.151987									GO:0005737;GO:0031981;GO:0097014	ciliary plasm;cytoplasm;nuclear lumen					11	45.8	31.517	0	109.95	954790000	D6XFL1
Tb927.9.5410	hypothetical protein, conserved	0.344109	0	-0.0649645	0.0972618	0.0708107	0.279145	0.147975									GO:0005930	axoneme					6	23.9	34.163	0	42.663	436890000	Q38F14
Tb927.10.15380	U3 snoRNA-associated protein UTP11, putative	0.343901	0	-0.126461	0.202007	0.21744	0.12522	0.147297									GO:0005730;GO:0030529	nucleolus;ribonucleoprotein complex			GO:0006364	rRNA processing	3	12.1	40.445	0	30.73	257760000	Q387X5
Tb927.10.3260	Long-chain-fatty-acid--CoA ligase 5 (EC 6.2.1.3) (Long-chain acyl-CoA synthetase 5) (LACS 5), putative	0.343822	0	-0.0218453	0.0984878	-0.194524	0.149298	-0.113786									GO:0005654;GO:0005737;GO:0005886;GO:0020016;GO:0097014	ciliary plasm;ciliary pocket;cytoplasm;nucleoplasm;plasma membrane	GO:0003824;GO:0004467	catalytic activity;long-chain fatty acid-CoA ligase activity	GO:0030497	fatty acid elongation	24	40.8	78.983	0	261.06	10039000000	Q38BS1
Tb927.11.7430	hypothetical protein, conserved	0.343523	0	0.198934	0.343523	0.015323	0.0921306	0.211251									GO:0005737;GO:0005930	axoneme;cytoplasm					4	28.7	15.514	0	21.951	264660000	Q384S2
Tb927.11.13580	ubiquinone biosynthesis protein-like protein	0.343307	0	-0.0993697	0.0739933	-0.092409	-0.269314	-0.0127173									GO:0005739;GO:0016021;GO:0020023	integral component of membrane;kinetoplast;mitochondrion			GO:0006744	ubiquinone biosynthetic process	5	27.7	27.93	0	51.484	751670000	Q382H9
Tb927.8.3260	YceI-like domain containing protein, putative	0.343297	0	0.250305	0.0813601	0.0714238	0.189025	-0.0929917															5	32.3	22.139	0	12.83	89966000	Q57YY7
Tb927.11.13700	Basal body protein	0.342737	0	-0.342737	-0.324442	-0.231385	-0.113141	-0.224115								+	GO:0036064	ciliary basal body					10	17.4	85.787	0	176.49	284170000	Q382G7
Tb927.9.4230	fatty acyl CoA synthetase 4	0.342612	0	0.216332	0.152084	0.282526	0.342612	0.135847									GO:0005741;GO:0016020	membrane;mitochondrial outer membrane	GO:0004321	fatty-acyl-CoA synthase activity	GO:0006631	fatty acid metabolic process	2	4.7	77.871	0	58.366	675050000	Q38FB7
Tb927.11.7310	RNA binding protein, putative	0.342156	0	-0.102977	-0.0716753	-0.0611153	0.113469	-0.228687									GO:0005634	nucleus	GO:0003723	RNA binding			4	16.9	30.195	0	55.202	776170000	Q384T4
Tb927.11.8260	carbonic anhydrase-like protein	0.342087	0	0.051	-0.215864	-0.143075	-0.013843	0.126223															6	19.7	45.777	0	105.39	668360000	Q384J3
Tb927.11.13750	Ras-related protein Rab4	0.342024	0	-0.0957952	-0.103153	-0.342024	-0.146896	-0.0901											GO:0003924	GTPase activity	GO:0007264	small GTPase mediated signal transduction	8	54.5	22.057	0	15.246	1014900000	Q382G2
Tb927.11.10400	SSU ribosomal protein, mitochondrial, putative	0.341955	0	0.341955	0.0937599	0.218792	0.226281	0.269292									GO:0005739;GO:0005763	mitochondrial small ribosomal subunit;mitochondrion					4	26.3	21.238	0.00064007	2.6365	163000000	Q383N9
Tb927.4.1090	endosomal integral membrane protein, putative	0.34193	0	-0.29256	-0.252675	-0.34193	-0.333526	-0.171687															3	7.9	69.939	0	21.212	237550000	Q580D7
Tb927.11.9320	hypothetical protein, conserved	0.341411	0	-0.341411	-0.029333	-0.044025	-0.125274	-0.0421537									GO:0005634	nucleus					7	41.7	23.715	0	50.555	533360000	Q383Z7
Tb927.11.4270	hypothetical protein, conserved	0.34123	0	-0.04758	0.2133	-0.12793	0.16684	0.192818															2	11.9	31.579	0	57.006	51563000	Q385Z0
Tb927.7.3700	hypothetical protein, conserved	0.341219	0	-0.112712	-0.163951	-0.276708	-0.341219	-0.242723									GO:0005634	nucleus					8	42.3	33.765	0	41.406	666640000	Q57WI5
Tb927.11.15480	heat shock protein Hsp20, putative	0.341184	0	0.112837	0.185631	0.341184	0.0987713	0.206041									GO:0005737;GO:0031981;GO:0097014	ciliary plasm;cytoplasm;nuclear lumen					10	48.1	23.085	0	98.024	3021700000	Q381N7
Tb927.10.11610	SKP1-like protein	0.34106	0	0.252357	0.185438	0.34106	0.191942	0.047554									GO:0005737;GO:0097014	ciliary plasm;cytoplasm					4	31	25.46	0	40.555	216580000	Q389I0
Tb927.1.740	phosphatidylinositol-4-phosphate 5-kinase related	0.340933	0	0.00250507	-0.330229	-0.00872597	0.0107037	-0.0263113									GO:0005739;GO:0020023	kinetoplast;mitochondrion					9	30.6	48.865	0	51.862	332250000	Q4GZE4
Tb927.10.1250	Aminoacyl-tRNA editing domain containing protein, putative	0.340667	0	0.152114	0.180171	0.248841	-0.0918268	0.0115698									GO:0005737	cytoplasm			GO:0010608	posttranscriptional regulation of gene expression	12	55.9	29.381	0	191	2845900000	Q38CB5
Tb927.5.450	NADH dehydrogenase [ubiquinone] flavoprotein 1, mitochondrial	0.34064	0	0.133304	0.156528	0.34064	0.071134	0.0655175									GO:0005739;GO:0030964;GO:0045271	mitochondrion;NADH dehydrogenase complex;respiratory chain complex I					5	15.7	55.32	0	48.58	96656000	Q57VW8
Tb927.6.1470	hypothetical protein, conserved	0.340228	0	-0.172485	0.167743	0.0930657	-0.00934733	-0.114193									GO:0005634	nucleus					4	17.5	27.521	0	10.533	2700200000	Q585R3
Tb927.3.2660	TatD related DNase, putative	0.340145	0	-0.340145	-0.172903	-0.107886	-0.146482	-0.109819									GO:0005737;GO:0031981;GO:0097014	ciliary plasm;cytoplasm;nuclear lumen					8	18.1	78.744	0	24.132	284920000	Q582X8
Tb927.8.5990	NLE (NUC135) domain/WD domain, G-beta repeat, putative	0.339372	0	-0.339372	-0.137614	-0.037281	-0.090108	-0.186401									GO:0005634	nucleus					6	15.6	58.287	0	88.117	494340000	Q57YK0
Tb927.11.14990	hypothetical protein, conserved	0.338692	0	0.132148	0.338692	0.167898	0.241744	0.230977									GO:0005737;GO:0031981;GO:0097014	ciliary plasm;cytoplasm;nuclear lumen					7	15.9	67.377	0	33.243	297830000	Q381T6
Tb927.5.3630	hypothetical protein, conserved	0.338327	0	0.263492	0.158455	0.338327	0.123486	0.290656															3	9	44.693	0	78.829	178810000	Q57UA3
Tb927.3.3200	Domain of unknown function (DUF4586), putative	0.338245	0	-0.306334	-0.0791407	-0.237309	-0.254666	0.0319112								+							10	50.3	39.357	0	68.17	756460000	Q57V66
Tb927.10.720	PB1 domain containing protein, putative	0.338203	0	0.064941	0.252695	0.2067	0.338203	0.312879									GO:0032154;GO:0036064;GO:0051286	cell tip;ciliary basal body;cleavage furrow			GO:0010608	posttranscriptional regulation of gene expression	10	12.6	118.09	0	28.704	3938200000	Q38CG8
Tb927.2.2390	hypothetical protein, conserved	0.337947	0	-0.0380965	0.0463967	0.100726	-0.224056	0.113891															4	38.5	16.796	0	8.0277	282680000	Q586L2
Tb927.11.2500	Metallocarboxypeptidase 1	0.337872	0	-0.186776	0.0333476	0.151096	0.0842803	-0.128303								+	GO:0005737;GO:0005829;GO:0031981;GO:0036064;GO:0097014	ciliary basal body;ciliary plasm;cytoplasm;cytosol;nuclear lumen	GO:0004181	metallocarboxypeptidase activity	GO:0006508;GO:0006518	peptide metabolic process;proteolysis	28	64.4	57.683	0	323.31	21726000000	Q386R0
Tb927.9.8210	Peptide deformylase 2	0.337637	0	0.14247	0.160483	0.18305	0.337637	0.119928									GO:0005739	mitochondrion					4	17.8	42.101	0	50.783	288420000	Q38EE2
Tb927.4.3500	Amastin surface glycoprotein, putative	0.337597	0	0.0862847	0.0819593	-0.181731	0.139937	0.155866							+		GO:0005886;GO:0020018;GO:0060170	ciliary membrane;ciliary pocket membrane;plasma membrane					5	31.8	19.5	0	36.307	2660300000	Q585K0
Tb927.6.1250	Mitochondrial SSU ribosomal protein 29	0.337592	0	-0.0764146	-0.0146638	-0.00341473	-0.0527899	0.261177									GO:0005737;GO:0005739;GO:0005763;GO:0020023;GO:0031981;GO:0097014	ciliary plasm;cytoplasm;kinetoplast;mitochondrial small ribosomal subunit;mitochondrion;nuclear lumen					6	17.5	56.918	0	9.8247	249990000	Q585C2
Tb927.4.320	Eukaryotic protein of unknown function (DUF914), putative	0.337262	0	0.1684	0.337262	0.0093845	0.0920315	0.320909															2	7.7	46.607	0	39.71	163680000	Q57UU3
Tb10.v4.0109	variant surface glycoprotein (VSG, pseudogene), putative	0.337163	0	-0.0997143	0.0838627	0.067949	0.237448	0.160807															2	3.6	57.895	0.001443	1.9156	17832000000
Tb927.8.4770	small GTP-binding protein Rab18	0.337139	0	-0.043928	0.0478597	0.0128997	-0.179938	0.157202									GO:0005737	cytoplasm	GO:0003924	GTPase activity	GO:0007264	small GTPase mediated signal transduction	9	39.1	23.467	0	21.281	1056900000	D6XLL1
Tb927.5.840	KRI1-like family/KRI1-like family C-terminal, putative	0.337038	0	-0.337038	-0.103743	-0.237037	-0.228799	-0.0592653									GO:0005634;GO:0005730	nucleolus;nucleus					10	12.1	111.5	0	22.477	267810000	Q57W29
Tb927.5.330	receptor-type adenylate cyclase GRESAG 4, putative	0.337024	0	0.198593	0.0875133	-0.138431	0.130282	0.165887									GO:0016021	integral component of membrane	GO:0004016	adenylate cyclase activity	GO:0035556	intracellular signal transduction	2	2.3	133.99	0	58.368	2237900000	Q57VY0
Tb927.11.6080	hypothetical protein, conserved	0.336924	0	0.0210691	-0.0563215	0.165393	0.0655127	-0.171531															5	36	21.413	0	8.5884	166670000	Q385G0
Tb927.10.8950	kinetoplast-associated protein 4 isoform 1	0.336709	0	-0.0239182	0.161047	0.256239	0.312791	0.0892832									GO:0005654;GO:0005730;GO:0005737;GO:0020023	cytoplasm;kinetoplast;nucleolus;nucleoplasm	GO:0003677	DNA binding	GO:0006323	DNA packaging	4	23	14.183	0	9.6107	2061400000	Q38A79
Tb927.5.500	hypothetical protein, conserved	0.336506	0	-0.0395463	-0.07607	-0.174049	0.136734	0.162457									GO:0005730;GO:0005737;GO:0005739;GO:0005929;GO:0005930	axoneme;cilium;cytoplasm;mitochondrion;nucleolus					19	18.5	153.59	0	106.85	678900000	Q57VW3
Tb927.10.14090	transporter, putative	0.336136	0	0.102632	0.336136	0.158409	0.276978	0.173108															6	14.1	56.529	0	38.475	1782800000
Tb927.11.9630	Snf7, putative	0.33586	0	0.00950293	-0.0472826	-0.0803577	-0.326357	-0.203636													GO:0016192	vesicle-mediated transport	5	27.6	25.504	0	13.778	799530000	Q383W6
Tb927.3.3950	hypothetical protein, conserved	0.335794	0	-0.285132	-0.0206433	-0.053057	0.0506617	-0.150709							+								9	25.3	62.246	0	168.74	904620000	Q57WD1
Tb927.1.1620	ATP-dependent DEAD/H RNA helicase, putative	0.33546	0	-0.164196	-0.206683	-0.17256	-0.126337	-0.33546									GO:0005634;GO:0005730	nucleolus;nucleus	GO:0004004	ATP-dependent RNA helicase activity	GO:0016070	RNA metabolic process	13	23.8	81.817	0	78.205	920980000	Q4GZ57
Tb927.3.2680	Ubiquitin-like domain containing protein, putative	0.334813	0	-0.085451	0.112925	0.249362	0.0624654	0.00912873									GO:0005737;GO:0097014	ciliary plasm;cytoplasm					6	17.9	58.911	0	20.364	332990000	Q582Y0
Tb927.4.2020	AP-3 complex subunit mu, putative	0.3348	0	0.0638071	0.063529	-0.0485265	-0.0639306	0.27087											GO:0030276	clathrin binding	GO:0006886;GO:0010608	intracellular protein transport;posttranscriptional regulation of gene expression	5	12.2	47.994	0	5.4634	411320000	Q583J1
Tb927.11.6710	predicted tetratricopeptide repeat (TPR) protein	0.334631	0	-0.334631	-0.0927887	-0.106951	-0.301387	-0.153538								+							9	33.3	43.185	0	164.51	851510000	Q384Z8
Tb927.10.11990	60S ribosome subunit biogenesis protein NIP7, putative	0.33459	0	-0.261423	0.073167	-0.0430817	-0.144823	-0.158772							+	+	GO:0005634;GO:0005730	nucleolus;nucleus			GO:0042273	ribosomal large subunit biogenesis	7	32.6	23.952	0	34.094	800420000	Q389E3
Tb927.10.6260	ATP-dependent DEAD/H RNA helicase, putative	0.334459	0	-0.146902	0.170425	-0.0930513	-0.143241	-0.164034									GO:0005634	nucleus	GO:0005524;GO:0008026	ATP binding;ATP-dependent helicase activity			10	20.2	68.678	0	33.016	703230000	Q38AY0
Tb927.2.4280	kinetoplastid-specific dual specificity phosphatase, putative	0.3344	0	-0.281689	-0.0615157	-0.0658947	-0.32979	0.0046105									GO:0005737;GO:0030863	cortical cytoskeleton;cytoplasm	GO:0008138	protein tyrosine/serine/threonine phosphatase activity	GO:0006470	protein dephosphorylation	11	19.3	114.91	0	20.788	557820000	Q586U9
Tb927.10.13517	40S ribosomal protein S27-like, putative	0.334311	0	0.180418	0.269944	0.324607	0.334311	0.251846															1	11.6	9.6302	0	71.958	15309000000
Tb927.11.1960	leucine-rich repeat protein (LRRP), putative	0.33431	0	0.144415	0.127206	0.181042	0.141157	-0.153268															7	29.3	42.608	0	15.87	418310000	Q386W3
Tb927.9.13540	hypothetical protein, conserved	0.334275	0	-0.0571283	-0.18267	0.0704979	-0.126797	0.151605							+		GO:0005739;GO:0020023	kinetoplast;mitochondrion					4	14	41.261	0	5.1195	452200000	Q38D73
Tb927.10.10840	Enriched in surface-labeled proteome protein 15	0.333205	0	-0.139158	-0.104716	0.194047	0.07531	-0.0754976									GO:0005768	endosome					6	19.2	60.057	0	21.876	127500000	Q389P6
Tb927.6.4340	U6 snRNA-associated Sm-like protein LSm5p	0.332928	0	-0.269628	-0.103875	-0.0525017	-0.227476	-0.332928									GO:0005634;GO:0016607;GO:0097525	nuclear speck;nucleus;spliceosomal snRNP complex	GO:0030629	U6 snRNA 3'-end binding	GO:0000365;GO:0000398	mRNA splicing;mRNA trans splicing;via spliceosome	3	38.5	12.791	0	52.037	531770000	D6XIG3
Tb927.7.910	hypothetical protein, conserved	0.332113	0	0.332113	0.147573	0.302196	0.115065	0.305531									GO:0005739	mitochondrion					11	22.4	80.436	0	110.63	593320000	Q57VT7
Tb927.11.7530	long-chain-fatty-acid-CoA ligase, putative	0.33203	0	0.205383	-0.126647	-0.110502	0.159041	0.015575									GO:0005737;GO:0005739;GO:0020023	cytoplasm;kinetoplast;mitochondrion	GO:0003824	catalytic activity			14	21.7	80.712	0	52.468	457140000	Q384Q3
Tb927.6.5110	damage-specific DNA binding protein, putative	0.331815	0	0.0558963	0.110216	0.0574977	0.189727	-0.142088									GO:0005634;GO:0005654;GO:0005737;GO:0031461	cullin-RING ubiquitin ligase complex;cytoplasm;nucleoplasm;nucleus			GO:0006511	ubiquitin-dependent protein catabolic process	9	10.5	138.21	0	65.2	1599200000	Q586I3
Tb927.3.4990	oxidoreductase, putative	0.331781	0	0.0945303	-0.23725	0.016908	-0.142601	0.0897567									GO:0005739;GO:0020023	kinetoplast;mitochondrion					7	28.3	36.432	0	11.367	599960000	Q582N8
Tb927.7.3900	vacuolar transporter chaperone, putative	0.331615	0	0.189393	0.188652	0.331615	0.0437293	0.193048									GO:0020022	acidocalcisome			GO:0010608	posttranscriptional regulation of gene expression	2	20	19.768	0	8.8642	721620000	Q57UM0
Tb927.10.2210	Peptidase C19, ubiquitin carboxyl-terminal hydrolase, putative	0.331556	0	0.327691	-0.003865	0.208385	0.165804	0.243652											GO:0004197	cysteine-type endopeptidase activity	GO:0006511	ubiquitin-dependent protein catabolic process	5	12.5	73.331	0	71.896	154930000	Q38C23
Tb927.11.11170	hypothetical protein, conserved	0.331514	0	-0.0268326	-0.0908841	-0.0368891	-0.331514	-0.177218															3	17.5	19.424	0	28.404	192960000	Q383G1
Tb927.2.1330	retrotransposon hot spot protein 6 (RHS6), degenerate	0.331312	0	0.0234967	-0.24462	0.0536797	-0.171913	-0.277633									GO:0005634	nucleus					4	6.1	65.638	0	10.107	1184500000
Tb927.4.3060	hypothetical protein, conserved	0.331259	0	-0.140838	-0.0529087	0.0941203	-0.019293	-0.237139															4	21.6	17.732	0	10.596	4770800000	Q583Y3
Tb927.11.4940	AAA ATPase, putative	0.331253	0	-0.0215885	-0.0525985	0.253746	0.12845	-0.0775065											GO:0005524	ATP binding	GO:0042144	non-autophagic;vacuole fusion	2	3.4	56.849	0.00084282	2.3971	590560000	Q385S4
Tb927.9.1410	hypothetical protein, conserved	0.330922	0	-0.0579346	0.20235	-0.075496	-0.0241236	-0.128572									GO:0005634	nucleus					13	31.2	66.632	0	174.88	373320000	Q38G01
Tb927.10.14030	hypothetical protein, conserved	0.330834	0	0.0793084	0.0794493	0.0596243	0.156319	0.330834									GO:0005783;GO:0005794	endoplasmic reticulum;Golgi apparatus	GO:0005515	protein binding			11	23.6	50.474	0	85.843	1913100000	Q388J6
Tb927.6.2940	phosphopantothenoylcysteine decarboxylase, putative	0.330824	0	0.216818	0.201549	0.242808	-0.0880167	0.0378484							+				GO:0004633	phosphopantothenoylcysteine decarboxylase activity	GO:0015937	coenzyme A biosynthetic process	5	35.5	27.586	0	127.55	1384100000	Q583P0
Tb927.10.7280	pre-mRNA splicing factor ATP-dependent RNA helicase, putative	0.330663	0	-0.0169877	0.0189913	-0.148545	-0.311671	-0.0640039									GO:0005634;GO:0005654;GO:0005681;GO:0005737;GO:0097014	ciliary plasm;cytoplasm;nucleoplasm;nucleus;spliceosomal complex	GO:0004004	ATP-dependent RNA helicase activity	GO:0000375;GO:0008380	RNA splicing;via transesterification reactions	15	18.2	121.24	0	30.725	233310000	Q38AN5
Tb927.11.5710	chaperone protein DnaJ, putative	0.330599	0	-0.324228	0.0063709	-0.234044	-0.089286	-0.092495									GO:0005737;GO:0005739;GO:0016021	cytoplasm;integral component of membrane;mitochondrion			GO:0006457	protein folding	4	11.3	47.743	0.00043659	3.0755	127030000	Q385J7
Tb11.v5.0326	retrotransposon hot spot (RHS) protein, putative	0.330537	0	0.172605	0.0978746	-0.0441893	-0.157932	0.111039															3	14.6	34.883	0	20.757	800470000
Tb927.10.3170	ABC transporter, putative	0.330169	0	0.11766	0.196686	0.330169	0.223325	0.148323									GO:0005737;GO:0009898;GO:0016021	cytoplasm;cytoplasmic side of plasma membrane;integral component of membrane	GO:0005524;GO:0042626	ATP binding;ATPase activity;coupled to transmembrane movement of substances			25	44.7	82.425	0	102.89	2676200000	Q38BS9
Tb927.11.2940	hypothetical protein, conserved	0.330091	0	0.135986	0.122731	0.279901	-0.0501903	0.0724253									GO:0005737;GO:0031981;GO:0097014	ciliary plasm;cytoplasm;nuclear lumen					5	13.9	41.286	0	34.927	840870000	Q386L7
Tb11.v5.0394	hypothetical protein, conserved	0.330065	0	0.0941943	0.330065	0.239917	0.230697	0.102477							+								16	28.5	183.78	0	106.82	4233900000
Tb927.9.9120	tRNA (guanine-N(7)-)-methyltransferase, putative	0.330011	0	-0.0770653	-0.0573793	0.128934	-0.201077	0.000333733											GO:0008176	tRNA (guanine-N7-)-methyltransferase activity	GO:0006400	tRNA modification	4	20.1	28	0	123.79	270330000	Q38E77
Tb927.6.4670	MORN repeat-containing protein 1	0.329879	0	0.169304	0.329879	0.214905	0.275133	0.149788								+	GO:0036064	ciliary basal body			GO:0006897	endocytosis	17	53.4	40.686	0	63.953	5613100000	Q587D3
Tb927.10.8660	Fis1 C-terminal tetratricopeptide repeat, putative	0.329842	0	0.203144	-0.0368307	0.205571	0.093287	-0.12427									GO:0005737	cytoplasm					6	31.5	26.812	0	28.099	267490000	Q38AA6
Tb927.1.190	retrotransposon hot spot protein (RHS, pseudogene), putative	0.329632	0	0.248601	0.059016	0.0747343	-0.0810306	0.0327857							+								5	7.7	94.659	0	219.29	9561000000
Tb927.8.3650	folate transporter, putative	0.329629	0	-0.0859567	-0.329629	-0.15958	-0.192116	-0.112127									GO:0016021	integral component of membrane	GO:0015224	biopterin transmembrane transporter activity	GO:0015877	biopterin transport	1	2.5	69.928	0	41.774	605590000	Q580Y5
Tb927.8.8200	Flagellar-associated protein 59, putative	0.329593	0	-0.186269	-0.103218	-0.329593	-0.116679	-0.109784									GO:0005737;GO:0005930	axoneme;cytoplasm					7	13.6	99.865	0	112.79	1254200000	Q57WL0
Tb927.9.13100	ankyrin repeat protein, putative	0.329196	0	0.0034965	-0.158448	-0.325699	-0.071607	-0.198526															3	24	19.548	0	4.0129	66043000	Q38DB1
Tb927.10.840	Flagellum attachment zone protein 6	0.329164	0	0.203746	-0.125418	0.0533	-0.0139433	-0.120661					+				GO:0005856;GO:0005929;GO:0043234	cilium;cytoskeleton;protein complex	GO:0005515	protein binding			18	15	195.48	0	97.254	651360000	Q38CF6
Tb927.11.9820	TZ ciliopathy protein (tectonic), putative	0.329046	0	-0.0483621	0.0315787	0.113279	0.280684	-0.0391557															8	20.6	64.425	0	10.961	241060000	Q383U7
Tb927.11.14970	hypothetical protein, conserved	0.329044	0	0.056233	0.0353641	-0.070255	0.258789	0.0626553									GO:0005737	cytoplasm					11	19.9	93.162	0	111.56	700230000	Q381T8
Tb927.3.3370	hypothetical protein, conserved	0.328861	0	-0.081679	0.0714313	0.13314	-0.195721	-0.119318															5	15.9	44.043	0	72.183	263560000	Q57V49
Tb927.9.14330	mismatch repair protein PMS1, putative	0.328773	0	-0.031701	0.016431	-0.30498	0.023793	-0.181334									GO:0005634	nucleus	GO:0016887	ATPase activity	GO:0006298	mismatch repair	3	6.1	86.252	0	6.6612	16021000	Q38D26
Tb927.11.13007	ubiquitin-60S ribosomal protein L40	0.328733	0	0.0997353	0.233464	0.328733	0.245516	0.248627															6	43.8	14.656	0	187.12	23477000000
Tb927.11.3880	actin, putative	0.328513	0	-0.263091	-0.0707433	-0.207662	-0.0525235	-0.328513									GO:0005737;GO:0005930;GO:0015629	actin cytoskeleton;axoneme;cytoplasm	GO:0005200	structural constituent of cytoskeleton	GO:0007010	cytoskeleton organization	7	23.1	47.559	0	15.178	410150000	Q386C6
Tb927.10.3920	hypothetical protein, conserved	0.32826	0	-0.121522	-0.304381	-0.32826	-0.315508	-0.155175								+							9	27.3	52.969	0	35.235	372200000	Q38BK8
Tb927.11.14700	hypothetical protein, conserved	0.32819	0	0.0701851	0.0835103	0.210694	0.138738	-0.117496									GO:0005737;GO:0005739	cytoplasm;mitochondrion					8	24.5	61.94	0	45.648	326680000	Q381W5
Tb11.v5.0660	histone deacetylase, putative	0.328097	0	0.292907	0.145597	0.125292	0.0443156	-0.0351897															5	11.8	67.546	0	39.131	350420000
Tb927.11.15850	kinteoplast poly(A) polymerase complex 1 subunit	0.328069	0	0.0372049	0.266235	0.283772	0.279678	0.328069									GO:0005737;GO:0005739;GO:0005763;GO:0031019	cytoplasm;mitochondrial mRNA editing complex;mitochondrial small ribosomal subunit;mitochondrion	GO:0003723	RNA binding	GO:0000963;GO:0043631;GO:0048255	mitochondrial RNA processing;mRNA stabilization;RNA polyadenylation	15	28.5	86.756	0	64.566	965390000	Q381K1
Tb927.11.13270	hypothetical protein, conserved	0.327613	0	0.162159	0.079317	-0.0321227	0.15248	-0.165454							+	+							10	56.3	30.104	0	62.741	1845100000	Q382K9
Tb927.3.2030.2	acylphosphatase, putative	0.327479	0	-0.295437	-0.0685374	-0.272013	-0.265398	0.032042															4	40.9	12.37	0	3.8172	190560000
Tb927.10.3670	hypothetical protein, conserved	0.327387	0	0.327387	0.153825	0.0117507	0.0233043	0.197386									GO:0005737;GO:0031981;GO:0097014	ciliary plasm;cytoplasm;nuclear lumen					8	28.3	52.231	0	71.389	477860000	Q38BN2
Tb927.5.2500	hypothetical protein, conserved	0.32715	0	0.082824	0.231628	0.1248	0.102706	-0.095522					+				GO:0005929	cilium					12	20.6	75.357	0	142.88	248220000	Q582B7
Tb927.10.15430	Ankyrin repeats (3 copies), putative	0.326981	0	-0.055918	0.240093	-0.0140685	-0.0868875	0.0504108									GO:0005634;GO:0005635;GO:0005783	endoplasmic reticulum;nuclear envelope;nucleus					5	9.7	59.61	0	5.8613	261040000	Q387X0
Tb927.2.5820	hypothetical protein, conserved	0.326867	0	0.257517	0.080381	0.147792	0.0638173	0.326867									GO:0005737;GO:0097014	ciliary plasm;cytoplasm					14	19.6	117.49	0	103.37	914680000	Q586C7
Tb927.10.650	Component of motile flagella 17	0.326548	0	-0.181852	-0.326548	-0.208014	-0.0578565	-0.180601									GO:0005930	axoneme					5	37.3	25.588	0	10.756	527770000	Q38CH5
Tb927.9.2450	electon transport protein SCO1/SCO2, putative	0.326537	0	0.274524	0.266423	0.225335	0.326537	0.239108									GO:0005737;GO:0005739;GO:0005743;GO:0031981;GO:0097014	ciliary plasm;cytoplasm;mitochondrial inner membrane;mitochondrion;nuclear lumen	GO:0005507	copper ion binding	GO:0055114	oxidation-reduction process	6	25.4	44.135	0	151.66	690380000	Q38FS2
Tb927.10.760	hypothetical protein, conserved	0.32644	0	0.191168	0.166343	0.32644	0.146238	0.0886567									GO:0005739	mitochondrion					10	42	38.897	0	28.509	552930000	Q38CG4
Tb927.9.1400	kynurenine 3-monooxygenase, putative	0.326385	0	-0.0533085	0.0653646	0.0342906	-0.134522	-0.261021									GO:0005739;GO:0020023	kinetoplast;mitochondrion	GO:0004497	monooxygenase activity			3	12.1	51.432	0	17.969	160000000	Q38G02
Tb927.10.4070	hypothetical protein, conserved	0.326371	0	-0.201703	-0.216322	-0.183746	-0.326371	-0.173488									GO:0005634	nucleus					5	21.5	36.601	0	18.732	213810000	Q38BJ3
Tb927.10.13950	tubulin-specific chaperone, putative	0.326284	0	-0.0558897	0.270395	0.123773	0.102118	0.0191253															7	42.7	26.459	0	36.668	1515900000	Q388K4
Tb927.1.540	DNA-directed RNA polymerase III, putative	0.32614	0	-0.075741	0.074246	0.218706	-0.107434	0.173899									GO:0005634;GO:0005666	DNA-directed RNA polymerase III complex;nucleus	GO:0003899	DNA-directed 5'-3' RNA polymerase activity	GO:0006383	transcription by RNA polymerase III	14	17.3	126.58	0	41.597	334260000	Q4GZE8
Tb927.10.8420	Phosphatidylinositol 3-kinase tor1	0.325975	0	-0.0759607	0.0683854	-0.0259874	0.0411179	0.250014		+							GO:0005634;GO:0031931	nucleus;TORC1 complex	GO:0016773	alcohol group as acceptor;phosphotransferase activity	GO:0008361;GO:0035556;GO:1903432	intracellular signal transduction;regulation of cell size;regulation of TORC1 signaling	11	6.1	271.39	0	7.7121	194670000	Q38AC2
Tb927.3.1940	TLP18.3, Psb32 and MOLO-1 founding proteins of phosphatase, putative	0.325961	0	-0.304971	-0.261095	-0.1474	-0.325961	-0.159519									GO:0005737;GO:0005739	cytoplasm;mitochondrion					7	15.5	49.435	0	12.721	765990000	Q57ZB7
Tb927.9.7260	phytanoyl-CoA dioxygenase (PhyH), putative	0.325924	0	0.0953436	0.128329	0.211187	-0.114737	-0.021011									GO:0005739;GO:0031019	mitochondrial mRNA editing complex;mitochondrion					5	20.8	41.248	0	7.253	367050000	Q38EL9
Tb927.11.9470	ADP-ribosylation factor GTPase activating protein, putative	0.32543	0	0.0670413	-0.102822	-0.258388	-0.0871465	-0.125906									GO:0005634;GO:0005737;GO:0005930	axoneme;cytoplasm;nucleus	GO:0003677	DNA binding			6	27.5	37.113	0	81.059	1038600000	Q383Y2
Tb927.7.6660	chaperone protein DnaJ, putative	0.325307	0	0.2056	0.0689162	0.325307	0.111455	0.160915									GO:0005739;GO:0005783;GO:0016021	endoplasmic reticulum;integral component of membrane;mitochondrion	GO:0051082	unfolded protein binding	GO:0006457	protein folding	5	26.5	29.887	0	122.12	780360000	Q57Y63
Tb927.8.5400	hypothetical protein, conserved	0.325293	0	-0.099721	0.179739	-0.0691097	0.225572	-0.080807								+							14	17	108.87	0	46.53	130720000	Q57UL2
Tb927.6.2520	hypothetical protein, conserved	0.325215	0	0.219691	0.325215	0.183335	0.317558	0.227417															10	20.4	90.968	0	30.82	498290000	Q584Q4
Tb927.7.5760	nuclear transport factor 2 protein, putative	0.324963	0	-0.094952	0.128548	-0.196415	0.033166	-0.0844607									GO:0005634;GO:0005643	nuclear pore;nucleus	GO:0005515	protein binding	GO:0006406	mRNA export from nucleus	5	37.8	15.812	0	33.851	2248900000	Q582J1
Tb927.7.4950	NAD(P)-dependent steroid dehydrogenase protein, putative	0.32469	0	0.0773114	0.0630799	-0.205214	-0.247379	-0.0432387															6	19.1	45.186	0	37.56	545180000	Q57XB1
Tb927.10.14740	hypothetical protein, conserved	0.324395	0	-0.1291	0.076602	0.195295	0.10196	0.143971															10	35.3	44.177	0	103.33	1473400000	Q388D0
Tb927.4.1970	Domain of unknown function DUF21, putative	0.324391	0	0.0319783	-0.196919	-0.143527	-0.284895	-0.292413															6	13.5	62.008	0	11.769	198520000	Q583J6
Tb927.3.800	Vacuolar iron transporter 1, putative	0.324236	0	0.127845	-0.031321	-0.035972	0.0685513	-0.196391									GO:0005737;GO:0020022	acidocalcisome;cytoplasm					4	14.2	30.573	0	40.42	744660000	Q57WW3
Tb927.8.6800	hypothetical protein, conserved	0.324234	0	0.132144	0.218613	0.240006	0.186571	-0.084228									GO:0005739	mitochondrion					6	18.4	57.207	0	17.017	252600000	Q57TT3
Tb927.5.2650	L-galactonolactone oxidase	0.323968	0	-0.0692588	-0.230467	0.0558639	-0.0559468	-0.268104									GO:0020015;GO:0020022	acidocalcisome;glycosome	GO:0003885;GO:0010181;GO:0050024;GO:0050105	4-lactone oxidase activity;D-arabinono-1;FMN binding;L-galactonolactone oxidase activity;L-gulonolactone oxidase activity	GO:0019853	L-ascorbic acid biosynthetic process	9	20	58.791	0	45.785	545230000	Q57ZU1
Tb927.9.1560	DnaJ domain containing protein, putative	0.323907	0	-0.22288	-0.0059595	-0.146138	-0.309797	-0.323907									GO:0005634	nucleus					11	25.6	51.489	0	52.855	1077000000	Q38FZ1
Tb927.11.4220	palmitoyl acyltransferase 6, putative	0.323781	0	0.30159	0.273156	0.323781	0.010148	0.136552									GO:0016021	integral component of membrane			GO:0006897;GO:0018345	endocytosis;protein palmitoylation	1	5.1	50.55	0	8.3618	55888000	Q385Z5
Tb927.11.3550	XPA-interacting protein, putative	0.32374	0	0.158338	0.273222	0.0582013	-0.0505181	0.0443059													GO:0044376	obsolete RNA polymerase II complex import to nucleus	5	23.4	31.803	0	22.616	118910000	Q386F6
Tb927.9.11030	cAMP-dependent protein kinase catalytic subunit 2	0.323537	0	0.197906	0.01871	-0.125631	0.128078	-0.0535213		+							GO:0005737;GO:0005930;GO:0020015;GO:0031981;GO:0097014	axoneme;ciliary plasm;cytoplasm;glycosome;nuclear lumen	GO:0004674;GO:0005524	ATP binding;protein serine/threonine kinase activity			4	16.1	38.569	0	91.735	2226800000	Q38DS1
Tb927.9.10710	hsp70 subfamily B suppressor 1	0.323451	0	0.0971595	-0.0221947	-0.00644917	0.0350394	-0.226292									GO:0005737;GO:0005853;GO:0097014	ciliary plasm;cytoplasm;eukaryotic translation elongation factor 1 complex	GO:0003746	translation elongation factor activity	GO:0006414	translational elongation	10	24.6	68.01	0	32.949	331700000	Q38DU6
Tb927.5.580	prefoldin subunit, putative	0.323284	0	0.243608	0.0555323	0.283635	-0.0396485	0.217703								+							3	28.1	15.578	0	10.076	691820000	Q57VV5
Tb927.9.10470	hypothetical protein, conserved	0.32325	0	-0.0819393	0.0441395	-0.0172093	-0.0526579	0.24131							+		GO:0005739	mitochondrion					10	31.2	39.536	0	20.669	563610000	Q38DW9
Tb927.10.11660	hypothetical protein, conserved	0.32325	0	-0.32325	-0.082015	-0.0581543	-0.0715393	-0.167685									GO:0005634;GO:0005654	nucleoplasm;nucleus					13	41.7	50.098	0	28.845	291370000	Q389H5
Tb927.10.5040	chaperone protein DnaJ, putative	0.323082	0	0.323082	0.14118	0.0507924	0.136219	0.0869295											GO:0051082	unfolded protein binding	GO:0006457	protein folding	11	62.4	30.863	0	72.168	1148900000	Q38B97
Tb927.9.12780	Leucine carboxyl methyltransferase/Cupin-like domain containing protein, putative	0.322919	0	0.154185	-0.0318426	-0.14648	0.17644	0.0948534											GO:0003880	protein C-terminal carboxyl O-methyltransferase activity	GO:0006464	cellular protein modification process	7	8.6	121.18	0	28.497	168460000	Q38DD6
Tb927.7.4550	Mitochondrial ribosomal protein L7/L12	0.322908	0	0.186868	0.322908	0.183152	0.200897	0.176163									GO:0005762	mitochondrial large ribosomal subunit					6	38.8	19.423	0	33.601	820270000	Q57X71
Tb927.5.3110	Mitochondrial ribosomal protein L49	0.322897	0	-0.269427	-0.27783	-0.175769	-0.322897	-0.240079									GO:0005739;GO:0005762	mitochondrial large ribosomal subunit;mitochondrion					6	47.7	24.469	0	31.622	429470000	Q57Z82
Tb11.v5.0638	serine carboxypeptidase III precursor, putative	0.322709	0	0.201391	0.213601	0.102981	0.322709	0.261888															8	29.2	51.565	0	97.844	7370300000
Tb927.5.4450	hypothetical protein, conserved	0.32265	0	0.154293	0.176738	0.32265	0.0734974	0.0666556									GO:0005737	cytoplasm			GO:0010608	posttranscriptional regulation of gene expression	4	18.3	18.603	0.0020496	1.8008	205370000	Q57Z04
Tb927.9.3620	hypothetical protein, conserved	0.322466	0	0.103611	-0.0195374	-0.118891	-0.218855	0.0775356															4	17.3	25.222	0	6.2148	254260000	Q38FH0
Tb927.6.1810	Alpha/beta hydrolase family, putative	0.322304	0	0.0492601	-0.132642	-0.273044	-0.0958522	0.0149523															7	18.4	46.072	0	20.448	496300000	Q585N0
Tb927.10.7290	Flagellar Member 2	0.322142	0	0.322142	0.102595	0.0490197	0.168352	0.120127									GO:0005737;GO:0005930;GO:0031514	axoneme;cytoplasm;motile cilium					23	26.4	129.88	0	136.3	1976400000	Q38AN4
Tb927.4.4340	Domain of unknown function (DUF4498), putative	0.321852	0	0.134651	0.255163	0.275481	0.0809783	0.321852									GO:0005737;GO:0097014	ciliary plasm;cytoplasm					7	24.1	40.693	0	69.949	403560000	Q57Y38
Tb927.8.5830	SMP-30/Gluconolaconase/LRE-like region, putative	0.321473	0	0.0801976	-0.241276	-0.226509	0.0709405	-0.152958									GO:0005737;GO:0005930	axoneme;cytoplasm					9	41.9	36.561	0	160.51	1181200000	Q57YI4
Tb927.10.13520	Zn-finger in Ran binding protein and others/FYVE zinc finger, putative	0.321397	0	0.269827	0.321397	0.253122	0.279926	0.292395															5	14	57.372	0	38.374	93317000	Q388P6
Tb927.6.2490	succinate dehydrogenase subunit 7	0.321338	0	0.0282343	-0.0900577	-0.219951	-0.0304367	0.101387									GO:0005739;GO:0005749	mitochondrial respiratory chain complex II;mitochondrion;succinate dehydrogenase complex (ubiquinone)					10	43.3	28.031	0	109.44	1734400000	Q584Q7
Tb927.11.6410	hypothetical protein, conserved	0.321237	0	0.321237	0.004428	0.27691	0.16257	0.0338895									GO:0005737	cytoplasm					4	4.3	162.5	0	5.5892	74902000	Q385C8
Tb927.10.4010	hypothetical protein, conserved	0.321185	0	0.139999	0.321185	0.253065	0.124612	0.233555															12	28.3	73.756	0	45.418	661690000	Q38BJ9
Tb927.3.3140	hypothetical protein, conserved	0.3211	0	0.176605	0.11172	0.173516	0.3211	0.285404															2	32.1	14.652	0	62.087	376560000	Q57ZJ8
Tb927.7.3280	translation initiation factor IF-2, putative	0.321074	0	-0.12267	0.0984947	0.00445948	-0.00963367	0.198404									GO:0005737	cytoplasm	GO:0003924;GO:0005525;GO:0008135	GTP binding;GTPase activity;RNA binding;translation factor activity	GO:0006412	translation	9	16.6	86.942	0	43.713	588920000	Q57WE3
Tb927.9.9260	hypothetical protein, conserved	0.320998	0	-0.0113193	0.162017	0.216893	-0.0197971	-0.104105															3	29.9	18.806	0	38.275	755470000	Q38E66
Tb927.5.510	putative succinate dehydrogenase subunit	0.320766	0	0.00225283	0.0093105	-0.162698	0.158068	0.112414									GO:0005739;GO:0031966	mitochondrial membrane;mitochondrion					3	29.1	14.154	0	23.858	476770000	Q57VW2
Tb927.7.2760	Mitochondrial ribosomal protein L22	0.320592	0	0.285242	0.297029	0.267268	0.320592	0.0781418									GO:0005739;GO:0005762	mitochondrial large ribosomal subunit;mitochondrion			GO:0010608	posttranscriptional regulation of gene expression	6	28.4	31.986	0	18.087	408000000	Q57Y86
Tb927.11.10900	Component of motile flagella 9	0.320527	0	-0.320527	-0.0802559	-0.231424	-0.160854	-0.0450092									GO:0005737;GO:0005930	axoneme;cytoplasm			GO:0060285	cilium-dependent cell motility	11	14.4	99.792	0	45.14	287420000	Q383I9
Tb927.10.3250	Mitochondrial SSU ribosomal protein, putative	0.320466	0	-0.0757474	-0.297424	-0.104832	-0.134454	-0.320466									GO:0005739;GO:0005763	mitochondrial small ribosomal subunit;mitochondrion					6	23.1	35.309	0	21.36	254860000	Q38BS2
Tb927.11.9060	DnaJ domain containing protein, putative	0.320426	0	0.0866707	0.212278	0.320426	0.0958955	0.284602									GO:0005737;GO:0097014	ciliary plasm;cytoplasm					3	10.8	40.417	0	33.959	77369000	Q384C2
Tb927.9.3750	hypothetical protein, conserved	0.320127	0	0.267849	-0.0522778	0.0866033	-0.0131557	-0.0025067									GO:0005737;GO:0020016;GO:0031981;GO:0097014	ciliary plasm;ciliary pocket;cytoplasm;nuclear lumen					5	41.6	18.076	0	34.391	297260000	Q38FF8
Tb927.8.5420	methyltransferase domain containing protein, putative	0.319855	0	-0.0315042	-0.0101764	0.0940076	-0.108286	0.211569									GO:0005739;GO:0016021	integral component of membrane;mitochondrion					6	19.3	46.375	0	36.343	362860000	Q57UL4
Tb927.4.1380	D-Tyr-tRNA(Tyr) deacylase, putative	0.319853	0	0.062049	-0.0832283	-0.257804	-0.100906	0.000433333									GO:0005737;GO:0031981;GO:0097014	ciliary plasm;cytoplasm;nuclear lumen					5	40	18.536	0	23.565	394040000	Q581U3
Tb927.10.2040	STE group serine/threonine-protein kinase, putative	0.319771	0	-0.066194	0.013451	-0.011227	0.253577	0.09755		+									GO:0004674;GO:0005524	ATP binding;protein serine/threonine kinase activity	GO:0006468	protein phosphorylation	12	21	93.874	0	53.602	267510000	Q38C39
Tb927.6.2860	WD domain, G-beta repeat, putative	0.319408	0	0.0826708	-0.0137547	-0.181047	-0.213977	-0.236737									GO:0005737	cytoplasm					14	36.7	48.966	0	28.104	598300000	Q583P8
Tb927.11.580	lipid-like atypical dual specificity phosphatase, putative	0.319265	0	0.227611	0.185569	0.0194393	0.179126	-0.091654															4	27.5	20.838	0	11.975	74079000	Q387J3
Tb927.8.4250	NADH dehydrogenase (ubiquinone) 1 alpha subcomplex subunit, putative	0.319235	0	0.319235	0.207221	0.271791	0.263995	0.318596									GO:0005739;GO:0030964	mitochondrion;NADH dehydrogenase complex					3	9	53.608	0	10.611	68492000	Q57W10
Tb927.2.1140	retrotransposon hot spot protein 3 (RHS3), interrupted	0.319026	0	0.0189581	-0.0972358	-0.300067	-0.0857015	-0.0493221															6	20.3	37.92	0	25.739	1490200000
Tb927.11.6010	conserved protein, unknown function	0.318831	0	0.208021	0.315407	0.260926	-0.0034242	0.254446	+								GO:0005737;GO:0005739	cytoplasm;mitochondrion			GO:0010608	posttranscriptional regulation of gene expression	4	37.2	17.987	0	93.27	214200000	Q385G7
Tb927.4.3560	protein phoshatase 1, putative	0.318266	0	-0.0782297	-0.148787	-0.0270203	0.0238827	-0.294383									GO:0005634	nucleus	GO:0004722;GO:0016787	hydrolase activity;protein serine/threonine phosphatase activity	GO:0006470	protein dephosphorylation	8	30.1	36.828	0	14.947	978280000	Q585J4
Tb927.10.970	Tetratricopeptide repeat, putative	0.317519	0	-0.00047295	-0.0940236	0.0645775	-0.0529858	0.223496															13	11.2	203.6	0	32.552	151050000	Q38CE3
Tb927.11.8980	Elongation factor G 2, mitochondrial, putative	0.317216	0	0.21536	0.117396	0.116506	0.140372	0.317216									GO:0005739	mitochondrion					10	20.4	90.047	0	40.208	248330000	Q384D0
Tb927.10.11510	hypothetical protein, conserved	0.317176	0	0.109008	0.317176	0.001178	0.150231	0.243395									GO:0005634	nucleus					6	25.6	46.871	0	73.668	291890000	Q389J0
Tb927.8.4890	pol-associated gene 1	0.317157	0	0.064913	-0.0223496	0.294807	0.220684	0.0944157									GO:0005634;GO:0016021	integral component of membrane;nucleus	GO:0015036	disulfide oxidoreductase activity			6	17.6	49.202	0	70.814	828690000	Q57UW3
Tb927.6.1040	cysteine peptidase, Clan CA, family C1, Cathepsin L-like	0.317057	0	-0.171505	0.123168	0.0518227	-0.19389	-0.0058658															1	3.3	48.358	0	19.269	2346300000
Tb927.11.10080	LSU ribosomal protein, mitochondrial, putative	0.317017	0	-0.0273914	-0.152655	0.164362	0.159653	-0.127446									GO:0005739;GO:0005762	mitochondrial large ribosomal subunit;mitochondrion					4	30.2	21.564	0	38.932	434450000	Q383S1
Tb927.11.13060	translation-associated element 2, putative	0.316931	0	0.245107	0.0913078	0.206765	0.180333	0.316931									GO:0005737	cytoplasm			GO:0006412	translation	13	17.6	121.32	0	17.576	256390000	Q382N0
Tb927.7.2940	histone H2A, putative	0.316927	0	-0.0544787	0.076085	0.070773	0.262448	0.141665									GO:0005634;GO:0005654	nucleoplasm;nucleus	GO:0003677	DNA binding	GO:0051276	chromosome organization	4	26.1	14.212	0	22.933	54577000000
Tb927.4.4910	3,2-trans-enoyl-CoA isomerase, mitochondrial precursor, putative	0.316925	0	-0.316925	-0.001119	-0.000127667	-0.149362	-0.310295									GO:0005739	mitochondrion					7	26	45.333	0	36.902	2488800000	Q584L4
Tb927.2.2130	small GTP-binding protein RAB6, putative	0.316695	0	0.316695	0.152307	0.138209	0.178465	0.29843									GO:0005794;GO:0005886	Golgi apparatus;plasma membrane	GO:0003924	GTPase activity	GO:0016191;GO:0016192	synaptic vesicle uncoating;vesicle-mediated transport	10	41.3	25.385	0	46.644	1562900000	Q586J5
Tb927.10.1960	hypothetical protein, conserved	0.316683	0	-0.316683	-0.058415	-0.128563	-0.152911	-0.184834									GO:0005634	nucleus					18	31.3	83.438	0	76.791	712480000	Q38C47
Tb927.9.9010	SAC3/GANP/Nin1/mts3/eIF-3 p25 family, putative	0.316457	0	0.136069	0.185417	0.161696	0.316457	0.183986									GO:0005634	nucleus					8	17.6	66.318	0	59.868	415920000	Q38E86
Tb927.3.1020	Flagellum attachment zone protein 13	0.316364	0	-0.104264	0.0691085	-0.247255	-0.131344	-0.243984											GO:0032403	protein complex binding			8	26.2	54.34	0	28.118	209050000	Q57WY5
Tb927.11.2120	CBF/Mak21 family, putative	0.316329	0	-0.0972897	0.146823	0.219039	0.129095	0.0215967									GO:0005634;GO:0005730	nucleolus;nucleus					15	25.3	88.832	0	67.292	1321200000	Q386U7
Tb927.7.1620	Cleavage factor I 25 kDa subunit, putative	0.316025	0	0.000854433	-0.0585692	-0.189873	0.126152	-0.0522419													GO:0006378	mRNA polyadenylation	5	28.7	32.703	0	45.592	242050000	Q57WN8
Tb927.7.2160	hypothetical protein, conserved	0.315991	0	0.072218	0.117438	0.236322	-0.079669	0.172491	+						+						GO:0010608	posttranscriptional regulation of gene expression	18	58.7	37.233	0	138.2	3422200000	Q57XQ8
Tb927.2.4380	NADH dehydrogenase (ubiquinone) 1 alpha subcomplex subunit, putative	0.315738	0	-0.110792	0.094545	-0.177237	0.127298	0.138501									GO:0005737;GO:0005739;GO:0020023;GO:0030964	cytoplasm;kinetoplast;mitochondrion;NADH dehydrogenase complex					5	14.4	45.971	0	56.681	287700000	Q586P3
Tb927.9.4420	hypothetical protein, conserved	0.315602	0	-0.302004	-0.140875	-0.315602	-0.155016	-0.0232596								+							10	33.7	46.604	0	117.02	606860000	Q38F99
Tb927.7.2080	cap guanylyltransferase-methyltransferase 1	0.315542	0	-0.0841015	-0.160163	-0.106358	0.117509	-0.198033									GO:0005634	nucleus			GO:0036260;GO:0043144;GO:1990273	RNA capping;snoRNA processing;snRNA 5'-end processing	8	9.8	116.75	0	14.178	329760000	Q57V03
Tb927.8.5040	EMG1/NEP1 methyltransferase, putative	0.31525	0	-0.120173	0.13795	0.054558	-0.1773	-0.096917									GO:0005634	nucleus					5	28.1	31.11	0	50.167	226170000	Q57UH6
Tb927.6.4930	thiosulfate sulfurtransferase, mitochondrial, putative	0.3151	0	-0.0507392	0.170289	0.111623	-0.144811	0.15062									GO:0005739;GO:0005763	mitochondrial small ribosomal subunit;mitochondrion					4	27.8	27.916	0	21.235	129070000	Q586G5
Tb927.5.3220	signal peptidase type I, putative	0.315058	0	-0.0151422	0.0989397	0.134326	-0.064717	-0.180732									GO:0005783	endoplasmic reticulum					4	21.6	23.706	0	4.5342	464370000	Q57Z71
Tb927.11.11680	2-oxoglutarate dehydrogenase E2 component, putative	0.315024	0	0.165601	-0.022396	-0.0320717	-0.149423	-0.0499047									GO:0005739;GO:0036064	ciliary basal body;mitochondrion					23	52.5	41.143	0	323.31	50696000000	Q383B2
Tb927.8.2020	agmatinase, putative	0.314972	0	0.0212907	-0.0419496	0.0938458	-0.131156	-0.221126											GO:0004053	arginase activity	GO:0006525	arginine metabolic process	8	33.5	36.517	0	56.571	456350000	Q581Y0
Tb927.10.6320	CBF/Mak21 family, putative	0.31492	0	-0.31492	-0.0665577	-0.227649	-0.241788	-0.174305									GO:0005634	nucleus					10	23.2	68.143	0	86.105	1013000000	Q38AX4
Tb927.4.1840	Carboxypeptidase-like protein	0.314882	0	-0.110269	0.0702517	0.0217647	0.204613	0.0335323									GO:0005737;GO:0005829	cytoplasm;cytosol	GO:0004181;GO:0005524;GO:0008270;GO:0043531	ADP binding;ATP binding;metallocarboxypeptidase activity;zinc ion binding			11	21.1	84.264	0	61.246	345680000	Q583K9
Tb927.9.2980	hypothetical protein, conserved	0.31487	0	0.159359	0.210521	0.31487	0.0956257	0.310665															3	46.9	9.2703	0	41.526	424240000	Q38FM5
Tb927.11.2580	Present in the outer mitochondrial membrane proteome 11	0.314575	0	0.235585	0.283831	0.314575	0.098237	0.265789									GO:0000331;GO:0005739;GO:0005741	contractile vacuole;mitochondrial outer membrane;mitochondrion					5	15.8	41.554	0	73.378	945010000	Q386Q2
Tb927.9.11870	zinc finger protein, putative	0.31421	0	0.31421	0.283713	0.0843855	0.019444	0.157856									GO:0005737;GO:0031981;GO:0097014	ciliary plasm;cytoplasm;nuclear lumen	GO:0008270	zinc ion binding			5	24.2	31.314	0	22.945	248250000	Q38DK7
Tb927.11.360	ATP-binding protein, putative	0.314195	0	0.12045	0.314195	0.0695573	0.0971643	0.037516													GO:0010608	posttranscriptional regulation of gene expression	5	9.7	66.678	0	31.713	179600000	Q387L5
Tb927.3.2670	hypothetical protein, conserved	0.313926	0	0.128856	0.0328743	0.0267263	-0.18507	0.099883								+	GO:0005739	mitochondrion					10	43.9	28.84	0	34.88	1005300000	Q582X9
Tb927.10.2180	Rtr1/RPAP2 family, putative	0.313723	0	-0.120866	-0.116775	-0.281998	-0.290865	-0.313723									GO:0005737	cytoplasm					5	13.9	51.556	0	12.015	105520000	Q38C26
Tb927.9.11330	proteasome beta 2 subunit, putative	0.313679	0	0.0847741	-0.0928534	-0.111916	-0.228905	-0.108766									GO:0019774	beta-subunit complex;proteasome core complex	GO:0004175	endopeptidase activity			8	41.6	27.402	0	64.794	2159100000	Q38DP7
Tb927.10.2700	predicted WD40 repeat protein	0.313302	0	-0.313302	-0.0707967	-0.0635253	-0.129797	-0.10699									GO:0005634	nucleus					12	27.3	75.239	0	133.72	1206200000	Q38BX5
Tb927.8.7410	calreticulin, putative	0.313216	0	-0.141385	-0.110741	-0.171916	-0.179052	-0.313216									GO:0005783;GO:0016021	endoplasmic reticulum;integral component of membrane	GO:0015926;GO:0016757;GO:0030246	carbohydrate binding;glucosidase activity;transferase activity;transferring glycosyl groups	GO:0006457	protein folding	2	7.8	45.021	0	323.31	44909000000	Q57YU3
Tb927.3.1350	hypothetical protein, conserved	0.313156	0	-0.040999	0.103545	0.207798	0.098305	-0.105358									GO:0005634;GO:0005730	nucleolus;nucleus					16	29	86.927	0	115.4	1255000000	Q57XW8
Tb927.11.10200	hypothetical protein, conserved	0.313121	0	-0.181575	0.0294905	-0.129493	-0.0358912	0.131546															11	31.2	53.432	0	36.559	1234000000	Q383Q9
Tb927.11.7650	hypothetical protein	0.312696	0	0.140678	0.0302339	0.184008	-0.128689	0.110599															4	15	51.665	0	19.13	480290000
Tb927.11.6740	pumilio/PUF RNA binding protein 10, putative	0.312666	0	-0.194405	0.0223363	0.11047	-0.0404893	-0.202196	+								GO:0005634;GO:0005730	nucleolus;nucleus	GO:0003723;GO:0003729;GO:0005515	mRNA binding;protein binding;RNA binding	GO:0006364;GO:0016071	mRNA metabolic process;rRNA processing	19	40.3	75.167	0	147.27	2928100000	Q384Z6
Tb927.8.6900	transport protein particle (TRAPP) component, putative	0.312557	0	0.107057	0.18054	0.085935	0.258706	-0.0538515															3	21.8	23.536	0	42.103	262510000	Q57TS3
Tb927.9.15450	Domain of unknown function (DUF4205), putative	0.312462	0	-0.26016	-0.205906	-0.27612	-0.312462	-0.210484							+	+							4	14.3	59.644	0	57.135	124750000	Q38CW8
Tb927.11.6810	tubulin-tyrsoine ligase-like protein, putative	0.312416	0	-0.135131	-0.179024	-0.290089	-0.091466	-0.312416											GO:0004835	tubulin-tyrosine ligase activity	GO:0006464	cellular protein modification process	15	20.8	108.44	0	119.6	488060000	Q384Y9
Tb927.3.2410	Peroxisome biogenesis factor 10	0.312362	0	-0.065113	-0.156476	-0.233314	-0.241175	-0.312362									GO:0005737;GO:0020015	cytoplasm;glycosome	GO:0008270	zinc ion binding			4	20.8	32.979	0	55.698	382420000	Q582V4
Tb927.1.3050	tRNA (Uracil-5-)-methyltransferase, putative	0.312224	0	-0.151827	0.160397	0.110816	0.0802093	0.0705587									GO:0005634	nucleus					11	25.2	61.59	0	33.509	572610000	Q4GYR8
Tb927.6.1570	2-hydroxy-3-oxopropionate reductase, putative	0.312221	0	0.122448	-0.034196	-0.189773	-0.0111363	0.0431257									GO:0005737;GO:0036064;GO:0097014	ciliary basal body;ciliary plasm;cytoplasm					12	58.7	31.753	0	72.274	6038900000	Q585Q3
Tb927.7.4620	hypothetical protein, conserved	0.312123	0	0.312123	0.144327	0.239197	0.112372	0.225117															5	24.4	32.677	0	25.356	332530000	Q57X78
Tb927.11.6640	cytochrome b5, putative	0.312034	0	0.11129	0.136257	0.0855333	0.0369967	-0.175778									GO:0005634;GO:0005743;GO:0016021	integral component of membrane;mitochondrial inner membrane;nucleus	GO:0004362	glutathione-disulfide reductase activity	GO:0055114	oxidation-reduction process	7	60.2	14.754	0	26.702	863480000	Q385A5
Tb927.10.13040	procyclic-enriched flagellar receptor adenylate cyclase 4	0.312017	0	0.210783	0.312017	0.11098	0.0969867	0.22032									GO:0005929	cilium	GO:0004016;GO:0042803	adenylate cyclase activity;protein homodimerization activity	GO:0035556	intracellular signal transduction	8	10.8	133.33	0	174.29	363500000	Q388U2
Tb927.11.15460	ATP-dependent DEAD/H RNA helicase, putative	0.312011	0	-0.190416	0.121596	-0.135884	0.00261767	-0.038013									GO:0005634	nucleus	GO:0005524;GO:0008026	ATP binding;ATP-dependent helicase activity			6	11.9	80.604	0	36.6	203510000	Q381N9
Tb927.8.1980	Beta propeller protein 1	0.311944	0	-0.192385	0.040786	-0.06855	-0.023875	-0.271158									GO:0005634;GO:0005730;GO:0005739;GO:0020016	ciliary pocket;mitochondrion;nucleolus;nucleus					19	45.9	53.365	0	82.129	1632400000	Q581Y4
Tb927.7.7080	mitochondrial glycoprotein-like protein	0.311905	0	0.0161061	0.209629	0.130972	-0.102276	0.0769321									GO:0005739	mitochondrion					4	26.3	41.205	0	40.053	589720000	Q57XS8
Tb927.9.6720	Putative methyltransferase, putative	0.311894	0	0.06576	-0.071495	0.197761	0.240399	-0.048185															6	23.1	37.267	0	4.2254	122130000	Q38ER5
Tb927.9.13070	Heat shock factor binding 1 domain-containing protein	0.311809	0	0.016837	-0.0885005	-0.0706333	0.223308	0.0975813							+								4	74.4	9.2493	0	157.16	1622600000	Q38DB3
Tb927.3.1760	chaperone protein DnaJ, putative	0.311721	0	-0.0573039	-0.173041	-0.191085	-0.311721	-0.134191									GO:0005737;GO:0005739	cytoplasm;mitochondrion	GO:0051082	unfolded protein binding	GO:0006457	protein folding	7	28.5	29.423	0	15.896	442910000	Q57ZD5
Tb927.5.4040	Mitochondrial SSU ribosomal protein, putative	0.311682	0	0.18387	0.0751413	0.128023	0.311682	0.14019									GO:0005737;GO:0005739;GO:0005763	cytoplasm;mitochondrial small ribosomal subunit;mitochondrion					20	30.1	94.263	0	107.43	1369500000	Q57Z45
Tb927.9.8290	mitochondrial ribosomal protein l30	0.311424	0	0.0312876	0.311424	0.0797441	0.18204	0.0962296									GO:0005739;GO:0005762	mitochondrial large ribosomal subunit;mitochondrion					3	21.6	25.114	0	4.1921	399100000	Q38ED8
Tb927.11.5290	mitochondrial carrier protein	0.311385	0	-0.144367	-0.225256	-0.23193	-0.311385	-0.310493									GO:0005739;GO:0005743;GO:0016020;GO:0016021	integral component of membrane;membrane;mitochondrial inner membrane;mitochondrion					10	36.5	29.883	0	37.894	2140700000	Q385N9
Tb927.5.1560	ATP-dependent DEAD/H RNA helicase, putative	0.311319	0	-0.0862213	0.102612	0.107957	0.225098	0.162228									GO:0005730	nucleolus	GO:0005524;GO:0008026	ATP binding;ATP-dependent helicase activity			14	32.1	84.365	0	26.661	843740000	Q57VA7
Tb927.10.11640	Protein prenyltransferase alpha subunit repeat, putative	0.31108	0	-0.0915392	-0.26506	0.0292673	-0.106227	-0.281813							+		GO:0005737;GO:0097014	ciliary plasm;cytoplasm					6	14.5	56.414	0	8.741	148070000	Q389H7
Tb927.11.5220	chaperone protein DnaJ, putative	0.31106	0	0.31106	0.093467	0.100259	0.0554497	0.00526667									GO:0005635;GO:0005783	endoplasmic reticulum;nuclear envelope			GO:0006457	protein folding	15	29	84.81	0	194.85	1349700000	Q385P6
Tb927.7.3540	hypothetical protein, conserved	0.311031	0	-0.0096974	0.257896	0.0519817	0.182302	0.301334															3	19.9	29.572	0	47.316	540560000	Q57WG9
Tb927.7.760	hypothetical protein, conserved	0.310975	0	-0.014872	-0.0889453	-0.169801	0.141174	0.0882922									GO:0005737;GO:0005930	axoneme;cytoplasm					10	24.1	63.497	0	67.197	828380000	Q57VS2
Tb927.4.1890	hypothetical protein, conserved	0.310807	0	-0.310807	-0.0452708	-0.195983	-0.23149	-0.0051336									GO:0005654;GO:0005730;GO:0005737;GO:0005930	axoneme;cytoplasm;nucleolus;nucleoplasm					7	25.9	26.433	0	27.941	996870000	Q583K4
Tb927.3.4360	40S ribosomal protein S15A, putative	0.310161	0	-0.146038	0.164124	0.0485107	0.0893343	-0.0126837									GO:0005737	cytoplasm					7	58.5	14.645	0	54.793	7320800000
Tb927.7.2790	Component of motile flagella 10	0.310142	0	-0.034286	0.0306821	-0.208991	0.0529344	0.101151													GO:0060285	cilium-dependent cell motility	11	17	79.302	0	78.462	1167300000	Q57Y89
Tb927.7.6350	NADH dehydrogenase [ubiquinone] flavoprotein 2, mitochondrial	0.310112	0	0.234116	0.146168	0.188278	0.236837	0.310112									GO:0005739;GO:0030964	mitochondrion;NADH dehydrogenase complex					6	24.2	30.925	0	18.919	513000000	Q582M4
Tb927.10.9840	chaperone protein DnaJ, putative	0.310037	0	0.00319167	0.261128	0.236095	0.273237	-0.0368007								+	GO:0005634;GO:0005730	nucleolus;nucleus	GO:0051082	unfolded protein binding	GO:0006457	protein folding	9	36.6	29.823	0	77.582	1448500000	Q389Z2
Tb927.7.1170	RNA-binding protein Y14	0.309455	0	0.159212	-0.0492287	0.103654	-0.150242	-0.105526									GO:0005634;GO:1990501	exon-exon junction subcomplex mago-y14;nucleus	GO:0003723;GO:0005515	protein binding;RNA binding	GO:0006396	RNA processing	5	44.7	17.943	0	31.982	917380000	Q57WT3
Tb927.5.2590	Macro domain containing protein, putative	0.309356	0	0.135075	-0.017301	-0.174282	-0.0450403	-0.00924167									GO:0005634	nucleus					6	33.2	29.106	0	80.695	834460000	Q57ZT5
Tb927.7.4360	hypothetical protein, conserved	0.309134	0	0.1016	-0.207535	-0.117626	-0.120882	0.034776															4	19.7	36.944	0	11.948	109950000	Q57UR6
Tb927.10.1800	methyltransferase domain containing protein, putative	0.309127	0	-0.00680867	0.216415	0.299783	0.201935	0.302319							+								4	16.1	38.251	0.0004364	3.0553	64715000	Q38C62
Tb927.7.5940	Protein Associated with Differentiation	0.308841	0	0.183306	-0.0556489	-0.125535	0.0339927	-0.0157266									GO:0005886;GO:0020016	ciliary pocket;plasma membrane			GO:0009266;GO:0015746;GO:0050793	citrate transport;regulation of developmental process;response to temperature stimulus	4	9.6	67.151	0	188.27	17351000000	Q582K9
Tb927.8.3310	Elongator-like Protein 3b	0.308797	0	-0.169963	-0.158227	-0.15686	-0.303085	0.005712									GO:0005634;GO:0005654;GO:0005730;GO:0005819	nucleolus;nucleoplasm;nucleus;spindle	GO:0008080	N-acetyltransferase activity	GO:0016573;GO:0032785;GO:0043007	elongation;histone acetylation;maintenance of rDNA;negative regulation of DNA-templated transcription	10	17.6	76.042	0	30.603	439860000	Q57YY2
Tb927.4.4040	hypothetical protein, conserved	0.308774	0	-0.116056	-0.179455	-0.308774	-0.222095	-0.0957991															9	30.5	30.274	0	57.869	2740800000	Q57Y08
Tb927.8.3950	hypothetical protein, conserved	0.308729	0	-0.206359	-0.153648	-0.308729	-0.157995	-0.276422									GO:0005634	nucleus					22	29.1	102.13	0	48.549	1291500000	Q581B5
Tb927.1.1140	Transmembrane protein 231, putative	0.30866	0	0.0592564	0.114654	0.222259	-0.0667832	0.241877									GO:0005783;GO:0035869;GO:0060170	ciliary membrane;ciliary transition zone;endoplasmic reticulum			GO:0032880;GO:0060271	cilium assembly;regulation of protein localization	3	12.3	40.006	0	17.042	110720000	Q4GZA4
Tb927.4.1680	ZFP family member, putative	0.308637	0	0.308637	0.141814	0.117563	0.173866	0.191626									GO:0005737;GO:0005930	axoneme;cytoplasm					19	56.3	51.675	0	99.326	1869200000	Q581R3
Tb927.10.13960	paralyzed flagella protein 20	0.308531	0	-0.165953	0.0354453	-0.0161158	0.0292156	0.142578									GO:0005737;GO:0005930	axoneme;cytoplasm			GO:0007018;GO:0060285;GO:0060294	cilium movement involved in cell motility;cilium-dependent cell motility;microtubule-based movement	15	34	65.568	0	29.153	782900000	Q388K3
Tb927.4.860	hypothetical protein, conserved	0.308418	0	0.0205926	0.15149	0.222607	0.107623	0.308418									GO:0020022	acidocalcisome					11	49.7	33.145	0	84.388	838590000	Q580B4
Tb927.7.270	Ribosome production factor 2 homolog	0.30823	0	-0.153313	0.10321	0.0604833	0.154917	0.00940333									GO:0005634	nucleus					19	60.8	41.798	0	190.04	2420400000	Q57U27
Tb927.10.12290	UDP-Gal or UDP-GlcNAc-dependent glycosyltransferase, putative	0.308117	0	-0.004286	0.210976	0.231217	-0.0769003	0.0177255									GO:0005794	Golgi apparatus	GO:0008194	UDP-glycosyltransferase activity	GO:0006506	GPI anchor biosynthetic process	8	25.1	43.514	0	12.342	342050000	Q389B4
Tb927.11.15830	RNA methyltransferase, putative	0.308089	0	0.308089	0.242576	0.0614174	0.235368	0.256305									GO:0005737;GO:0036064	ciliary basal body;cytoplasm			GO:0030488	tRNA methylation	7	4.7	191.02	0	10.114	141840000	Q381K3
Tb927.10.2650	hypothetical protein, conserved	0.307584	0	0.186152	0.307584	0.241769	0.00669183	0.0865802															16	17.3	132.99	0	110.85	328660000	Q38BY0
Tb927.5.2540	Organic solute transport protein 1, putative	0.307383	0	-0.115146	0.0678246	-0.156393	-0.0184525	0.15099									GO:0020016	ciliary pocket					7	25.9	46.075	0	3.7149	312990000	Q582B3
Tb927.8.6420	beta-ketoacyl-ACP reductase 2	0.307247	0	-0.122707	-0.0806663	-0.00517167	-0.241305	-0.307247								+	GO:0005737;GO:0005739	cytoplasm;mitochondrion	GO:0004316	3-oxoacyl-[acyl-carrier-protein] reductase (NADPH) activity	GO:0030497	fatty acid elongation	4	12.7	55.286	0	19.82	296180000	Q57YP3
Tb927.5.920	rhodanese-like domain containing protein, putative	0.307073	0	0.307073	0.141591	0.237501	0.0307332	0.17935															4	20.3	50.734	0	13.369	193380000	Q57W37
Tb927.10.15830	hypothetical protein, conserved	0.30656	0	0.142168	0.0969622	0.0272761	-0.164392	0.0984075									GO:0005739	mitochondrion					4	22.2	29.207	0	7.1539	294940000	Q387T1
Tb927.11.11470	kinetoplast ribosomal PPR-repeat containing protein 14	0.306455	0	0.203038	0.0627419	0.128397	0.118567	-0.103417									GO:0005739;GO:0005763	mitochondrial small ribosomal subunit;mitochondrion			GO:0044145;GO:0052106	modulation of development of symbiont involved in interaction with host;quorum sensing involved in interaction with host	7	33	32.022	0	30.109	305660000	Q383D1
Tb927.5.3700	hypothetical protein, conserved	0.306437	0	-0.035188	0.198362	0.144559	0.271249	0.234262															3	17.8	32.239	0	4.645	207620000	Q57U96
Tb927.7.2380	hypothetical protein, conserved	0.306414	0	0.185247	0.236765	-0.0696487	0.101691	0.146866															6	71.3	12.784	0	33.007	315210000	Q57XN6
Tb927.1.3910	Anaphase-promoting complex subunit CDC23	0.306308	0	-0.157593	0.010714	-0.0901537	0.148715	0.0097255									GO:0005680	anaphase-promoting complex			GO:0007049	cell cycle	4	7.1	99.782	0	36.185	211740000	Q4GYI6
Tb927.9.7230	ADP-ribosylation factor-like protein, putative	0.306027	0	0.29776	0.254011	0.0689732	0.306027	0.119031									GO:0005737;GO:0031981;GO:0097014	ciliary plasm;cytoplasm;nuclear lumen	GO:0005525	GTP binding	GO:0007264	small GTPase mediated signal transduction	3	24.9	21.093	0	14.279	248270000	Q38EM1
Tb927.5.4410	hypothetical protein, conserved	0.306003	0	-0.198852	-0.286045	-0.186075	-0.00566	-0.306003															5	32.6	23.593	0.0014412	1.8943	512110000	Q57Z08
Tb927.6.4780	DNA ligase I, putative	0.305978	0	0.0323139	0.305978	0.298894	0.258596	0.0877569								+	GO:0005634	nucleus					12	26.8	77.331	0	83.282	722420000	Q587E4
Tb927.10.14870	hypothetical protein, conserved	0.305974	0	-0.0379803	0.0473957	0.156914	0.130347	-0.14906									GO:0005634	nucleus					11	25.6	75.914	0	50.873	1745300000	Q388B9
Tb927.9.6940	DNA topoisomerase type IB small subunit	0.305638	0	-0.0405243	0.106663	-0.0582023	0.00716	-0.198975									GO:0005634	nucleus	GO:0000287;GO:0003917;GO:0005524	ATP binding;DNA topoisomerase type I activity;magnesium ion binding	GO:0006265;GO:0006333	chromatin assembly or disassembly;DNA topological change	6	25.6	29.968	0	30.774	535090000	Q38EP5
Tb927.10.1980	hypothetical protein, conserved	0.305596	0	-0.225074	-0.091403	-0.0165277	0.0447537	-0.260842															10	20.8	77.636	0	64.181	616350000	Q38C45
Tb927.4.750	50S ribosomal protein L7Ae, putative	0.305505	0	-0.153112	-0.0580397	-0.129877	-0.0707233	-0.305505									GO:0005634;GO:0005654;GO:0005730	nucleolus;nucleoplasm;nucleus					4	35.2	16.32	0	73.748	2239700000	Q580A3
Tb927.1.1000	developmentally regulated phosphoprotein	0.305399	0	0.096876	0.305399	0.023377	0.116122	0.019867		+							GO:0005739	mitochondrion					8	26	47.206	0	113.49	596270000	Q4GZB8
Tb927.10.340	mitochondrial structure specific endonuclease I (SSE-1), putative	0.305222	0	0.0532612	0.0857374	0.115477	-0.0694774	0.235745									GO:0005737;GO:0005739;GO:0036064	ciliary basal body;cytoplasm;mitochondrion	GO:0008409	5'-3' exonuclease activity	GO:0006308	DNA catabolic process	3	13.6	33.567	0	4.0905	35819000	Q38CK4
Tb927.9.12630	glycerol kinase, glycosomal	0.305166	0	0.112005	0.00127033	-0.193161	0.0464257	-0.0241417							+		GO:0020015	glycosome	GO:0004370;GO:0005524	ATP binding;glycerol kinase activity	GO:0006072	glycerol-3-phosphate metabolic process	40	73.8	56.426	0	323.31	330140000000
Tb927.11.15550	NADH-cytochrome b5 reductase, putative	0.304666	0	0.0313613	-0.18976	-0.249957	-0.1619	0.0547087									GO:0005737	cytoplasm	GO:0004128	acting on NAD(P)H;cytochrome-b5 reductase activity	GO:0055114	oxidation-reduction process	6	33.1	33.885	0	41.711	1573300000	Q381N0
Tb927.9.15010	NADH dehydrogenase (ubiquinone) 1 beta subcomplex subunit, putative	0.3046	0	0.124135	0.280716	0.028613	0.3046	0.248642									GO:0005739;GO:0030964	mitochondrion;NADH dehydrogenase complex					5	24.5	23.182	0	8.0066	380740000	Q38CZ9
Tb927.8.990	RNA-binding protein 33 (RNA-binding motif protein 33)	0.304521	0	-0.284607	-0.166643	-0.304521	-0.27172	-0.226744	+								GO:0005634;GO:0005654	nucleoplasm;nucleus	GO:0003723;GO:0003729	mRNA binding;RNA binding	GO:0006396	RNA processing	8	41.8	33.963	0	12.327	1766600000	Q57XH6
Tb927.8.760	nucleolar RNA-binding protein	0.304503	0	-0.278619	-0.074492	-0.173924	-0.1801	-0.304503									GO:0005634;GO:0005730	nucleolus;nucleus	GO:0003676;GO:0003723;GO:0004712;GO:0005515	nucleic acid binding;protein binding;protein serine/threonine/tyrosine kinase activity;RNA binding	GO:0016070	RNA metabolic process	4	11.9	35.042	0	36.466	11886000000	Q57YF5
Tb927.6.3140	Ubiquitin family, putative	0.304323	0	-0.013294	-0.304323	-0.13688	-0.0968843	-0.0138647									GO:0005930	axoneme					5	81.1	10.622	0	13.524	480450000	Q583M0
Tb927.9.5680	inositol/phosphatidylinositol phosphatase, putative	0.304028	0	-0.135118	-0.220192	-0.228105	-0.304028	-0.204183									GO:0005737;GO:0051286	cell tip;cytoplasm					4	7	87.964	0	10.041	118990000	Q38EY7
Tb927.11.16230	hypothetical protein, conserved	0.303994	0	-0.0216609	-0.0908829	-0.190858	0.0087635	0.113136									GO:0005634;GO:0005654;GO:0005737	cytoplasm;nucleoplasm;nucleus					14	19.8	111.77	0	34.056	559630000	Q381G3
Tb927.6.3820	hypothetical protein, conserved	0.303919	0	-0.303919	-0.143901	-0.260474	-0.032633	-0.231016															6	10	93.659	0	6.1437	101570000	Q585Y0
Tb927.2.4900	hypothetical protein, conserved	0.303798	0	0.00261813	0.0310628	0.0180614	0.303798	0.167024									GO:0020016	ciliary pocket					3	12	34.716	0	5.8566	165960000	Q586T0
Tb927.4.2430	Endonuclease/Exonuclease/phosphatase family, putative	0.303708	0	0.303708	0.093505	0.136029	0.0987372	0.058311									GO:0005737	cytoplasm					6	13.9	72.371	0	30.202	288390000	Q584E4
Tb927.2.4850	Phosducin, putative	0.303486	0	0.276309	0.185272	0.290881	0.0892233	0.303486									GO:0005737;GO:0097014	ciliary plasm;cytoplasm					9	40.9	29.04	0	141.25	3564700000	Q586S7
Tb927.8.860	hypothetical protein, conserved	0.303486	0	0.105654	0.14145	0.0737585	0.276054	-0.027433									GO:0005634	nucleus					4	26.3	25.908	0	6.9921	182660000	Q57YE5
Tb927.8.8310	chaperone protein DnaJ, putative	0.303377	0	0.0946938	0.0522637	0.0291824	-0.0365822	-0.208683									GO:0005737;GO:0005739	cytoplasm;mitochondrion			GO:0006457	protein folding	8	30.1	51.72	0	29.898	286780000	Q57WJ9
Tb927.6.3220	hypothetical protein, conserved	0.30328	0	0.122946	-0.023081	0.260802	0.280199	0.0811116							+	+	GO:0020016;GO:0035869	ciliary pocket;ciliary transition zone			GO:0010608	posttranscriptional regulation of gene expression	5	5.7	115.74	0	25.235	270750000	Q584W5
Tb927.5.1780	hypothetical protein, conserved	0.303173	0	0.111163	0.230858	0.303173	0.0512527	0.110888									GO:0005737	cytoplasm					14	41.8	48.192	0	176.78	2961400000	Q57ZP7
Tb927.8.6330	WD domain, G-beta repeat/PFU (PLAA family ubiquitin binding), putative	0.303117	0	0.0370169	0.187048	0.204071	-0.0990462	-0.0873675									GO:0005654;GO:0005737	cytoplasm;nucleoplasm					18	26.4	94.632	0	189.03	2281500000	Q57YN4
Tb927.11.6210	Lanosterol 14-alpha demethylase	0.302999	0	-0.129174	0.107868	0.049123	0.173824	0.0397803									GO:0005635;GO:0005783	endoplasmic reticulum;nuclear envelope	GO:0008398;GO:0020037	heme binding;sterol 14-demethylase activity	GO:0044091	membrane biogenesis	23	60.1	54.372	0	176.43	7789800000	Q385E8
Tb927.1.1750	conserved protein, unknown function	0.302465	0	-0.150397	-0.189927	-0.302465	-0.240782	-0.0559556									GO:0005634	nucleus					4	9.1	49.619	0.0065632	1.3481	455240000	Q4GZ44
Tb927.7.7060	Got1/Sft2-like family, putative	0.302187	0	0.230311	-0.071876	0.0180143	0.0571873	0.0733037															2	23.5	17.456	0.0050302	1.493	247410000	Q57XS6
Tb927.3.3230	NOL1/NOP2/sun family, putative	0.302187	0	-0.152004	-0.223618	-0.197784	-0.224113	-0.302187									GO:0005654;GO:0005730;GO:0031981	nuclear lumen;nucleolus;nucleoplasm					9	21.2	67.414	0	7.3977	190530000	Q57V63
Tb927.6.3680	Present in the outer mitochondrial membrane proteome 31	0.302088	0	-0.270877	-0.215004	-0.227972	-0.302088	-0.235133									GO:0005739;GO:0005741	mitochondrial outer membrane;mitochondrion					4	15.9	27.875	0	5.6548	453130000	Q585W6
Tb927.7.6440	vesicle transport v-SNARE protein, putative	0.301849	0	-0.291953	0.00989567	-0.047349	-0.132638	-0.08062									GO:0031201	SNARE complex	GO:0005484	SNAP receptor activity	GO:0006886;GO:0010608	intracellular protein transport;posttranscriptional regulation of gene expression	7	43.2	25.254	0	82.514	586270000	Q582L5
Tb927.2.2470	Kinetoplastid RNA editing protein 1	0.301568	0	0.244192	0.187683	0.178612	0.070121	0.301568									GO:0005739;GO:0031019	mitochondrial mRNA editing complex;mitochondrion	GO:0045294	alpha-catenin binding	GO:0070705;GO:0070706;GO:1900864	mitochondrial RNA modification;RNA nucleotide deletion;RNA nucleotide insertion	12	25.9	81.293	0	106.88	508680000	Q586L9
Tb927.11.5150	hypothetical protein, conserved	0.301437	0	-0.251738	-0.301437	-0.195725	-0.2862	-0.230947	+								GO:0005634	nucleus	GO:0003729	mRNA binding			10	32.8	57.047	0	19.561	425290000	Q385Q3
Tb927.7.5850	hypothetical protein, conserved	0.301386	0	-0.110099	-0.0932869	-0.29321	-0.0353237	0.00817637															3	7.7	70.761	0	5.0097	191410000	Q582K0
Tb927.9.3540	hypothetical protein, conserved	0.30092	0	-0.0726592	0.140169	0.20168	-0.0992402	0.110538									GO:0005737;GO:0005739	cytoplasm;mitochondrion					2	22.2	13.711	0	19.747	61462000	Q38FH7
Tb927.11.10220	hypothetical protein, conserved	0.300816	0	0.188104	0.108158	0.0989503	-0.103601	0.197215									GO:0005635;GO:0005737;GO:0005783	cytoplasm;endoplasmic reticulum;nuclear envelope					3	28.8	12.738	0	4.5632	502870000	Q383Q7
Tb927.8.7420	TerD domain containing protein, putative	0.300808	0	0.300808	0.119474	0.0741193	0.135357	0.233306															12	18.5	96.391	0	46.136	640360000	Q57YU4
Tb927.10.15810	Fcf1, putative	0.30066	0	-0.30066	-0.0922217	-0.2262	-0.25953	-0.26119									GO:0005730	nucleolus					6	40.6	23.865	0	7.2819	198430000	Q387T3
Tb927.9.3400	endo-beta-N-acetylglucosaminidase, putative	0.300568	0	0.191275	0.105652	0.180968	0.300568	0.143112									GO:0005737;GO:0005929;GO:0097014	ciliary plasm;cilium;cytoplasm	GO:0016798	acting on glycosyl bonds;hydrolase activity			22	28.2	115.9	0	145.76	1844600000	Q38FI8
Tb927.8.2930	mannosyl-oligosaccharide 1,2-alpha-mannosidase IB, putative	0.300556	0	-0.0549232	0.111428	0.136291	0.0996863	0.245633									GO:0005783;GO:0016020	endoplasmic reticulum;membrane	GO:0004571;GO:0005509	2-alpha-mannosidase activity;calcium ion binding;mannosyl-oligosaccharide 1			3	10.1	66.434	0	15.66	764680000	Q57W80
Tb927.7.5890	hypothetical protein, conserved	0.300434	0	0.300434	0.0843477	0.190424	0.244636	0.162297															5	11.9	73.556	0	12.797	236610000	Q582K4
Tb927.10.1520	ras-related protein Rab21, putative	0.300288	0	-0.0340255	-0.12323	0.0359873	-0.264301	-0.234025											GO:0003924	GTPase activity	GO:0007264	small GTPase mediated signal transduction	6	33.1	28.639	0	47.99	418580000	Q38C89
Tb927.10.12630	hypothetical protein, conserved	0.300252	0	0.159007	0.193772	0.158044	-0.10648	0.16215									GO:0051286	cell tip	GO:0005509	calcium ion binding			4	17.4	25.138	0	10.019	245970000	Q388Y0
Tb927.10.1260	aspartyl-tRNA synthetase, putative	0.300226	0	0.166694	0.0938585	0.300226	0.0104668	0.0571055									GO:0005737;GO:0005739;GO:0036064	ciliary basal body;cytoplasm;mitochondrion	GO:0003676;GO:0004816	asparagine-tRNA ligase activity;nucleic acid binding	GO:0006421	asparaginyl-tRNA aminoacylation	6	10.9	60.842	0	14.792	276830000	Q38CB4
Tb927.11.10150	Enoyl-CoA hydratase/isomerase family, putative	0.300072	0	0.181359	-0.0277613	0.0118093	0.272311	0.0849511									GO:0005737;GO:0005739;GO:0005763	cytoplasm;mitochondrial small ribosomal subunit;mitochondrion					16	22.5	137.64	0	239.66	953090000	Q383R4
Tb927.8.6380	hypothetical protein, conserved	0.299858	0	-0.0197137	0.177128	0.0534827	0.0472277	0.280144									GO:0005634;GO:0005783	endoplasmic reticulum;nucleus					3	15	29.908	0	10.404	195410000	Q57YN9
Tb927.8.6460	kinase binding protein CGI-121, putative	0.299442	0	0.032929	0.0339353	-0.0811338	0.218309	0.00441137									GO:0005634	nucleus					5	38.5	19.277	0	28.42	367450000	Q57YP7
Tb927.7.1910	pyridoxal phosphate containing glycine decarboxylase, putative	0.299359	0	0.196879	0.159472	0.157246	0.299359	0.183503									GO:0005737;GO:0005739;GO:0020023	cytoplasm;kinetoplast;mitochondrion	GO:0004375	glycine dehydrogenase (decarboxylating) activity	GO:0019464	glycine decarboxylation via glycine cleavage system	28	39.4	106.29	0	215.95	4336200000	Q57V19
Tb927.9.7690	hypothetical protein, conserved	0.299295	0	0.202921	0.108431	0.176884	0.299295	0.156332					+				GO:0005737	cytoplasm			GO:0010608	posttranscriptional regulation of gene expression	14	13.4	199.56	0	67.528	302460000	Q38EI4
Tb927.5.980	2OG-Fe(II) oxygenase superfamily, putative	0.29923	0	0.238144	0.117224	0.073395	0.143517	0.29923															6	23	35.065	0	66.044	221670000	Q57W43
Tb927.6.4220	mitogen-activated protein kinase 5	0.299222	0	0.120316	0.145647	0.134076	0.200116	-0.0991056		+									GO:0004674;GO:0005524	ATP binding;protein serine/threonine kinase activity	GO:0006468	protein phosphorylation	3	11.6	43.69	0	3.9166	232570000	Q586Y9
Tb927.5.490	methyltransferase, putative	0.299181	0	0.0217281	0.0797146	-0.0979875	0.191689	-0.107492															3	5.3	99.928	0	6.0067	802820000	Q57VW4
Tb927.8.5300	hypothetical protein, conserved	0.299177	0	0.029401	-0.165805	-0.269776	-0.199203	-0.0575343															9	20.3	63.846	0	37.284	737190000	Q57UK2
Tb927.7.1200	Protein of unknown function (DUF525), putative	0.299111	0	0.145857	-0.0840021	0.0275511	-0.153254	-0.0878872															5	16.1	48.808	0	46.687	309910000	Q57WT0
Tb927.2.5020	acyl-CoA oxidase, putative	0.299048	0	0.282535	0.164639	0.213526	-0.0165133	0.172316									GO:0005737;GO:0005739	cytoplasm;mitochondrion	GO:0003997	acyl-CoA oxidase activity			6	12.1	82.398	0	26.569	271550000	Q586U0
Tb927.10.14490	hypothetical protein, conserved	0.298964	0	-0.161549	-0.195172	-0.298964	-0.152106	-0.144417								+	GO:0005929	cilium					22	60	46.24	0	288.2	10097000000	Q388F3
Tb927.11.15150	1-acyl-sn-glycerol-3-phosphate acyltransferase, putative	0.29894	0	0.00232847	0.170622	-0.128318	0.102343	-0.0867346									GO:0016021	integral component of membrane	GO:0003841	1-acylglycerol-3-phosphate O-acyltransferase activity			8	40.6	30.359	0	40.449	2957000000	Q381S0
Tb927.11.15590	hypothetical protein, conserved	0.298778	0	0.0844047	0.298778	0.153754	0.112189	0.0535473									GO:0005737;GO:0031981;GO:0097014	ciliary plasm;cytoplasm;nuclear lumen					8	31	31.858	0	87.049	774370000	Q381M7
Tb927.7.2650	hypothetical protein, conserved	0.298666	0	-0.146021	-0.263339	-0.050686	-0.041999	-0.298666								+	GO:0005737;GO:0031981;GO:0097014	ciliary plasm;cytoplasm;nuclear lumen					9	19.4	62.171	0	187.73	1959300000	Q57XK9
Tb927.8.2310	(H+)-ATPase G subunit, putative	0.298577	0	0.298577	0.068468	0.0874455	0.121353	0.0467382									GO:0005739;GO:0016459	mitochondrion;myosin complex	GO:0016887	ATPase activity	GO:0007035	vacuolar acidification	2	23.9	12.749	0	46.937	101340000	Q57XF8
Tb927.8.4220	hypothetical protein, conserved	0.298376	0	0.098353	0.120917	0.298376	0.130942	0.264891															8	41.8	25.995	0	74.832	1662200000	Q57W13
Tb927.11.3300	Spindle assembly abnormal 4	0.298268	0	0.0957147	0.298268	0.275337	0.03423	0.166355					+				GO:0043234	protein complex	GO:0005515	protein binding	GO:0007105;GO:0010608	cytokinesis;posttranscriptional regulation of gene expression;site selection	20	23.8	107.86	0	136.3	1681600000	Q386I1
Tb927.11.6820	hypothetical protein, conserved	0.297629	0	-0.17883	-0.0877237	-0.020798	-0.147634	-0.297629									GO:0005930	axoneme					10	28.8	51.6	0	58.327	428540000	Q384Y8
Tb927.11.1050	ribosome production factor 1, putative	0.297581	0	-0.049362	0.0680625	0.21648	0.248219	0.091677									GO:0005634;GO:0005730	nucleolus;nucleus	GO:0042134	rRNA primary transcript binding	GO:0006396	RNA processing	9	26.3	39.646	0	9.9873	187030000	Q387E5
Tb927.11.13910	NADH dehydrogenase (ubiquinone) 1 alpha subcomplex subunit, putative	0.297579	0	0.249024	0.05326	0.0176748	-0.048555	0.0971785									GO:0005739;GO:0030964	mitochondrion;NADH dehydrogenase complex					3	15.1	28.921	0	20.714	83305000	Q382E6
Tb927.11.2410	Flabarin, putative	0.297561	0	-0.0792803	-0.116479	-0.161508	-0.297561	-0.214493									GO:0005737;GO:0005886;GO:0005929;GO:0020016;GO:0060170	ciliary membrane;ciliary pocket;cilium;cytoplasm;plasma membrane					11	51.8	24.58	0	250.91	18409000000
Tb927.10.3040	succinate dehydrogenase subunit	0.297425	0	0.297425	0.148561	0.0472397	0.029858	0.191659									GO:0005739;GO:0005743;GO:0020023	kinetoplast;mitochondrial inner membrane;mitochondrion					5	44.4	15.505	0	8.4124	1210500000	Q38BU1
Tb927.4.2280	hypothetical protein, conserved	0.297417	0	0.297417	0.083177	0.157778	0.195722	0.243956															13	47.6	42.285	0	71.312	1688300000	Q584F9
Tb927.7.2390	Tripartite attachment complex protein 102	0.297058	0	0.00737768	0.186039	0.0830279	0.161914	-0.11102								+	GO:0005739;GO:0098798	mitochondrial protein complex;mitochondrion			GO:0033955	mitochondrial DNA inheritance	29	37.9	102.86	0	121.85	2610400000	Q57XN5
Tb927.9.5890	solanesyl-diphosphate synthase, putative	0.296994	0	0.208217	0.147105	0.296994	0.140155	0.133763									GO:0005737;GO:0005739	cytoplasm;mitochondrion	GO:0000010;GO:0050347	trans-hexaprenyltranstransferase activity;trans-octaprenyltranstransferase activity	GO:0006743;GO:0008299	isoprenoid biosynthetic process;ubiquinone metabolic process	16	57.1	39.253	0	142.56	3262800000	Q38EX7
Tb927.8.6640	Male sterility protein, putative	0.296445	0	0.0125987	0.218058	0.13733	0.084838	-0.0783873									GO:0005737;GO:0005739	cytoplasm;mitochondrion					17	34.8	67.498	0	198.17	2566700000	Q57TU9
Tb927.11.11435	dynein light chain type 1, putative	0.296205	0	0.0298905	0.229136	-0.0254019	0.270803	0.162145															2	27.8	10.549	0	39.157	614900000
Tb927.5.2620	hypothetical protein, conserved	0.296169	0	0.296169	0.0515261	0.0838417	0.00500607	0.0573087									GO:0005730;GO:0005737	cytoplasm;nucleolus			GO:0010608	posttranscriptional regulation of gene expression	11	39.8	48.704	0	238.03	1711300000	Q57ZT8
Tb927.8.4270	hypothetical protein, conserved	0.296137	0	0.256642	0.116846	0.11213	0.0476473	0.296137															6	14.1	69.165	0	92.312	404060000	Q57W08
Tb11.v5.0366	hypothetical protein, conserved	0.296113	0	0.058139	-0.0982341	0.0204523	-0.237974	-0.117729															3	7.2	120.58	0	6.2051	348850000
Tb927.10.11100	deoxyribodipyrimidine photo-lyase, putative	0.296006	0	-0.13769	-0.108673	-0.242177	0.0538287	-0.215133									GO:0005634	nucleus	GO:0003904	deoxyribodipyrimidine photo-lyase activity	GO:0006281	DNA repair	4	10	64.327	0	5.5583	70792000	Q389M9
Tb927.2.4580	UNC119	0.295884	0	0.290722	0.154871	0.161353	0.125411	0.295884									GO:0005737;GO:0005929;GO:0031981;GO:0097014	ciliary plasm;cilium;cytoplasm;nuclear lumen					7	56.6	22.66	0	127.13	6323700000	Q586Q9
Tb927.9.15330	U3 small nucleolar RNA-associated protein 6, putative	0.295627	0	-0.242883	-0.0381007	-0.172264	0.0527437	-0.208028									GO:0005634;GO:0005737	cytoplasm;nucleus					11	17.8	100.03	0	30.79	723470000	Q38CX5
Tb927.7.1110	asparagine synthetase a, putative	0.295584	0	0.164402	0.1568	0.295584	0.174041	0.276928															15	54.1	39.597	0	282.45	8021100000	Q57WT9
Tb927.9.9810	hypothetical protein, conserved	0.295547	0	-0.0182307	0.0716391	-0.133821	0.0324606	0.161726							+	+	GO:0005634;GO:0005635;GO:0005783	endoplasmic reticulum;nuclear envelope;nucleus					4	19.7	16.882	0	42.661	1428200000	Q38E19
Tb927.5.2310	Phosphorylated CTD interacting factor 1 WW domain containing protein, putative	0.29529	0	0.029888	0.13735	0.252541	-0.0427485	0.153542															1	2.4	78.824	0	11.352	56224000	Q582D4
Tb927.7.7320	hypothetical protein, conserved	0.294914	0	-0.166377	0.0956747	-0.10134	-0.199239	-0.127061								+	GO:0036064	ciliary basal body					9	25.9	80.512	0	158.06	900140000	Q57TW9
Tb927.10.10830	RGG-containing protein 2	0.294868	0	-0.228733	-0.0821689	-0.0686422	-0.294868	-0.122604	+								GO:0005739;GO:0020023;GO:0031019;GO:0032473	cytoplasmic side of mitochondrial outer membrane;kinetoplast;mitochondrial mRNA editing complex;mitochondrion	GO:0003729	mRNA binding	GO:0006396;GO:0090615	mitochondrial mRNA processing;RNA processing	7	27.2	32.404	0	127.86	2551200000	Q389P7
Tb927.5.2690	inositol-1(or 4)-monophosphatase 1, putative	0.294505	0	0.289168	0.294505	0.0824443	0.210662	0.142834							+		GO:0005737;GO:0031981;GO:0097014	ciliary plasm;cytoplasm;nuclear lumen					6	24.4	30.656	0	27.851	384690000	Q57ZU5
Tb927.3.1690	Mitochondrial ATP synthase subunit, putative	0.294442	0	-0.0393746	-0.128483	-0.0772773	0.165959	0.0739237									GO:0005739;GO:0005753	mitochondrial proton-transporting ATP synthase complex;mitochondrion					10	53.1	17.154	0	19.976	5758800000	Q57ZE2
Tb927.10.4130	NADH-ubiquinone oxidoreductase B13 subunit	0.294314	0	-0.0379233	-0.086906	0.003919	-0.290395	-0.073034									GO:0005739;GO:0030964	mitochondrion;NADH dehydrogenase complex					8	31.3	31.032	0	19.604	821460000	Q38BI7
Tb927.2.2970	mitochondrial carrier protein	0.294024	0	0.287183	0.0478535	0.195106	-0.00684037	0.255053									GO:0005739;GO:0005743;GO:0020023	kinetoplast;mitochondrial inner membrane;mitochondrion					10	37.8	33.962	0	67.046	4216700000	Q587G5
Tb927.5.2530	RNA cytidine acetyltransferase	0.293992	0	-0.293992	-0.111148	-0.063736	-0.102666	-0.200357									GO:0005634;GO:0005730	nucleolus;nucleus					34	38.3	114.91	0	182.63	6310100000	Q582B4
Tb927.4.4940	hypothetical protein, conserved	0.293936	0	0.0577493	0.0454403	0.293936	0.0637344	0.148095								+	GO:0005737	cytoplasm					11	28.4	73.839	0	29.888	437770000	Q584L1
Tb927.7.5670	hypothetical protein, conserved	0.293848	0	0.209258	-0.0244155	-0.0845908	-0.0396205	0.0286405							+								6	22.1	34.528	0	21.3	201330000	Q582I2
Tb927.7.4940	serine peptidase, clan SC, family S9A-like protein	0.293711	0	-0.0976124	0.0338263	-0.259885	-0.0917502	-0.161064									GO:0005739	mitochondrion					8	14.7	104.35	0	55.757	203720000	Q57XB0
Tb927.9.14470	ubiquitin carboxyl-terminal hydrolase, putative	0.293691	0	0.0656325	0.242789	0.212907	0.207884	0.293691											GO:0004197	cysteine-type endopeptidase activity	GO:0006511	ubiquitin-dependent protein catabolic process	15	18	132.38	0	57.652	233350000	Q38D19
Tb927.5.2900	histone deacetylase 4	0.293606	0	-0.256685	-0.159561	0.0369207	-0.151872	-0.122586									GO:0005634;GO:0005737	cytoplasm;nucleus	GO:0004407	histone deacetylase activity	GO:0000278;GO:0016575	histone deacetylation;mitotic cell cycle	7	17.4	63.529	0	36.273	327640000	D6XGM6
Tb927.6.4970	serine/arginine-rich protein specific kinase SRPK, putative	0.293463	0	0.131185	0.0733353	0.293463	0.150945	0.154666		+							GO:0005737	cytoplasm	GO:0004674;GO:0005524	ATP binding;protein serine/threonine kinase activity	GO:0006468	protein phosphorylation	17	29.9	82.679	0	128.35	1995500000	Q586G9
Tb927.3.1990	Tetratricopeptide repeat, putative	0.293052	0	-0.164764	-0.0760332	-0.169436	-0.167266	0.123616									GO:0005929	cilium					14	37.2	53.496	0	28.131	269000000	Q57ZB2
Tb927.7.7250	Ankyrin repeats (3 copies), putative	0.292903	0	-0.292903	-0.163236	-0.0888075	-0.102494	-0.28013									GO:0005930	axoneme					12	11.7	142.4	0	32.366	341950000	Q57XU5
Tb927.8.2330	hypothetical protein, conserved	0.292892	0	0.146738	-0.0911947	-0.146154	-0.0905893	-0.0654543															8	37.6	27.028	0	28.743	611730000	Q57XF6
Tb927.10.7600	Centrosomal protein POC5, putative	0.292761	0	-0.0682553	0.074534	-0.029912	0.121315	-0.171446									GO:0036064	ciliary basal body					4	15.3	41.02	0	76.972	115590000	Q38AK4
Tb927.7.4270	hypothetical protein, conserved	0.292754	0	0.287952	0.285207	0.189758	0.292754	0.229763									GO:0005768;GO:0020016;GO:0060170	ciliary membrane;ciliary pocket;endosome					6	30.2	25.241	0	63.586	1641300000	Q57UQ7
Tb927.7.5600	leucine-rich repeat protein (LRRP), putative	0.29252	0	-0.000701633	-0.267136	-0.0452833	-0.000406333	-0.29252									GO:0005737;GO:0031981;GO:0097014	ciliary plasm;cytoplasm;nuclear lumen					10	14.7	114.62	0	101.4	224700000	Q582H5
Tb927.10.8780	AAA domain containing protein, putative	0.292516	0	-0.182913	0.0338517	0.0717313	0.109602	0.107842									GO:0005929	cilium					32	24.2	244.9	0	146.57	1131900000	Q38A96
Tb927.8.6850	Zinc finger, C3HC4 type (RING finger)/EF-hand domain pair, putative	0.292432	0	0.1927	0.0173514	0.0530756	0.292432	0.0692236									GO:0005737;GO:0031981;GO:0097014	ciliary plasm;cytoplasm;nuclear lumen					4	28.7	32.389	0	21.474	60439000	Q57TS8
Tb927.9.11910	peroxidase, putative	0.292019	0	0.189225	-0.00467	0.10016	0.168764	0.287349									GO:0005737;GO:0005739	cytoplasm;mitochondrion					11	36	51.808	0	29.516	298720000	Q38DK3
Tb927.9.7070	exosome complex exonuclease RRP40	0.291939	0	-0.213231	-0.291939	-0.268981	-0.171186	-0.231346									GO:0005634	nucleus	GO:0000175	3'-5'-exoribonuclease activity	GO:0006364	rRNA processing	7	26.6	31.952	0	20.508	232370000	Q38EN5
Tb927.10.8880	RNA interference factor 4	0.291727	0	0.0683967	0.0943151	-0.0700703	-0.197412	-0.0476851									GO:0005634;GO:0005737	cytoplasm;nucleus	GO:0008408	3'-5' exonuclease activity			12	27.4	64.024	0	91.6	645870000	Q38A86
Tb927.1.3310	hypothetical protein, conserved	0.291674	0	-0.0580623	0.134008	-0.136765	0.0287917	-0.157666								+	GO:0005886;GO:0030863	cortical cytoskeleton;plasma membrane					14	59.1	28.503	0	77.815	9974500000	Q4GYP2
Tb927.8.4000	ABC1 family, putative	0.291609	0	0.268429	0.106096	0.291609	0.243478	0.201198		+							GO:0005739	mitochondrion					4	9.4	71.405	0	4.1693	108800000	Q581C0
Tb927.1.2120	Calpain-like protein CALP1.3	0.291351	0	0.0618812	0.00279733	-0.00815953	0.249997	-0.0413537									GO:0005737;GO:0060170;GO:0097542	ciliary membrane;ciliary tip;cytoplasm					16	28.6	82.62	0	52.637	1271100000	Q4GZ09
Tb927.3.5090	tryparedoxin 2, putative	0.291256	0	0.0983549	-0.0744185	-0.169848	-0.192901	-0.088919									GO:0020015	glycosome			GO:0010608	posttranscriptional regulation of gene expression	5	29.8	22.18	0	24.059	1657400000	Q582M8
Tb927.10.7810	Pre-rRNA-processing protein ESF1, putative	0.291032	0	-0.11218	-0.0699397	-0.250679	0.0352413	-0.255791									GO:0005634;GO:0005730	nucleolus;nucleus					14	25.6	80.305	0	105.28	1522800000	Q38AI3
Tb927.10.14150	nuclear segregation protein, putative	0.291031	0	0.12671	0.153895	0.17432	0.234035	0.291031	+								GO:0005844;GO:0030529;GO:0042175	nuclear outer membrane-endoplasmic reticulum membrane network;polysome;ribonucleoprotein complex	GO:0003723;GO:0003729	mRNA binding;RNA binding	GO:0007059;GO:0007088;GO:0010608;GO:0051321	chromosome segregation;meiotic cell cycle;posttranscriptional regulation of gene expression;regulation of mitotic nuclear division	22	47.4	55.311	0	248.81	6614500000	Q388I7
Tb927.10.8630	Sucrase/ferredoxin-like, putative	0.290947	0	0.143371	0.217641	0.154041	0.252135	0.290947									GO:0005654;GO:0005737;GO:0005739;GO:0031981;GO:0097014	ciliary plasm;cytoplasm;mitochondrion;nuclear lumen;nucleoplasm					11	47.5	27.968	0	133.26	3053800000	Q38AA9
Tb927.1.240	retrotransposon hot spot protein (RHS, pseudogene), putative	0.290719	0	0.0786383	-0.0347698	-0.030589	-0.212081	0.0179491															1	0.6	283.49	0	9.5895	1191300000
Tb927.7.3810	Cold-shock DNA-binding domain containing protein, putative	0.290618	0	0.0593795	0.0221991	-0.0555169	0.118788	-0.17183	+								GO:0005739;GO:0020023	kinetoplast;mitochondrion	GO:0003729	mRNA binding			9	27.8	41.685	0	41.33	1222500000	Q57UC8
Tb927.10.5230	ADP-ribosylation factor, putative	0.290457	0	0.0174653	0.282427	0.242703	0.1318	-0.00802967									GO:0005930	axoneme	GO:0005525	GTP binding			7	33	30.327	0	26.57	1146300000	Q38B80
Tb927.10.6850	Mitochondrial ribosomal protein S18, putative	0.290449	0	0.100243	-0.17044	-0.0240701	-0.00943963	0.120009									GO:0005737;GO:0005739;GO:0005763	cytoplasm;mitochondrial small ribosomal subunit;mitochondrion	GO:0003723	RNA binding	GO:0043631;GO:0048255	mRNA stabilization;RNA polyadenylation	9	39.4	36.918	0	55.246	663070000	Q38AS2
Tb927.1.1370	rRNA biogenesis protein, putative	0.2902	0	-0.2902	-0.086522	-0.175001	-0.130488	-0.14346									GO:0005634;GO:0005730	nucleolus;nucleus	GO:0003723	RNA binding	GO:0006364	rRNA processing	11	18.4	75.103	0	41.385	1041100000	Q4GZ82
Tb927.10.14680	ribosome biogenesis protein, putative	0.290154	0	-0.203454	-0.0437165	0.0866995	-0.0774772	-0.109394									GO:0005634;GO:0005730	nucleolus;nucleus	GO:0019843	rRNA binding	GO:0000027	ribosomal large subunit assembly	9	34.9	35.673	0	41.919	683040000	Q388D6
Tb927.6.1990	hypothetical protein, conserved	0.289893	0	0.194204	0.192616	0.264443	0.130729	-0.0254503									GO:0005737	cytoplasm					12	38.3	37.832	0	59.898	1568400000	Q584V7
Tb927.11.14870	NAD+ synthase, putative	0.289805	0	0.289805	0.066757	0.0847177	0.1384	0.143762									GO:0005737;GO:0097014	ciliary plasm;cytoplasm					7	28.2	32.916	0	53.46	1157000000	Q381U8
Tb927.2.5800	sedoheptulose-1,7-bisphosphatase	0.289759	0	0.275105	0.16207	0.0441683	-0.0146542	0.222353									GO:0005730;GO:0005737;GO:0020015	cytoplasm;glycosome;nucleolus					13	55.4	35.502	0	181.68	4176400000	Q586C9
Tb927.1.1580	electron transport protein SCO1/2, putative	0.28965	0	-0.00432922	-0.28965	-0.0931704	-0.154786	-0.0340156									GO:0005739	mitochondrion	GO:0005507	copper ion binding	GO:0008535	respiratory chain complex IV assembly	8	33.2	33.578	0	51.079	768900000	Q4GZ61
Tb927.8.5880	eukaryotic translation initiation factor 1A, putative	0.289583	0	0.0798377	0.165447	0.289583	0.214965	0.106243									GO:0005737	cytoplasm	GO:0003743	translation initiation factor activity	GO:0006413	translational initiation	10	65.7	19.445	0	215.9	6882300000	Q57YI9
Tb927.10.7060	Nucleoporin NUP96	0.289381	0	-0.191478	0.0319443	-0.0218403	0.097903	-0.0748463									GO:0005634;GO:0005643;GO:0005737;GO:0044612	cytoplasm;nuclear pore;nuclear pore linkers;nucleus					24	40.7	96.511	0	174.14	2335900000	Q38AQ7
Tb927.9.9150	GTP-binding protein, putative	0.288957	0	-0.0479908	-0.0570688	-0.121606	0.167351	0.163333									GO:0005762	mitochondrial large ribosomal subunit	GO:0005525	GTP binding			6	19.1	50.353	0	21.132	163020000	Q38E75
Tb927.10.14140	pyruvate kinase 1	0.288897	0	-0.024403	-0.0512147	0.045172	0.237682	0.0746383	+								GO:0005737	cytoplasm	GO:0003729;GO:0004743	mRNA binding;pyruvate kinase activity	GO:0006096	glycolytic process	23	67.5	54.423	0	273.88	21600000000	Q388I8
Tb927.10.5000	hypothetical protein, conserved	0.288884	0	-0.13536	-0.0279624	-0.288884	-0.166628	-0.111408															2	9	28.732	0	6.8254	77350000	Q38BA1
Tb927.11.12480	Kinetochore interacting phosphatase 7	0.288791	0	0.0337253	-0.0139671	0.080954	0.167066	-0.121726				+					GO:0000776;GO:0005737	cytoplasm;kinetochore	GO:0004722;GO:0016787	hydrolase activity;protein serine/threonine phosphatase activity	GO:0006470	protein dephosphorylation	8	18.4	69.817	0	66.034	772980000	Q382T3
Tb927.11.4190	Metallopeptidase family M24, putative	0.288745	0	-0.0469203	0.241825	0.185318	0.118412	-0.0135667									GO:0005634;GO:0005730	nucleolus;nucleus					13	32.3	59.057	0	152.18	2295200000
Tb927.5.2990	hypothetical protein, conserved	0.288735	0	0.0936015	-0.178331	-0.195134	0.0228555	-0.189087									GO:0005737	cytoplasm					4	22.4	27.764	0	23.749	170070000	Q57ZX5
Tb927.10.3000	hypothetical protein, conserved	0.287939	0	-0.247111	-0.161629	0.0408277	-0.158372	-0.078209															3	5.1	87.095	0	33.9	66172000	Q38BU5
Tb927.6.4980	40S ribosomal protein S14	0.287698	0	0.180672	0.214535	0.287698	0.283428	0.190332									GO:0005730;GO:0005737;GO:0015935	cytoplasm;nucleolus;small ribosomal subunit	GO:0003735	structural constituent of ribosome	GO:0006412	translation	8	41.7	15.513	0	176.33	42295000000	Q4FKG9
Tb927.9.2900	hypothetical protein, conserved	0.287662	0	-0.202592	-0.0198933	0.0357367	0.08507	-0.0315493									GO:0005634;GO:0005730	nucleolus;nucleus					57	29.4	287.19	0	323.31	5615100000	Q38FN3
Tb927.3.3180	Nucleoporin NUP98	0.28763	0	-0.22097	0.0666597	-0.0726787	-0.0313953	-0.0102794									GO:0005634;GO:0005643;GO:0044613	nuclear pore;nuclear pore central transport channel;nucleus					13	60.4	98.143	0	323.31	3585800000	Q57V68
Tb927.10.3090	hypothetical protein, conserved	0.287603	0	-0.184279	-0.0724922	-0.197327	-0.163549	0.0902765															5	7.4	94.961	0	19.332	97120000	Q38BT7
Tb927.3.2475	hypothetical protein	0.287534	0	0.0637178	0.242333	-0.045201	-0.021296	0.030768															2	23.8	14.242	0	5.5815	307400000
Tb927.8.1710	protein phosphatase 2A, regulatory subunit B, putative	0.287396	0	0.0370387	-0.113192	-0.122672	-0.250357	-0.249154															7	26.2	46.112	0	29.509	1163300000	Q580F3
Tb927.10.14520	Basal body protein	0.287389	0	-0.00852167	-0.0829246	-0.145032	0.142357	-0.0732975					+				GO:0036064	ciliary basal body					11	32.4	51.566	0	40.145	615240000	Q388F0
Tb927.11.10690	hypothetical protein, conserved	0.287375	0	0.238504	0.00281286	0.132494	-0.0488712	0.0970914									GO:0005635;GO:0005737;GO:0005783	cytoplasm;endoplasmic reticulum;nuclear envelope					10	32.4	45.229	0	42.763	1459300000	Q383L0
Tb927.10.8730	ABC1 family, putative	0.287304	0	0.220057	-0.0672473	0.0247313	-0.0664563	-0.0218465		+							GO:0005739;GO:0005743	mitochondrial inner membrane;mitochondrion					12	30.6	60.62	0	95.179	1523200000	Q38AA0
Tb927.5.3390	ADG1, pseudogene	0.287164	0	0.22723	-0.034464	-0.0599343	-0.046755	0.120271															6	40.7	13.175	0	39.464	2070400000
Tb927.11.13010	hypothetical protein	0.287151	0	0.0365753	0.0851997	0.063392	0.184254	-0.102897									GO:0030863	cortical cytoskeleton					5	30.1	22.171	0	67.563	810920000
Tb927.11.1130	calpain-like cysteine peptidase, putative	0.287018	0	-0.058502	0.0658357	0.228516	0.02421	0.0994447								+	GO:0005737;GO:0005929	cilium;cytoplasm					22	5.9	613.99	0	299.54	2089500000	Q387D8;Q387D9
Tb927.9.6270	hypothetical protein, conserved	0.287008	0	-0.100946	0.156554	0.121006	0.186062	0.136159															3	11.2	57.132	0	7.2173	131310000	Q38EV0
Tb927.11.14140	ethanolamine-phosphate cytidylyltransferase	0.286783	0	-0.11492	-0.110028	0.0381748	-0.104136	-0.248608									GO:0005737;GO:0005829;GO:0097014	ciliary plasm;cytoplasm;cytosol	GO:0004306	ethanolamine-phosphate cytidylyltransferase activity	GO:0006646;GO:0008654;GO:0046335	ethanolamine biosynthetic process;phosphatidylethanolamine biosynthetic process;phospholipid biosynthetic process	15	46.9	43.424	0	42.955	1428800000	Q382C3
Tb927.2.5150	TPR-repeat protein, putative	0.286684	0	0.286684	0.198627	0.221179	0.243321	0.25645									GO:0005737	cytoplasm			GO:0010608	posttranscriptional regulation of gene expression	18	46.4	54.016	0	102	1572600000	Q585V5
Tb927.9.13120	Present in the outer mitochondrial membrane proteome 8	0.28663	0	0.0355776	0.144365	0.0787662	-0.0753472	0.211283									GO:0005739;GO:0005741	mitochondrial outer membrane;mitochondrion					1	6.9	27.916	0	20.832	90525000	Q38DA9
Tb927.10.13990	Pentatricopeptide repeat protein (PPR), putative	0.286574	0	-0.114814	-0.148413	-0.286574	-0.079728	-0.11963									GO:0005739	mitochondrion					5	21.1	39.633	0	7.2638	247370000	Q388K0
Tb927.7.6980	Mono-functional DNA-alkylating methyl methanesulfonate N-term/CPSF A subunit region, putative	0.285988	0	-0.257067	-0.0834927	-0.188874	-0.125665	-0.285988									GO:0005634;GO:0005654	nucleoplasm;nucleus					22	20	194.95	0	101.59	968470000	Q57XR8
Tb927.9.1960	nitrilase, putative	0.285872	0	0.20205	-0.0353043	0.0283793	-0.083822	0.0985184															12	45.8	30.298	0	151.42	3586300000	Q38FW2
Tb927.10.15640	WD domain, G-beta repeat, putative	0.285827	0	0.0199365	-0.011202	0.0953302	-0.190497	-0.0439957									GO:0005737	cytoplasm					6	12.2	73.508	0	16.872	370030000	Q387V0
Tb927.11.13400	Bromodomain, putative	0.285796	0	-0.285796	-0.210918	-0.192095	-0.212755	-0.195707									GO:0005634;GO:0005654	nucleoplasm;nucleus					13	26.5	73.634	0	79.307	920130000	Q382J7
Tb927.2.6070	mitochondrial RNA binding complex 1 subunit	0.285703	0	0.18008	-0.105623	0.0153603	0.014643	0.0514377	+								GO:0005737;GO:0005739;GO:0020023;GO:0031019;GO:0031981;GO:0097014	ciliary plasm;cytoplasm;kinetoplast;mitochondrial mRNA editing complex;mitochondrion;nuclear lumen	GO:0003723;GO:0003729	mRNA binding;RNA binding	GO:0000963;GO:0010608;GO:0016554;GO:0048255	cytidine to uridine editing;mitochondrial RNA processing;mRNA stabilization;posttranscriptional regulation of gene expression	9	43.5	31.486	0	75.142	1271900000	Q586P0
Tb927.7.7230	nitroreductase	0.285486	0	-0.0980113	-0.119652	0.0527795	-0.232706	-0.0238937									GO:0005739	mitochondrion			GO:0017144	drug metabolic process	4	19.1	35.522	0	8.2113	215670000	Q57XU3
Tb927.9.6290	arginine kinase	0.285472	0	-0.285472	-0.238259	-0.0865543	-0.281739	-0.23016									GO:0005737;GO:0005829;GO:0020015;GO:0097014	ciliary plasm;cytoplasm;cytosol;glycosome	GO:0004054;GO:0005524;GO:0016772	arginine kinase activity;ATP binding;transferase activity;transferring phosphorus-containing groups			3	2.8	40.196	0	4.5081	4970700000	Q38EU9
Tb927.8.6960	NADH-ubiquinone oxidoreductase complex I subunit, putative	0.285156	0	0.0601521	0.133796	0.103928	0.0419388	0.285156									GO:0005739;GO:0020023;GO:0030964	kinetoplast;mitochondrion;NADH dehydrogenase complex					12	48.3	42.527	0	25.31	1139000000	Q57YQ3
Tb927.11.11740	membrane-bound acid phosphatase, putative	0.285137	0	0.204693	0.15829	0.27615	0.133263	0.285137								+	GO:0005737;GO:0031981	cytoplasm;nuclear lumen					19	62.4	53.931	0	265.22	7464400000	Q383A6
Tb927.9.13330	hypothetical protein, conserved	0.285076	0	0.0249985	-0.0128682	0.0504342	0.272208	0.0050785															12	17	125.27	0	22.837	400500000	Q38D91
Tb927.10.14770	Associated kinase of Tb14-3-3	0.285018	0	-0.285018	-0.114263	-0.16978	-0.226901	-0.210763		+									GO:0004672;GO:0004674;GO:0005524;GO:0008017;GO:0042803	ATP binding;microtubule binding;protein homodimerization activity;protein kinase activity;protein serine/threonine kinase activity	GO:0006468;GO:0010608;GO:0046777	posttranscriptional regulation of gene expression;protein autophosphorylation;protein phosphorylation	21	40	70.531	0	83.123	2821100000	Q388C7
Tb927.9.11740	cyclophilin type peptidyl-prolyl cis-trans isomerase, putative	0.284812	0	0.161832	-0.12298	0.0489873	0.0648101	0.0873844									GO:0005654;GO:0005737;GO:0031981;GO:0097014	ciliary plasm;cytoplasm;nuclear lumen;nucleoplasm	GO:0003755	peptidyl-prolyl cis-trans isomerase activity	GO:0006457	protein folding	2	19.1	20.281	0	4.7065	633310000	Q38DM0
Tb927.11.12440	Plus-3 domain/Zinc finger, C3HC4 type (RING finger), putative	0.284644	0	-0.033252	0.116151	-0.017991	-0.168493	-0.019725															9	33	43.41	0	34.599	853410000	Q382T7
Tb927.2.2530	hypothetical protein, conserved	0.284361	0	0.0558523	0.22854	0.284361	0.065275	0.221405															9	20.6	80.471	0	17.828	188890000	Q587I3
Tb927.10.5630	hypothetical protein, conserved	0.284268	0	0.152126	0.284268	0.171893	0.259825	0.137908															6	39.5	21.709	0	43.875	273140000	Q38B41
Tb927.9.13610	helicase, putative	0.284228	0	0.212733	0.284228	0.259089	0.181369	0.122854	+								GO:0005737	cytoplasm	GO:0003729;GO:0008026	ATP-dependent helicase activity;mRNA binding			13	13.3	149.24	0	39.2	432030000	Q38D68
Tb927.11.6130	SKP1-like protein	0.284178	0	0.149852	0.190349	0.284178	0.226878	0.205098	+								GO:0005737;GO:0005930	axoneme;cytoplasm			GO:0006511;GO:0010608	posttranscriptional regulation of gene expression;ubiquitin-dependent protein catabolic process	10	66.5	21.125	0	172.99	2851000000	Q385F6
Tb927.11.10300	hypothetical protein, conserved	0.284141	0	-0.284141	-0.154264	-0.0174297	-0.0478097	-0.216361								+							12	41.8	46.7	0	129.56	1463600000	Q383P9
Tb927.1.90	retrotransposon hot spot protein (RHS, pseudogene), putative	0.28405	0	-0.089963	-0.079311	-0.0583359	-0.28405	-0.132221															2	5.6	67.289	0	23.442	3800800000
Tb11.v5.0624	retrotransposon hot spot protein (PHS), putative	0.284016	0	0.171189	0.0548773	0.0420797	-0.112828	0.165143															3	6.8	62.492	0	219.22	5403400000
Tb927.4.3670	CBF/Mak21 family, putative	0.283772	0	0.03558	0.153387	0.181943	-0.0145553	0.269217									GO:0005634;GO:0005730	nucleolus;nucleus					10	34.1	51.657	0	39.2	538240000	Q585I3
Tb927.8.5530	COP9 signalosome complex subunit 5, putative	0.283597	0	-0.00489265	-0.139415	-0.0632636	-0.283597	-0.243283									GO:0008180	COP9 signalosome					7	26.3	43.747	0	31.956	279000000	Q57X29
Tb927.11.16510	hypothetical protein, conserved	0.283577	0	0.208059	-0.0755177	-0.0112363	0.139834	0.007182									GO:0005739	mitochondrion					5	43.8	16.327	0	41.924	3052800000	Q381D5
Tb927.7.6270	peptidase t, putative	0.283541	0	0.255195	0.0638437	0.125065	-0.0283462	0.125704															13	38.1	46.333	0	87.313	3110600000	Q57VI4
Tb927.7.4990	hypothetical protein, conserved	0.28354	0	-0.0832415	0.041943	-0.00543313	0.0519223	0.200299															10	17.7	82.659	0	4.4348	194980000	Q57ZJ0
Tb927.11.7140	cell cycle sequence binding phosphoprotein (RBP45), putative	0.283485	0	0.01946	-0.223793	-0.0643872	0.044537	0.059692	+								GO:0005737	cytoplasm	GO:0003729	mRNA binding	GO:0010608	posttranscriptional regulation of gene expression	10	50.8	35.476	0	108.87	1179000000	Q384V7
Tb927.5.4260	histone H4, putative	0.28335	0	-0.116181	0.00670767	-0.04094	0.167169	0.0778297									GO:0005654	nucleoplasm					5	32	11.142	0	60.731	104150000000
Tb927.8.3770	Mitogen-activated protein kinase 10, putative	0.283252	0	0.283252	0.0663043	0.00791217	0.0793524	0.120585		+							GO:0005929	cilium	GO:0004672;GO:0005524	ATP binding;protein kinase activity			20	61.4	46.936	0	194.62	6910600000	Q580Z7
Tb927.5.2160	conserved protein	0.283106	0	0.0076196	-0.0194131	-0.115519	-0.275486	-0.247777									GO:0005737;GO:0031981;GO:0097014	ciliary plasm;cytoplasm;nuclear lumen					2	20.7	12.346	0	4.3581	801400000	Q582E9
Tb927.8.6520	hypothetical protein, conserved	0.283096	0	0.021975	0.0134763	0.0447885	-0.144363	0.138734									GO:0005739	mitochondrion					4	14.7	46.247	0	139.81	239230000	Q57TW1
Tb927.8.3090	hypothetical protein, conserved	0.28231	0	0.19559	0.0908143	0.151911	0.125472	0.28231									GO:0005739	mitochondrion			GO:0010608	posttranscriptional regulation of gene expression	3	20.7	16.292	0	4.1609	169950000	Q57W64
Tb11.02.5380	exosome complex exonuclease RRP44p homologue, putative	0.28217	0	-0.28217	-0.0506933	-0.167256	-0.022876	-0.139747									GO:0000178;GO:0005634;GO:0005739	exosome (RNase complex);mitochondrion;nucleus	GO:0004540;GO:0005085	guanyl-nucleotide exchange factor activity;ribonuclease activity	GO:0006364	rRNA processing	18	28.8	108.88	0	262.12	687200000	Q384R7
Tb927.2.4370	trypanothione synthetase	0.282124	0	0.158334	0.0247123	-0.033111	-0.12379	0.0964367									GO:0005737;GO:0005829	cytoplasm;cytosol	GO:0015042	trypanothione-disulfide reductase activity	GO:0019342	trypanothione biosynthetic process	35	68.7	71.612	0	319.61	14693000000	Q586P2
Tb927.10.5130	Protein C21orf2 homolog, putative	0.281723	0	-0.0335937	-0.0722514	0.103378	0.130094	-0.151629									GO:0005739	mitochondrion			GO:0007010;GO:0008360;GO:0010608;GO:0060271	cilium assembly;cytoskeleton organization;posttranscriptional regulation of gene expression;regulation of cell shape	7	34.2	30.646	0	64.267	276470000	Q38B89
Tb927.2.4890	mitochondrial ribosomal protein l11	0.281437	0	0.27199	0.100841	0.105706	0.037839	0.281437									GO:0005622;GO:0005739;GO:0005762;GO:0005840	intracellular;mitochondrial large ribosomal subunit;mitochondrion;ribosome					6	20.5	40.186	0	13.796	958050000
Tb927.1.1380	serine/threonine protein phosphatase 2A regulatory subunit, putative	0.281416	0	0.180881	0.255728	0.194081	0.281416	0.171599									GO:0005737;GO:0005929;GO:0008287;GO:0036064;GO:0051286	cell tip;ciliary basal body;cilium;cytoplasm;protein serine/threonine phosphatase complex			GO:0006470	protein dephosphorylation	15	37.9	62.615	0	52.281	1023500000	Q4GZ81
Tb927.8.2290	hypothetical protein, conserved	0.281344	0	-0.265713	-0.174936	-0.150547	-0.281344	-0.0406025									GO:0005634;GO:0005737;GO:0005930	axoneme;cytoplasm;nucleus					8	52.5	23.428	0	124.66	1350600000	Q57XG0
Tb927.11.7040	pterin-4-alpha-carbinolamine dehydratase, putative	0.281239	0	0.167877	0.197758	0.203021	-0.0610369	-0.0782182									GO:0005737;GO:0005739;GO:0020023;GO:0031981;GO:0097014	ciliary plasm;cytoplasm;kinetoplast;mitochondrion;nuclear lumen	GO:0008124	4-alpha-hydroxytetrahydrobiopterin dehydratase activity	GO:0006729	tetrahydrobiopterin biosynthetic process	2	15.9	13.059	0.0028513	1.7099	148480000	Q384W7
Tb927.7.6910	Phosphatidylinositol 4-phosphate 5-kinase, putative	0.281193	0	-0.0748199	0.0279894	-0.0528912	0.206373	0.0530797															22	37.2	92.255	0	155.23	5528200000	Q57XR1
Tb927.10.15410	glycosomal malate dehydrogenase	0.280884	0	0.135651	0.094059	-0.116494	0.164391	0.0446677									GO:0005737;GO:0020015;GO:0097014	ciliary plasm;cytoplasm;glycosome	GO:0016491;GO:0016615	malate dehydrogenase activity;oxidoreductase activity	GO:0006099	tricarboxylic acid cycle	11	32.5	33.71	0	119.9	101780000000	Q387X2
Tb927.1.4340	hypothetical protein, conserved	0.28039	0	-0.11316	0.0744258	-0.0427155	0.16723	0.063874															5	10.3	77.649	0	125.48	166940000	Q4GYE4
Tb927.9.5490	cation transporter, putative	0.280371	0	-0.213303	-0.0017382	-0.0883605	-0.280371	-0.201701									GO:0005737;GO:0016020;GO:0020022	acidocalcisome;cytoplasm;membrane	GO:0046873	metal ion transmembrane transporter activity	GO:0030001	metal ion transport	8	14.7	75.936	0	24.729	255000000	Q38F06
Tb927.9.9290	polyadenylate-binding protein 1	0.280339	0	0.0613017	0.240797	0.280339	0.250425	0.147093	+								GO:0005737;GO:0010494	cytoplasm;cytoplasmic stress granule	GO:0003723;GO:0008143	poly(A) binding;RNA binding	GO:0006396;GO:0006446;GO:0010608	posttranscriptional regulation of gene expression;regulation of translational initiation;RNA processing	27	59.4	63.029	0	320.54	22455000000	Q38E63
Tb927.10.790	vesicle-associated membrane protein, putative	0.280149	0	0.181566	0.146194	0.280149	0.0897496	0.176031									GO:0005737;GO:0016021	cytoplasm;integral component of membrane	GO:0005484	SNAP receptor activity	GO:0016079	synaptic vesicle exocytosis	3	13.8	26.489	0	59.3	531900000	Q38CG1
Tb927.6.3670	paraflagellar rod component, putative	0.280019	0	0.135716	-0.116501	-0.0922034	0.163518	-0.0466555									GO:0005737	cytoplasm					9	4.1	359.21	0	26.528	165510000	Q585W5
Tb927.11.12600	ATP-dependent DNA helicase, putative	0.279876	0	-0.0185837	-0.279876	-0.275351	-0.264047	-0.0657592									GO:0005634;GO:0031981	nuclear lumen;nucleus	GO:0004003	ATP-dependent DNA helicase activity	GO:0006268	DNA unwinding involved in DNA replication	6	10.8	93.814	0	54.966	221660000	Q382S1
Tb927.11.7390	NADH-ubiquinone oxidoreductase complex I, 21 kDa subunit, putative	0.279822	0	0.053111	-0.0808945	-0.0165125	0.198928	-0.0118642									GO:0005739	mitochondrion					4	19.7	34.924	0	9.9835	234870000	Q384S6
Tb927.10.70	retrotransposon hot spot (RHS), putative, (fragment)	0.279695	0	0.193148	0.00215067	0.0317985	-0.0865477	0.151368									GO:0005730;GO:0005737;GO:0097014	ciliary plasm;cytoplasm;nucleolus					1	1.7	54.158	0	13.868	341600000
Tb927.9.10400	hypothetical protein, conserved	0.279655	0	-0.236529	-0.0329773	0.043126	0.0404853	-0.132781	+								GO:0005634;GO:0005730	nucleolus;nucleus	GO:0003729	mRNA binding			7	12.2	50.645	0	87.719	11846000000	Q38DX4
Tb927.11.16400	kinetoplast-associated protein 3, putative	0.279638	0	-0.0897884	0.130962	0.137882	0.18985	0.130074								+	GO:0005737;GO:0005739;GO:0005759;GO:0020023	cytoplasm;kinetoplast;mitochondrial matrix;mitochondrion	GO:0003677	DNA binding	GO:0006323	DNA packaging	8	20.4	36.609	0	12.13	1020200000	Q381E6
Tb927.11.13650	cytochrome b5, putative	0.279257	0	-0.203057	-0.09023	-0.0787667	-0.22074	-0.279257								+	GO:0005635;GO:0005741;GO:0005783;GO:0016021;GO:0020016	ciliary pocket;endoplasmic reticulum;integral component of membrane;mitochondrial outer membrane;nuclear envelope	GO:0004362	glutathione-disulfide reductase activity	GO:0055114	oxidation-reduction process	3	27.7	12.906	0	10.486	1853600000	Q382H2
Tb927.6.3110	cdc2-related protein kinase 11, putative	0.279252	0	-0.0696619	0.152292	0.100529	0.20959	0.0637489		+							GO:0005654;GO:0005737;GO:0031981;GO:0097014	ciliary plasm;cytoplasm;nuclear lumen;nucleoplasm	GO:0004672;GO:0005524	ATP binding;protein kinase activity	GO:0006468	protein phosphorylation	10	31	48.868	0	49.287	2267900000	Q583M3
Tb927.10.10590	histone H2B, putative	0.279083	0	-0.0793883	0.0321713	0.0221927	0.199695	0.126307									GO:0005634;GO:0005654	nucleoplasm;nucleus	GO:0003677	DNA binding	GO:0006334;GO:0051276	chromosome organization;nucleosome assembly	8	58.9	12.569	0	187.72	112080000000
Tb927.9.11140	hypothetical protein, conserved	0.278731	0	-0.0406453	0.0752127	-0.203518	0.0437251	-0.101734									GO:0005737;GO:0005930	axoneme;cytoplasm					8	29.4	51.895	0	39.813	428610000	Q38DR1
Tb927.6.630	hypothetical protein, conserved	0.278712	0	0.090322	0.165061	0.134416	0.054998	-0.11365									GO:0005634	nucleus					9	19	78.795	0	122.79	616060000	Q583U0
Tb927.1.4420	ABC transporter, putative	0.278634	0	0.247971	0.0496227	-0.0306627	-0.0230217	0.0977147									GO:0005741;GO:0005783;GO:0043190	ATP-binding cassette (ABC) transporter complex;endoplasmic reticulum;mitochondrial outer membrane	GO:0042626	ATPase activity;coupled to transmembrane movement of substances			21	30.2	104.68	0	186.24	2659700000	Q4GYD6
Tb927.2.2140	hypothetical protein, conserved	0.278577	0	0.0690806	0.162417	0.0582826	0.0839487	-0.11616															3	30.6	12.703	0	52.171	209770000	Q586J6
Tb927.7.5490	protein arginine n-methyltransferase 7	0.278505	0	-0.122678	0.074182	0.155827	0.0414903	-0.0432593									GO:0005737	cytoplasm	GO:0016273;GO:0016274	arginine N-methyltransferase activity;protein-arginine N-methyltransferase activity	GO:0018216;GO:0034969;GO:0035246	histone arginine methylation;peptidyl-arginine methylation;peptidyl-arginine N-methylation	12	51	44.026	0	37.637	1423400000	D6XJ80;Q582G4
Tb927.2.4240	GTP binding protein, putative	0.27844	0	0.250817	0.113159	0.0794187	0.000659667	0.27844									GO:0005737;GO:0005739;GO:0020023	cytoplasm;kinetoplast;mitochondrion					11	41.4	40.685	0	291.3	2830900000	Q586V0
Tb927.2.2230	hypothetical protein, conserved	0.278362	0	0.167898	0.00660942	0.0725214	-0.110464	0.0456303									GO:0005737;GO:0005783	cytoplasm;endoplasmic reticulum					8	23.5	42.703	0	129.65	2429400000	Q586K3
Tb927.2.5810	Holliday-junction resolvase-like of SPT6/SH2 domain containing protein, putative	0.278357	0	0.054085	-0.224272	-0.117236	-0.0588033	-0.135528									GO:0005634;GO:0005654	nucleoplasm;nucleus	GO:0005515	protein binding			21	16.9	174.02	0	172.95	724120000	Q586C8
Tb927.11.15100	Tb5.20	0.278145	0	-0.118988	-0.118975	-0.278145	-0.141853	-0.177521								+					GO:0010608	posttranscriptional regulation of gene expression	17	14.8	118.44	0	52.832	4549400000	Q381S5
Tb927.11.14580	Bifunctional Monophosphate RNA Kinase/RNA guanylyltransferase	0.278058	0	-0.181921	-0.278058	-0.265942	-0.146194	-0.0406227									GO:0005737	cytoplasm	GO:0002134;GO:0005525;GO:0008192;GO:0019002;GO:0051736	ATP-dependent polyribonucleotide 5'-hydroxyl-kinase activity;GMP binding;GTP binding;RNA guanylyltransferase activity;UTP binding	GO:0036260	RNA capping	7	14.8	66.941	0	52.224	175490000	Q381X9
Tb927.11.270	mitochondrial carrier protein	0.278037	0	-0.022246	0.0392253	0.120117	0.255791	0.11887								+	GO:0005737;GO:0005739;GO:0005743;GO:0020023	cytoplasm;kinetoplast;mitochondrial inner membrane;mitochondrion					4	16.8	33.969	0	11.331	79786000	Q387M4
Tb927.10.7350	hypothetical protein, conserved	0.277976	0	0.0360043	-0.015646	-0.117796	0.160181	-0.0857513									GO:0005737;GO:0005930;GO:0097014	axoneme;ciliary plasm;cytoplasm					15	9.2	197.82	0	10.829	741280000	Q38AM8
Tb927.11.15420	eukaryotic translation initiation factor 3 subunit k	0.277921	0	-0.0320325	0.205738	0.245889	0.0492928	0.176357									GO:0005737;GO:0005852	cytoplasm;eukaryotic translation initiation factor 3 complex					10	47.8	23.057	0	106.41	7398800000	Q381P3
Tb927.9.5590	DNA topoisomerase ii	0.277889	0	0.058838	0.277889	0.140302	0.209009	0.113474								+	GO:0005634;GO:0005739;GO:0020023	kinetoplast;mitochondrion;nucleus	GO:0003918	DNA topoisomerase type II (ATP-hydrolyzing) activity	GO:0006265	DNA topological change	19	20.2	137.56	0	148.46	677200000	Q38EZ6
Tb927.5.1100	peroxisome targeting signal 1 receptor	0.277573	0	0.197061	0.0398183	-0.0805123	0.154135	0.114938									GO:0005737	cytoplasm					20	48.5	72.095	0	251.17	4742100000	Q57W55
Tb927.11.13890	AKAP7 25 RNA ligase-like domain containing protein, putative	0.277347	0	0.277347	0.226139	0.230711	0.113293	0.146691									GO:0005737;GO:0005739	cytoplasm;mitochondrion					5	24.3	30.693	0	27.531	457380000	Q382E8
Tb927.11.2090	choline kinase	0.277292	0	-0.0387467	-0.141805	-0.277292	-0.26805	-0.087969									GO:0005829	cytosol	GO:0004305	ethanolamine kinase activity	GO:0006646	phosphatidylethanolamine biosynthetic process	7	23.4	49.158	0	33.639	687780000	Q386V0
Tb927.10.6650	G10 protein homologue, putative	0.277251	0	-0.150681	0.0738926	-0.0320546	-0.138606	-0.203358									GO:0005634	nucleus					5	31.1	27.099	0	69.836	293490000	Q38AU1
Tb927.10.2270	vacuolar protein sorting-associated protein 35, putative	0.27724	0	0.105993	-0.153659	0.123581	0.0707662	-0.00651629									GO:0005737;GO:0016020	cytoplasm;membrane					20	32.2	104.36	0	127.43	2045300000	Q38C17
Tb927.11.9100	Domain of unknown function (DUF4586), putative	0.277161	0	-0.104845	-0.0253184	-0.117833	0.159328	0.133639								+					GO:0010608	posttranscriptional regulation of gene expression	2	13.3	33.383	0	13.24	39437000	Q384B8
Tb927.9.11940	replication factor A protein 3, putative	0.277108	0	-0.0124409	0.264667	0.137254	-0.00529294	0.00696453									GO:0005739	mitochondrion					4	34.6	14.045	0	6.2142	1383400000	Q38DK0
Tb927.1.1720	cyclophilin 15, putative	0.276774	0	-0.0741267	0.00621567	-0.145223	0.131551	-0.0750201									GO:0005634	nucleus					5	16.7	43.954	0	12.748	463270000	Q4GZ47
Tb927.11.8190	DNA repair protein RAD51	0.276478	0	-0.0471763	-0.00642533	0.165072	0.0911487	0.229302									GO:0005634;GO:0035861	nucleus;site of double-strand break	GO:0003690;GO:0003697;GO:0016887;GO:0033676;GO:0043142	ATPase activity;double-stranded DNA binding;double-stranded DNA-dependent ATPase activity;single-stranded DNA binding;single-stranded DNA-dependent ATPase activity	GO:0000724;GO:0006310;GO:0006974;GO:0020012	cellular response to DNA damage stimulus;DNA recombination;double-strand break repair via homologous recombination;evasion or tolerance of host immune response	5	15	40.719	0	14.788	248360000	Q384K0
Tb927.6.620	hypothetical protein, conserved	0.276416	0	-0.0326479	-0.0824555	-0.0756093	-0.150772	0.125644									GO:0005737;GO:0005929;GO:0005930	axoneme;cilium;cytoplasm	GO:0005515	protein binding			20	11.4	301.88	0	54.687	872050000	Q583U1
Tb927.7.4250	hypothetical protein, conserved	0.276355	0	0.0535649	0.0763152	0.0207231	-0.151236	0.12512															4	34.8	12.486	0	64.838	500400000
Tb927.6.2880	kinesin, putative	0.276341	0	-0.0326962	-0.276341	-0.16608	-0.252805	-0.191155									GO:0005737;GO:0005875;GO:0036064	ciliary basal body;cytoplasm;microtubule associated complex	GO:0003774;GO:0005524	ATP binding;motor activity			11	13	122.12	0	32.092	287270000	Q583P6
Tb927.9.15290	CHAT domain containing protein, putative	0.276264	0	-0.194959	-0.113217	0.00474567	-0.046462	0.0813047									GO:0005737	cytoplasm					28	27.4	149.76	0	88.578	1632000000	Q38CX9
Tb927.8.2630	kinesin-C	0.276215	0	-0.233436	-0.0765788	-0.254391	-0.137306	-0.276215									GO:0005871;GO:0005875	kinesin complex;microtubule associated complex	GO:0003774;GO:0005515;GO:0005524;GO:0008017;GO:0016887	ATP binding;ATPase activity;microtubule binding;motor activity;protein binding	GO:0000902;GO:0043622	cell morphogenesis;cortical microtubule organization	41	56.5	85.189	0	323.31	11418000000	Q57XC6
Tb927.11.16860	mitochondrial RNA binding protein	0.276153	0	-0.082091	0.0927071	0.113258	-0.0307207	0.194062									GO:0005739;GO:0031019	mitochondrial mRNA editing complex;mitochondrion	GO:0003723	RNA binding	GO:0000963;GO:0016070	mitochondrial RNA processing;RNA metabolic process	10	25.7	53.077	0	49.72	347850000	Q381A0
Tb927.5.2060	Cell division cycle 5-like protein	0.27594	0	0.0704011	0.236445	0.199229	0.0793635	0.27594									GO:0000974;GO:0005634;GO:0005654	nucleoplasm;nucleus;Prp19 complex			GO:0000398	mRNA splicing;via spliceosome	10	20.6	80.149	0	87.694	304990000	Q57ZS5
Tb927.11.530	RNA-binding protein, putative	0.275933	0	0.0388148	-0.0213963	-0.0901088	-0.131418	0.144515	+								GO:0005737;GO:0031981;GO:0097014	ciliary plasm;cytoplasm;nuclear lumen	GO:0003723;GO:0003729	mRNA binding;RNA binding			5	31.5	22.331	0	147.91	2740300000	Q387J8
Tb927.8.8180	mitochondrial RNA binding complex 1 subunit	0.275711	0	-0.00237567	-0.0705143	0.100035	0.176611	0.205197									GO:0005737;GO:0005739;GO:0031019	cytoplasm;mitochondrial mRNA editing complex;mitochondrion	GO:0003723	RNA binding	GO:0000963;GO:0016554;GO:0048255	cytidine to uridine editing;mitochondrial RNA processing;mRNA stabilization	9	14.5	103.45	0	11.96	356350000	Q57WL2
Tb927.6.1550	Leucine-rich repeat, ribonuclease inhibitor subtype domain-containing protein	0.275688	0	0.0574876	-0.124596	-0.218201	-0.1109	-0.142334									GO:0005737;GO:0005739;GO:0005741	cytoplasm;mitochondrial outer membrane;mitochondrion					3	15.6	38.864	0	40.403	630710000	Q585Q5
Tb927.9.8350	hypothetical protein, conserved	0.275676	0	0.0723885	0.184669	0.201089	0.275676	0.112858															9	18.5	66.853	0	43.544	521860000	Q38ED2
Tb927.4.2410	Glycosyl hydrolase family 65 central catalytic domain/Haloacid dehalogenase-like hydrolase, putative	0.275329	0	0.031622	-0.133862	-0.133808	0.118083	0.141468									GO:0005737	cytoplasm					8	9.9	128.37	0	31.475	185950000	Q584E6
Tb927.4.470	snoRNP protein GAR1, putative	0.275287	0	-0.229121	0.026793	-0.0587239	-0.0949623	-0.248494	+								GO:0005634;GO:0005737	cytoplasm;nucleus	GO:0003729	mRNA binding			5	38.9	21.783	0	72.508	3752500000	Q57US8
Tb927.7.7500	thymine-7-hydroxylase, putative	0.275253	0	0.248916	0.153491	-0.0263377	0.24454	0.169127							+		GO:0005737;GO:0020015;GO:0031981;GO:0097014	ciliary plasm;cytoplasm;glycosome;nuclear lumen	GO:0008198;GO:0016491	ferrous iron binding;oxidoreductase activity			9	41.9	36.926	0	126.27	3997300000	Q57TY7
Tb927.8.2070	Present in the outer mitochondrial membrane proteome 39-1	0.274987	0	0.23175	0.0389967	-0.043237	0.108244	0.224331									GO:0005741	mitochondrial outer membrane					2	10.1	21.799	0	88.504	7717600000	Q581X5
Tb927.9.11770	Fusaric acid resistance protein-like, putative	0.274954	0	0.0876397	0.144984	-0.129969	0.12992	0.0333637															8	12.1	111.26	0	93.042	518470000	Q38DL7
Tb927.8.2970	hypothetical protein, conserved	0.274939	0	0.0620606	-0.0278727	-0.122162	-0.110887	-0.212878									GO:0005739	mitochondrion					5	26	34.712	0	37.778	159830000	Q57W76
Tb927.4.2360	hypothetical protein, conserved	0.274719	0	-0.0993178	-0.110046	0.00501969	-0.225517	0.0492024									GO:0005739	mitochondrion					8	33.8	35.65	0	70.925	1091900000	Q584F1
Tb927.11.9210	NOL1/NOP2/sun family, putative	0.274321	0	-0.270437	-0.150888	-0.068283	-0.225742	-0.274321									GO:0005634;GO:0005654;GO:0005730	nucleolus;nucleoplasm;nucleus					12	28.1	62.384	0	145.13	1085800000	Q384A7
Tb927.11.2670	Nucleoporin NUP59	0.274256	0	-0.131272	-0.135357	-0.274256	-0.155419	-0.206825									GO:0005634;GO:0005654	nucleoplasm;nucleus					20	49.7	58.822	0	323.31	10548000000	Q386P3
[truncated: 1,919 more rows]

## Sheet: Key
Key	Description
GeneDB ID	From TriTryp V37
[truncated: 29 more rows]
